# Supplementary material for: Twin arginine translocation, ammonia incorporation, and polyamine biosynthesis are crucial for Proteus mirabilis fitness during bloodstream infection
Source: PLoS Pathog. 2019 Apr 22;15(4):e1007653. doi: 10.1371/journal.ppat.1007653 (PMC6497324; doi:10.1371/journal.ppat.1007653)
Supplement: S1 Table — (XLS) [file ppat.1007653.s009.xls]

## Sheet: Sheet1
ID	PMI Number	ORF Designation	Gene	Name	Function	Category	Annotation	length	TA counts	Input_MeanInsertions	CAUTI_Essential	Bacteremia_Essential	RPMI_NumInsertions	RPMI_UniqueInsertions	RPMI_MeanInsertions	RPMI Fold Change	RPMI_Pvalue	RPMI Defect	HINaive_NumInsertions	HINaive_UniqueInsertions	HINaive_MeanInsertions	HI Naïve Fold Change	HINaive_Pvalue	HINaive Defect	HIAPS_NumInsertions	HIAPS_UniqueInsertions	HIAPS_MeanInsertions	HI APS Fold Change	HIAPS_Pvalue	HI APS Defect	Spleen_NumInsertions	Spleen_UniqueInsertions	Spleen_MeanInsertions	Spleen Fold Change	Spleen_Pvalue	Spleen Defect	Liver_NumInsertions	Liver_UniqueInsertions	Liver_MeanInsertions	Liver Fold Change	Liver_Pvalue	Liver Defect	Infection Specific Defect (Liver and Spleen)	Infection Specific Defect (Spleen Only)
ID=PMI_RS00030;Dbxref=GeneID:6802077;Name=PMI_RS00030;old_locus_tag=PMI0006	PMI0006	PMI_RS00030	talB	transaldolase (EC 2.2.1.2)	COG0176	Carbohydrate transport and metabolism	transaldolase B	762	63	0	Yes	Yes	NA	NA	3.06755	-8.22324	0.998901	No	1	1	2.66945	-5.17527	0.811325	No						No	NA	NA	14.7003	-2.28340667852679	0.769687							No	No	No
ID=PMI_RS00075;Dbxref=GeneID:6802405;Name=ileS;locus_tag=PMI_RS00075;old_locus_tag=PMI0015	PMI0015	PMI_RS00075	ileS	Isoleucyl-tRNA synthetase (EC 6.1.1.5)	COG0060	Translation, ribosomal structure and biogenesis	isoleucyl-tRNA synthetase	2247	164	15.0689	Yes	Yes	2	2	1.53378	3.04398	0.998901	No	1	1	5.87279	-1.07419	0.988037	No	NA	NA	0	4.30463	0.8844	No	2	2	0.740818	1.515388798689768	0.87763		2	2	2.73831	-1.07322	0.988126	No	No	No
ID=PMI_RS00450;Dbxref=GeneID:6801365;Name=PMI_RS00450;old_locus_tag=PMI0094	PMI0094	PMI_RS00450	dxs	1-deoxy-D-xylulose-5-phosphate synthase (EC 2.2.1.7)	COG1154	Coenzyme transport and metabolism	1-deoxy-D-xylulose-5-phosphate synthase	1499	101	0	Yes	Yes	NA	NA	1.53378	-5.68327	0.998901	No						No						No	NA	NA	0.289784	-1.61304082090123	0.880163							No	No	No
ID=PMI_RS00560;Dbxref=GeneID:6802819;Name=clpX;locus_tag=PMI_RS00560;old_locus_tag=PMI0116	PMI0116	PMI_RS00560	clpX	ATP-dependent Clp protease ATP-binding subunit ClpX (EC 3.4.21.92)	COG1219	Posttranslational modification, protein turnover, chaperones	ATP-dependent Clp protease ATP-binding subunit	1016	68	1.11622	Yes	Yes	1	1	0	1.72723	0.998901	No	1	1	2.13556	-2.96416	0.871977	No	NA	NA	0	1.505	0.979454	No	1	1	0.244914	-1.11227416462107	0.946555		1	1	0	-1.71219	0.915688	No	No	No
ID=PMI_RS01065;Dbxref=GeneID:6801527;Name=eno;locus_tag=PMI_RS01065;old_locus_tag=PMI0221	PMI0221	PMI_RS01065	eno	enolase (EC 4.2.1.11)	COG0148	Carbohydrate transport and metabolism	enolase	1040	70	0	Yes	Yes	NA	NA	32.2093	-66.8216	0.998901	No						No						No	NA	NA	2.87127	-5.0303471281384	0.719758		NA	NA	0.873732	-5.47065	0.652464	No	No	No
ID=PMI_RS01100;Dbxref=GeneID:6800960;Name=PMI_RS01100;old_locus_tag=PMI0228	PMI0228	PMI_RS01100	dnaQ	DNA polymerase III, epsilon subunit (EC 2.7.7.7)	COG0847	Replication, recombination and repair	DNA polymerase III, epsilon subunit	606	43	0	Yes	Yes	NA	NA	10.4594	-6.05858	0.998901	No	1	1	8.00835	-8.76533	0.617108	No						No							NA	NA	0.14469	-4.47917	0.752446	No	No	No
ID=PMI_RS01165;Dbxref=GeneID:6800574;Name=PMI_RS01165;old_locus_tag=PMI0240	PMI0240	PMI_RS01165	tktA	transketolase (EC 2.2.1.1)	COG0021	Carbohydrate transport and metabolism	transketolase	1595	115	1.95338	Yes	Yes	1	1	0	2.25683	0.998901	No	1	1	2.13556	-1.23405	0.977686	No	NA	NA	0	1.95997	0.973873	No	1	1	9.05371	-2.83989797932582	0.626976		1	1	13.0939	-5.04815	0.626578	No	No	No
ID=PMI_RS01425;Dbxref=GeneID:6800785;Name=PMI_RS01425;old_locus_tag=PMI0296	PMI0296	PMI_RS01425	fim3J				fimbrial operon regulator	227	23	2.45178	Yes	Yes	1	1	6.51855	-2.78851	0.998901	No	1	1	8.54225	-6.69676	0.644665	No	NA	NA	0	1.548	0.979454	No	1	1	0	5.872006437074915	0.545564		1	1	0	1.33568	0.95726	No	No	No
ID=PMI_RS01500;Dbxref=GeneID:6802123;Name=PMI_RS01500;old_locus_tag=PMI0312	PMI0312	PMI_RS01500					phage-related protein	687	88	8.25221	Yes	Yes	1	1	4.21789	1.60425	0.998901	No	2	2	21.6075	-2.18948	0.40768	No	1	1	13.7368	-1.56165	0.71916	No	1	1	0	17.100197492573	0.550329		1	1	0.700002	4.24823	0.830917	No	No	No
ID=PMI_RS02130;Dbxref=GeneID:6801270;Name=PMI_RS02130;old_locus_tag=PMI0432	PMI0432	PMI_RS02130	rlpB	rare lipoprotein B	COG2980	Cell wall/membrane/envelope biogenesis	rare lipoprotein B	438	25	1.11622	Yes	Yes	1	1	11.6216	-1.98071	0.998901	No	1	1	9.61003	-3.55885	0.791286	No	1	1	6.07139	-3.68738	0.768377	No	1	1	0	1.218468296480092	0.912273		1	1	1.56116	-5.34019	0.747058	No	No	No
ID=PMI_RS02660;Dbxref=GeneID:6801487;Name=PMI_RS02660;old_locus_tag=PMI0539	PMI0539	PMI_RS02660	glnS	glutaminyl-tRNA synthetase (EC 6.1.1.18)	COG0008	Translation, ribosomal structure and biogenesis	glutaminyl-tRNA synthetase	1333	92	0	Yes	Yes	NA	NA	4.64863	-4.65517	0.998901	No						No						No	NA	NA	1.78252	-2.29521498953917	0.849748		NA	NA	0.546739	-6.47927	0.72209	No	No	No
ID=PMI_RS02700;Dbxref=GeneID:6801434;Name=PMI_RS02700;old_locus_tag=PMI0548	PMI0548	PMI_RS02700	pgm	phosphoglucomutase	COG0033	Carbohydrate transport and metabolism	phosphoglucomutase	1314	95	0	Yes	Yes	NA	NA	1.53378	-5.68327	0.998901	No	2	2	4.80501	-4.93476	0.74056	No	1	1	4.08147	-5.78961	0.782726	No							NA	NA	0.153748	-5.00948	0.742393	No	No	No
ID=PMI_RS02865;Dbxref=GeneID:6803228;Name=PMI_RS02865;old_locus_tag=PMI0583	PMI0583	PMI_RS02865	tolA	Cell division and transport-associated protein TolA (TC 2.C.1.2.1)	COG3064	Cell wall/membrane/envelope biogenesis	TolA protein	853	38	0	Yes	Yes	NA	NA	4.64863	-4.65517	0.998901	No	1	1	3.20334	-5.63092	0.78991	No	1	1	3.54164	-8.28984	0.669788	No							NA	NA	2.7777	-5.92284	0.738878	No	No	No
ID=PMI_RS03395;Dbxref=GeneID:6800744;Name=clpA;locus_tag=PMI_RS03395;old_locus_tag=PMI0690	PMI0690	PMI_RS03395	clpA	ATP-dependent Clp protease ATP-binding subunit ClpA (EC 3.4.21.92)	COG0542	Posttranslational modification, protein turnover, chaperones	ATP-dependent Clp protease ATP-binding subunit	1835	128	0	Yes	Yes	NA	NA	1.53378	-5.68327	0.998901	No	1	1	5.87279	-7.45872	0.69508	No	1	1	2.0238	-6.32931	0.770295	No												No	No	No
ID=PMI_RS03445;Dbxref=GeneID:6802693;Name=PMI_RS03445;old_locus_tag=PMI0700	PMI0700	PMI_RS03445	serS	seryl-tRNA synthetase (EC 6.1.1.11)	COG0172	Translation, ribosomal structure and biogenesis	seryl-tRNA synthetase	1031	65	0	Yes	Yes	NA	NA	1.53378	-5.68327	0.998901	No	1	1	4.27112	-6.44577	0.748332	No	1	1	5.10184	-6.38127	0.753266	No							NA	NA	0.27337	-5.85762	0.731359	No	No	No
ID=PMI_RS03565;Dbxref=GeneID:6799956;Name=PMI_RS03565;old_locus_tag=PMI0725	PMI0725	PMI_RS03565	mukF	bacterial condensin subunit MukF	COG3006	Cell cycle control, cell division, chromosome partitioning	chromosome partition protein	1057	76	0	Yes	Yes	NA	NA	8.11146	-17.1094	0.998901	No	1	1	2.13556	-4.67761	0.833059	No						No	NA	NA	0.434676	-1.64633300455084	0.884902							No	No	No
ID=PMI_RS03575;Dbxref=GeneID:6800629;Name=mukB;locus_tag=PMI_RS03575;old_locus_tag=PMI0727	PMI0727	PMI_RS03575	mukB	bacterial condensin subunit MukB	COG3096	Cell cycle control, cell division, chromosome partitioning	chromosome partition protein	3565	221	6.42629	Yes	Yes	1	1	25.1249	-1.9208	0.998901	No	2	2	16.0246	-1.57512	0.756654	No	1	1	24.4888	2.24163	0.759694	No	1	1	1.40361	3.468658020428849	0.752788		1	1	3.21858	-3.54725	0.594204	No	No	No
ID=PMI_RS03730;Dbxref=GeneID:6801237;Name=PMI_RS03730;old_locus_tag=PMI0758	PMI0758	PMI_RS03730					putative thioredoxin	313	29	1.95338	Yes	Yes	1	1	2.68411	-1.87101	0.998901	No	NA	NA	0	2.39495	0.954857	No	1	1	2.52974	-1.75065	0.937844	No	1	1	0	1.680385108426499	0.863235		1	1	0.437391	-2.78772	0.788147	No	No	No
ID=PMI_RS04365;Dbxref=GeneID:6803686;Name=mnmA;locus_tag=PMI_RS04365;old_locus_tag=PMI0888	PMI0888	PMI_RS04365	mnmA	tRNA (5-methylaminomethyl-2-thiouridylate)-methyltransferase (EC 2.1.1.61)	COG0482	Translation, ribosomal structure and biogenesis	tRNA (5-methylaminomethyl-2-thiouridylate)-methyltransferase	882	62	1.39527	Yes	Yes	1	1	0	1.91825	0.998901	No	NA	NA	0	2.04953	0.961736	No	NA	NA	0	1.66776	0.976991	No	1	1	0.690746	-1.22942176367718	0.899358		1	1	0	-1.5543	0.932825	No	No	No
ID=PMI_RS04580;Dbxref=GeneID:6800501;Name=PMI_RS04580;old_locus_tag=PMI0934	PMI0934	PMI_RS04580						222	7	1.39527	Yes	Yes	1	1	0	1.91825	0.998901	No	NA	NA	0	2.04953	0.961736	No	NA	NA	0	1.66776	0.976991	No	1	1	0	1.366348525415487	0.889403		1	1	0	-1.5543	0.932825	No	No	No
ID=PMI_RS04660;Dbxref=GeneID:6803477;Name=PMI_RS04660;old_locus_tag=PMI0954	PMI0954	PMI_RS04660					excisionase	195	19	1.39527	Yes	Yes	1	1	4.60133	-3.34971	0.998901	No	NA	NA	0	2.04953	0.961736	No	NA	NA	0	1.66776	0.976991	No	1	1	0	1.366348525415487	0.889403		1	1	0	-1.5543	0.932825	No	No	No
ID=PMI_RS04685;Dbxref=GeneID:6803544;Name=PMI_RS04685;old_locus_tag=PMI0959	PMI0959	PMI_RS04685					phage protein	205	20	0	Yes	Yes	NA	NA	1.91722	-6.35976	0.998901	No						No	1	1	2.0238	-6.32931	0.770295	No												No	No	No
ID=PMI_RS04775;Dbxref=GeneID:6800759;Name=PMI_RS04775;old_locus_tag=PMI0980	PMI0980	PMI_RS04775					putative exported protein	191	20	1.95338	Yes	Yes	1	1	0	2.25683	0.998901	No	NA	NA	0	2.39495	0.954857	No	NA	NA	0	1.95997	0.973873	No	1	1	0	1.680385108426499	0.863235		1	1	0	-1.32014	0.961211	No	No	No
ID=PMI_RS05025;Dbxref=GeneID:6800467;Name=thrS;locus_tag=PMI_RS05025;old_locus_tag=PMI1034	PMI1034	PMI_RS05025	thrS	threonyl-tRNA synthetase (EC 6.1.1.3)/Ser-tRNA(Thr) hydrolase (EC 3.1.1.-)	COG0441	Translation, ribosomal structure and biogenesis	threonyl-tRNA synthetase	1542	109	21.9741	Yes	Yes	2	2	37.3478	-3.53207	0.998901	No	2	2	148.178	-4.76856	0.00702597	No	2	2	28.384	-2.74281	0.149272	No	2	2	1.49957	3.619020933868436	0.7426		2	2	6.91485	1.4334	0.942157	No	No	No
ID=PMI_RS05035;Dbxref=GeneID:6800282;Name=PMI_RS05035;old_locus_tag=PMI1036	PMI1036	PMI_RS05035	rpmI	LSU ribosomal protein L35P	COG0291	Translation, ribosomal structure and biogenesis	50S ribosomal subunit protein L35	157	13	9.98624	Yes	Yes	1	1	20.3817	-2.30379	0.998901	No	1	1	18.1523	1.62024	0.86285	No	1	1	26.3093	-1.25669	0.915385	No	1	1	0	17.51067476586914	0.548959		1	1	1.89047	3.04739	0.867714	No	No	No
ID=PMI_RS05090;Dbxref=GeneID:6802570;Name=arnT;locus_tag=PMI_RS05090;old_locus_tag=PMI1047	PMI1047	PMI_RS05090	arnT	undecaprenyl phosphate-alpha-4-amino-4-deoxy-l-arabinose arabinosyl transferase	COG1807	Cell wall/membrane/envelope biogenesis	undecaprenyl phosphate-alpha-4-amino-4-deoxy-l-arabinose arabinosyl transferase	1328	123	0	Yes	Yes	NA	NA	6.97295	-5.41106	0.998901	No						No						No												No	No	No
ID=PMI_RS05235;Dbxref=GeneID:6801314;Name=PMI_RS05235;old_locus_tag=PMI1081	PMI1081	PMI_RS05235	pth	peptidyl-tRNA hydrolase (EC 3.1.1.29)	COG0193	Translation, ribosomal structure and biogenesis	peptidyl-tRNA hydrolase	467	41	3.9148	Yes	Yes	1	1	0	6.42364	0.998901	No	NA	NA	0	7.28074	0.873549	No	NA	NA	0	5.64476	0.893779	No	1	1	0	8.565690482001873	0.63684		1	1	0	3.00373	0.868227	No	No	No
ID=PMI_RS05760;Dbxref=GeneID:6801182;Name=PMI_RS05760;old_locus_tag=PMI1194	PMI1194	PMI_RS05760	fim7D				fimbrial subunit	803	102	4.18581	Yes	Yes	1	1	1.53378	1.14413	0.998901	No	3	3	21.8594	-5.78902	0.218447	No	1	1	7.08328	-2.01166	0.885778	No	1	1	0	2.733980525150449	0.807672		1	1	0.14469	-2.00479	0.862646	No	No	No
ID=PMI_RS05930;Dbxref=GeneID:6801941;Name=PMI_RS05930;old_locus_tag=PMI1229	PMI1229	PMI_RS05930					putative membrane protein	347	40	6.35854	Yes	Yes	1	1	0	10.6422	0.998901	No	NA	NA	0	12.3412	0.822887	No	NA	NA	0	9.43305	0.839781	No	1	1	0	12.93441977554571	0.585969		1	1	0.477758	2.87519	0.877774	No	No	No
ID=PMI_RS06000;Dbxref=GeneID:6800335;Name=PMI_RS06000;old_locus_tag=PMI1243	PMI1243	PMI_RS06000	ddlA	D-alanine--D-alanine ligase (EC 6.3.2.4)	COG1181	Cell wall/membrane/envelope biogenesis	D-alanine:D-alanine ligase A	879	80	0	Yes	Yes	NA	NA	3.06755	-8.22324	0.998901	No	1	1	7.47446	-8.32285	0.641323	No	1	1	8.16294	-7.7293	0.667378	No												No	No	No
ID=PMI_RS06340;Dbxref=GeneID:6802128;Name=PMI_RS06340;old_locus_tag=PMI1314	PMI1314	PMI_RS06340		hypothetical protein	COG2956	Cell wall/membrane/envelope biogenesis	conserved hypothetical protein	935	56	2.79054	Yes	Yes	2	2	0	1.90707	0.998901	No	NA	NA	0	2.0319	0.948503	No	NA	NA	0	1.65443	0.973075	No	2	2	0	1.342925117751845	0.85907		2	2	0	-1.56641	0.906487	No	No	No
ID=PMI_RS06345;Dbxref=GeneID:6802622;Name=PMI_RS06345;old_locus_tag=PMI1315	PMI1315	PMI_RS06345		putative membrane protein	COG3771	Function unknown	putative membrane protein	253	23	1.11622	Yes	Yes	1	1	0	1.72723	0.998901	No	NA	NA	0	1.85247	0.965369	No	NA	NA	0	1.505	0.979454	No	1	1	0	1.218468296480092	0.912273		1	1	0	-1.71219	0.915688	No	No	No
ID=PMI_RS06530;Dbxref=GeneID:6800494;Name=PMI_RS06530;old_locus_tag=PMI1353	PMI1353	PMI_RS06530	ispZ	probable intracellular septation protein	COG2917	Cell cycle control, cell division, chromosome partitioning	probable intracellular septation protein	522	45	0	Yes	Yes	NA	NA	4.64863	-4.65517	0.998901	No						No						No												No	No	No
ID=PMI_RS06660;Dbxref=GeneID:6800008;Name=PMI_RS06660;old_locus_tag=PMI1379	PMI1379	PMI_RS06660	sapB	peptide transport system permease protein	COG4168	Defense mechanisms	peptide transport system permease protein	771	69	5.38587	Yes	Yes	1	1	0	7.68946	0.998901	No	NA	NA	0	8.48563	0.852696	No	NA	NA	0	6.71456	0.877899	No	1	1	0	11.32960625479242	0.602645		1	1	0.192185	-1.05352	0.990212	No	No	No
ID=PMI_RS06670;Dbxref=GeneID:6801711;Name=PMI_RS06670;old_locus_tag=PMI1381	PMI1381	PMI_RS06670	sapD	peptide transport system ATP-binding protein	COG4170	Defense mechanisms	peptide transport system ATP-binding protein	800	60	11.7203	Yes	Yes	1	1	0	7.79866	0.998901	No	NA	NA	0	11.312	0.852696	No	NA	NA	0	7.22641	0.885097	No	1	1	0	5.065691607705359	0.742716		1	1	0	1.94504	0.921508	No	No	No
ID=PMI_RS06675;Dbxref=GeneID:6800007;Name=PMI_RS06675;old_locus_tag=PMI1382	PMI1382	PMI_RS06675	sapF	peptide transport system ATP-binding protein	COG4167	Defense mechanisms	peptide transport system ATP-binding protein	647	57	1.95338	Yes	Yes	1	1	1.53378	-1.23093	0.998901	No	NA	NA	0	2.39495	0.954857	No	NA	NA	0	1.95997	0.973873	No	1	1	0.287186	1.013985270891318	0.992891		1	1	0.422807	-1.86902	0.915688	No	No	No
ID=PMI_RS08250;Dbxref=GeneID:6802587;Name=PMI_RS08250;old_locus_tag=PMI1686	PMI1686	PMI_RS08250	htrB/waaM	lipid A biosynthesis lauroyl acyltransferase (heat shock protein B)	COG1560	Lipid transport and metabolism	lipid A biosynthesis lauroyl acyltransferase	752	60	3.90676	Yes	Yes	2	2	1.53378	1.18857	0.998901	No	NA	NA	0	2.38216	0.936748	No	NA	NA	0	1.95363	0.95735	No	2	2	0	1.661892664422542	0.811148		2	2	0	-1.32776	0.943033	No	No	No
ID=PMI_RS08440;Dbxref=GeneID:6802299;Name=PMI_RS08440;old_locus_tag=PMI1724	PMI1724	PMI_RS08440					phage protein	323	40	4.41321	Yes	Yes	2	2	8.81922	-1.56608	0.998901	No	1	1	30.9656	-18.582	0.0945454	No	1	1	8.64348	-18.5304	0.0437707	No	2	2	0	5.733435665052163	0.368662		2	2	1.38885	-1.38974	0.915688	No	No	No
ID=PMI_RS08765;Dbxref=GeneID:6802346;Name=PMI_RS08765;old_locus_tag=PMI1787	PMI1787	PMI_RS08765	accD	acetyl-CoA carboxylase carboxyltransferase subunit alpha	COG0777	Lipid transport and metabolism	acetyl-coenzyme A carboxylase carboxyl transferase subunit beta	769	45	1.96143	Yes	Yes	1	1	0	1.56595	0.998901	No	NA	NA	0	1.97004	0.962786	No	NA	NA	0	1.40281	0.983581	No	1	1	0	5.617172799121796	0.500472		1	1	0	1.22378	0.967651	No	No	No
ID=PMI_RS08995;Dbxref=GeneID:6802264;Name=ligA;locus_tag=PMI_RS08995;old_locus_tag=PMI1823	PMI1823	PMI_RS08995	ligA	DNA ligase	COG0272	Replication, recombination and repair	DNA ligase	1621	110	0	Yes	Yes	NA	NA	4.60133	-6.8481	0.998901	No	2	2	11.7456	-7.4653	0.526901	No	1	1	4.55354	-9.48873	0.616088	No	NA	NA	2.29542	-4.3981494352175	0.771125		NA	NA	1.42586	-6.10995	0.558205	No	No	No
ID=PMI_RS09085;Dbxref=GeneID:6800092;Name=PMI_RS09085;old_locus_tag=PMI1841	PMI1841	PMI_RS09085	engA	GTP-binding protein	COG1160	General function prediction only	GTP-binding protein	1191	91	24.5178	Yes	Yes	1	1	1.53378	1.25141	0.998901	No	1	1	11.2117	-8.59432	0.534111	No	NA	NA	0	2.58106	0.949201	No	1	1	0	10.50632437028463	0.655557		1	1	0	3.32215	0.861068	No	No	No
ID=PMI_RS09325;Dbxref=GeneID:6800525;Name=PMI_RS09325;old_locus_tag=PMI1889	PMI1889	PMI_RS09325	lepB				signal peptidase I	776	68	3.0696	Yes	Yes	1	1	0	2.85445	0.998901	No	NA	NA	0	2.94217	0.946775	No	NA	NA	0	2.49892	0.958539	No	1	1	0.287186	2.130913373514945	0.837356		1	1	5.60203	-2.89543	0.794043	No	No	No
ID=PMI_RS09835;Dbxref=GeneID:6800855;Name=PMI_RS09835;old_locus_tag=PMI1994	PMI1994	PMI_RS09835		transcriptional regulator	COG2856	Amino acid transport and metabolism	putative transcriptional regulator	901	76	0	Yes	Yes	NA	NA	2.68411	-7.61043	0.998901	No	2	2	8.54225	-6.45196	0.608637	No						No	NA	NA	0.2665	-1.61304082090155	0.873153							No	No	No
ID=PMI_RS09875;Dbxref=GeneID:6802464;Name=PMI_RS09875;old_locus_tag=PMI2002	PMI2002	PMI_RS09875					putative phage protein	315	33	0	Yes	Yes	NA	NA	6.9493	-16.4817	0.998901	No						No						No	NA	NA	1.66185	-1.6130408209012	0.87763							No	No	No
ID=PMI_RS10170;Dbxref=GeneID:6802752;Name=lpxC;locus_tag=PMI_RS10170;old_locus_tag=PMI2064	PMI2064	PMI_RS10170	lpxC	UDP-3-O-[3-hydroxymyristoyl] N-acetylglucosamine deacetylase (EC 3.5.1.108)	COG0774	Cell wall/membrane/envelope biogenesis	UDP-3-O-[3-hydroxymyristoyl] N-acetylglucosamine deacetylase	733	54	0	Yes	Yes	NA	NA	1.91722	-6.35976	0.998901	No	1	1	3.20334	-5.63092	0.78991	No						No												No	No	No
ID=PMI_RS10185;Dbxref=GeneID:6801712;Name=PMI_RS10185;old_locus_tag=PMI2067	PMI2067	PMI_RS10185	ftsQ	cell division protein	COG1589	Cell cycle control, cell division, chromosome partitioning	cell division protein	630	43	5.02298	Yes	Yes	2	2	26.2989	-2.18933	0.998901	No	2	2	18.9761	-7.18511	0.196342	No	1	1	13.7199	-6.7625	0.183573	No	2	2	0	1.849879251066658	0.789641		2	2	2.97668	-2.62852	0.81953	No	No	No
ID=PMI_RS10205;Dbxref=GeneID:6802002;Name=PMI_RS10205;old_locus_tag=PMI2071	PMI2071	PMI_RS10205	ftsW	cell division-specific peptidoglycan biosynthesis regulator FtsW	COG0772	Cell cycle control, cell division, chromosome partitioning	cell division protein	954	68	13.8253	Yes	Yes	1	1	55.0927	-3.75541	0.998901	No	1	1	92.7369	-3.22348	0.0212374	No	1	1	40.097	-2.9311	0.0312616	No	1	1	1.66185	4.811330067879473	0.635637		1	1	10.8729	1.21484	0.977201	No	No	No
ID=PMI_RS10220;Dbxref=GeneID:6803118;Name=PMI_RS10220;old_locus_tag=PMI2074	PMI2074	PMI_RS10220	murF	UDP-N-acetylmuramoyl-tripeptide--D-alanyl-D-alanine ligase (EC 6.3.2.10)	COG0770	Cell wall/membrane/envelope biogenesis	UDP-N-acetylmuramoyl-tripeptide--D-alanyl-D-alanine ligase	1105	86	2.45178	Yes	Yes	1	1	0	1.72325	0.998901	No	NA	NA	0	2.17164	0.959897	No	NA	NA	0	1.548	0.979454	No	1	1	0	5.872006437074915	0.545564		1	1	0	1.33568	0.95726	No	No	No
ID=PMI_RS10240;Dbxref=GeneID:6803612;Name=PMI_RS10240;old_locus_tag=PMI2078	PMI2078	PMI_RS10240	mraW	S-adenosyl-methyltransferase	COG0275	Translation, ribosomal structure and biogenesis	S-adenosyl-methyltransferase	757	58	1.11622	Yes	Yes	1	1	0	1.72723	0.998901	No	1	1	3.20334	-1.92059	0.93076	No	1	1	2.0238	-2.05503	0.926153	No	1	1	0	1.218468296480092	0.912273		1	1	0	-1.71219	0.915688	No	No	No
ID=PMI_RS10330;Dbxref=GeneID:6802860;Name=PMI_RS10330;old_locus_tag=PMI2097	PMI2097	PMI_RS10330					conserved hypothetical protein	152	19	5.88428	Yes	Yes	1	1	0	2.48769	0.998901	No	NA	NA	0	3.1807	0.940073	No	1	1	4.08147	-1.29294	0.976991	No	1	1	0	6.697677310971314	0.64874		1	1	0	1.84047	0.921885	No	No	No
ID=PMI_RS10635;Dbxref=GeneID:6803407;Name=cysS;locus_tag=PMI_RS10635;old_locus_tag=PMI2158	PMI2158	PMI_RS10635	cysS	cysteinyl-tRNA synthetase (EC 6.1.1.16)	COG0215	Translation, ribosomal structure and biogenesis	cysteinyl-tRNA synthetase	1112	82	0	Yes	Yes	NA	NA	1.53378	-5.68327	0.998901	No	1	1	6.94057	-8.04429	0.659675	No						No												No	No	No
ID=PMI_RS10640;Dbxref=GeneID:6800946;Name=PMI_RS10640;old_locus_tag=PMI2159	PMI2159	PMI_RS10640	ppiB	peptidyl-prolyl cis-trans isomerase B	COG0652	Posttranslational modification, protein turnover, chaperones	peptidyl-prolyl cis-trans isomerase B	395	29	0	Yes	Yes	NA	NA	4.21789	-10.1159	0.998901	No	1	1	19.2201	-20.244	0.211213	No						No												No	No	No
ID=PMI_RS10645;Dbxref=GeneID:6799936;Name=PMI_RS10645;old_locus_tag=PMI2160	PMI2160	PMI_RS10645	lpxH	UDP-2,3-diacylglucosamine hydrolase (EC 3.6.1.54)	COG2908	Cell wall/membrane/envelope biogenesis	UDP-2,3-diacylglucosamine hydrolase	577	41	4.74392	Yes	Yes	1	1	32.0269	-10.9937	0.998901	No	1	1	28.2962	-3.73137	0.625308	No	1	1	23.3753	-9.63115	0.0640678	No	1	1	0.466375	1.389134084414926	0.902873		1	1	4.37312	-4.79792	0.812897	No	No	No
ID=PMI_RS10885;Dbxref=GeneID:6801518;Name=PMI_RS10885;old_locus_tag=PMI2209	PMI2209	PMI_RS10885	fim10J1	fimbrial operon regulator	COG1476	Transcription	fimbrial operon regulator	234	23	0	Yes	Yes	NA	NA	8.13511	-5.6887	0.998901	No						No	1	1	2.0238	-6.32931	0.770295	No	NA	NA	1.288	-1.65925723520843	0.894007							No	No	No
ID=PMI_RS10950;Dbxref=GeneID:6802378;Name=PMI_RS10950;old_locus_tag=PMI2222	PMI2222	PMI_RS10950	pmpB	fimbrial subunit	COG3539	Cell motiliy	fimbrial subunit	452	59	0	Yes	Yes	NA	NA	13.804	-27.2886	0.998901	No						No	1	1	2.0238	-6.32931	0.770295	No												No	No	No
ID=PMI_RS11210;Dbxref=GeneID:6803345;Name=dnaE;locus_tag=PMI_RS11210;old_locus_tag=PMI2270	PMI2270	PMI_RS11210	dnaE	DNA polymerase III, alpha subunit (EC 2.7.7.7)	COG0587	Replication, recombination and repair	DNA polymerase III, alpha chain	2785	179	12.9961	Yes	Yes	1	1	0	21.541	0.998901	No	NA	NA	0	24.3431	0.74474	No	1	1	3.03569	5.062	0.667378	No	1	1	0	25.59687149671791	0.496504		1	1	0	9.00065	0.734328	No	No	No
ID=PMI_RS11265;Dbxref=GeneID:6800094;Name=PMI_RS11265;old_locus_tag=PMI2281	PMI2281	PMI_RS11265	dxr	1-deoxy-D-xylulose 5-phosphate reductoisomerase (EC 1.1.1.267)	COG0743	Lipid transport and metabolism	1-deoxy-D-xylulose 5-phosphate reductoisomerase	954	69	0	Yes	Yes	NA	NA	1.53378	-5.68327	0.998901	No						No						No	NA	NA	0.333125	-1.63973166641355	0.876063		NA	NA	0.807334	-5.80095	0.565087	No	No	No
ID=PMI_RS11530;Dbxref=GeneID:6800773;Name=PMI_RS11530;old_locus_tag=PMI2331	PMI2331	PMI_RS11530	imp	organic solvent tolerance protein	COG1452	Cell wall/membrane/envelope biogenesis	organic solvent tolerance protein	1892	160	0	Yes	Yes	NA	NA	5.75166	-7.61959	0.998901	No	1	1	39.5079	-31.5537	0.0248938	No	1	1	4.55354	-9.48873	0.616088	No	NA	NA	0.988436	-1.65925723520808	0.886362		NA	NA	0.960925	-5.45751	0.649573	No	No	No
ID=PMI_RS11700;Dbxref=GeneID:6803157;Name=PMI_RS11700;old_locus_tag=PMI2366	PMI2366	PMI_RS11700					conserved hypothetical protein	419	46	5.52138	Yes	Yes	2	2	1.53378	1.30134	0.998901	No	1	1	4.80501	-1.22871	0.972021	No	NA	NA	0	1.97023	0.95735	No	2	2	0	3.869870602508794	0.560533		2	2	2.65215	-1.11437	0.979285	No	No	No
ID=PMI_RS11730;Dbxref=GeneID:6801918;Name=PMI_RS11730;old_locus_tag=PMI2372	PMI2372	PMI_RS11730	rpoD	RNA polymerase, sigma 70 subunit, RpoD	COG0568	Transcription	RNA polymerase sigma-70 factor	1484	81	0	Yes	Yes	NA	NA	4.21789	-10.1159	0.998901	No						No						No							NA	NA	0.399559	-5.06262	0.656381	No	No	No
ID=PMI_RS11785;Dbxref=GeneID:6800079;Name=PMI_RS11785;old_locus_tag=PMI2382	PMI2382	PMI_RS11785		phosphotransferase/phosphoserine phosphatase	COG0560	Amino acid transport and metabolism	putative phosphotransferase/phosphoserine phosphatase	543	36	1.11622	Yes	Yes	1	1	0	1.72723	0.998901	No	NA	NA	0	1.85247	0.965369	No	NA	NA	0	1.505	0.979454	No	1	1	0	1.218468296480092	0.912273		1	1	0	-1.71219	0.915688	No	No	No
ID=PMI_RS11800;Dbxref=GeneID:6803512;Name=PMI_RS11800;old_locus_tag=PMI2385	PMI2385	PMI_RS11800	terC	tellurite resistance protein	COG0861	Inorganic ion transport and metabolsim	tellurite resistance protein	819	59	0	Yes	Yes	NA	NA	2.30067	-6.99194	0.998901	No						No						No												No	No	No
ID=PMI_RS11870;Dbxref=GeneID:6803502;Name=PMI_RS11870;old_locus_tag=PMI2399	PMI2399	PMI_RS11870	tetAJ	tetracycline resistance protein (MFS-family transporter)	COG2814	Carbohydrate transport and metabolism	tetracycline resistance protein	956	81	0	Yes	Yes	NA	NA	1.53378	-5.68327	0.998901	No						No						No												No	No	No
ID=PMI_RS13255;Dbxref=GeneID:6802894;Name=PMI_RS13255;old_locus_tag=PMI2690	PMI2690	PMI_RS13255	spa32				putative type III secretion system protein	942	102	7.76186	Yes	Yes	1	1	3.451	2.34874	0.998901	No	1	1	11.4636	-1.41347	0.808308	No	1	1	5.05949	2.03716	0.861855	No	1	1	0	16.21356690248802	0.557222		1	1	11.2629	-1.46993	0.914652	No	No	No
ID=PMI_RS13560;Dbxref=GeneID:6802057;Name=PMI_RS13560;old_locus_tag=PMI2751	PMI2751	PMI_RS13560	plsB	glycerol-3-phosphate acyltransferase (EC 2.3.1.15)	COG2937	Lipid transport and metabolism	glycerol-3-phosphate acyltransferase	1986	148	4.82777	Yes	Yes	1	1	2.68411	1.50714	0.998901	No	1	1	7.47446	1.31289	0.955163	No	NA	NA	0	5.55617	0.893779	No	1	1	0.981274	1.492759231775566	0.87763		1	1	8.75748	-3.01467	0.67168	No	No	No
ID=PMI_RS13755;Dbxref=GeneID:6801994;Name=rpoB;locus_tag=PMI_RS13755;old_locus_tag=PMI2785	PMI2785	PMI_RS13755	rpoB				DNA-directed RNA polymerase, beta-subunit	3222	212	3.0696	Yes	Yes	1	1	4.64863	1.05944	0.998901	No	NA	NA	0	2.94217	0.946775	No	1	1	6.12221	-1.34982	0.973873	No	1	1	0.2665	1.196462870601321	0.935245		1	1	2.27546	-2.82466	0.795301	No	No	No
ID=PMI_RS13810;Dbxref=GeneID:6800300;Name=PMI_RS13810;old_locus_tag=PMI2796	PMI2796	PMI_RS13810		intracellular sulfur oxidation protein	COG2168	Posttranslational modification, protein turnover, chaperones	putative intracellular sulfur oxidation protein	234	21	1.11622	Yes	Yes	1	1	0	1.72723	0.998901	No	NA	NA	0	1.85247	0.965369	No	NA	NA	0	1.505	0.979454	No	1	1	0	1.218468296480092	0.912273		1	1	0	-1.71219	0.915688	No	No	No
ID=PMI_RS13815;Dbxref=GeneID:6802838;Name=PMI_RS13815;old_locus_tag=PMI2797	PMI2797	PMI_RS13815		intracellular sulfur oxidation protein	COG2923	Inorganic ion transport and metabolsim	putative intracellular sulfur oxidation protein	294	20	1.95338	Yes	Yes	1	1	0	2.25683	0.998901	No	NA	NA	0	2.39495	0.954857	No	NA	NA	0	1.95997	0.973873	No	1	1	0	1.680385108426499	0.863235		1	1	0	-1.32014	0.961211	No	No	No
ID=PMI_RS13820;Dbxref=GeneID:6801510;Name=PMI_RS13820;old_locus_tag=PMI2798	PMI2798	PMI_RS13820		intracellular sulfur oxidation protein	COG1553	Inorganic ion transport and metabolsim	putative intracellular sulfur oxidation protein	313	17	2.45178	Yes	Yes	1	1	13.0962	-12.6649	0.998901	No	1	1	11.7456	-3.75935	0.760962	No	1	1	9.14943	-8.41884	0.183573	No	1	1	0	5.872006437074915	0.545564		1	1	0.218696	-1.08636	0.987885	No	No	No
ID=PMI_RS13960;Dbxref=GeneID:6802958;Name=PMI_RS13960;old_locus_tag=PMI2826	PMI2826	PMI_RS13960	polA	DNA polymerase I (EC 2.7.7.7)	COG0258,COG0749	Replication, recombination and repair	DNA polymerase I	2238	169	0	Yes	Yes	NA	NA	24.9239	-50.986	0.998901	No	1	1	2.13556	-4.67761	0.833059	No						No	NA	NA	4.45412	-1.7405431424203	0.841857							No	No	No
ID=PMI_RS14110;Dbxref=GeneID:6802649;Name=glyS;locus_tag=PMI_RS14110;old_locus_tag=PMI2855	PMI2855	PMI_RS14110	glyS	glycyl-tRNA synthetase beta chain (EC 6.1.1.14)	COG0751	Translation, ribosomal structure and biogenesis	glycyl-tRNA synthetase beta subunit	1657	111	0	Yes	Yes	NA	NA	1.53378	-5.68327	0.998901	No	2	2	16.0167	-10.7454	0.363823	No	1	1	5.10184	-6.38127	0.753266	No												No	No	No
ID=PMI_RS14775;Dbxref=GeneID:6801619;Name=PMI_RS14775;old_locus_tag=PMI2988	PMI2988	PMI_RS14775		transposase	COG0675	Mobilome: prophages, transposons	transposase	966	48	0	Yes	Yes	NA	NA	2.30067	-6.99194	0.998901	No						No						No												No	No	No
ID=PMI_RS15140;Dbxref=GeneID:6801509;Name=PMI_RS15140;old_locus_tag=PMI3057	PMI3057	PMI_RS15140	atpI	ATP synthase protein I	COG3312	Energy production and conversion	ATP synthase protein I	301	24	1.96143	Yes	Yes	1	1	0	1.56595	0.998901	No	1	1	3.20334	-1.80597	0.935904	No	NA	NA	0	1.40281	0.983581	No	1	1	0	5.617172799121796	0.500472		1	1	0	1.22378	0.967651	No	No	No
ID=PMI_RS15170;Dbxref=GeneID:6803474;Name=PMI_RS15170;old_locus_tag=PMI3063	PMI3063	PMI_RS15170	atpG	ATP synthase F1 subcomplex gamma subunit	COG0224	Energy production and conversion	ATP synthase gamma chain	690	40	0	Yes	Yes	NA	NA	2.30067	-6.99194	0.998901	No						No						No												No	No	No
ID=PMI_RS15475;Dbxref=GeneID:6803621;Name=PMI_RS15475;old_locus_tag=PMI3126	PMI3126	PMI_RS15475	hipB				transcriptional regulator	205	14	0	Yes	Yes	NA	NA	4.21789	-10.1159	0.998901	No	1	1	8.00835	-8.76533	0.617108	No	1	1	2.0238	-6.32931	0.770295	No												No	No	No
ID=PMI_RS15515;Dbxref=GeneID:6801867;Name=gyrB;locus_tag=PMI_RS15515;old_locus_tag=PMI3135	PMI3135	PMI_RS15515	gyrB	DNA gyrase subunit B (EC 5.99.1.3)	COG0187	Replication, recombination and repair	DNA gyrase subunit B	1931	126	0	Yes	Yes	NA	NA	1.53378	-5.68327	0.998901	No	1	1	2.66945	-5.17527	0.811325	No						No	NA	NA	0.244712	-1.74813554874816	0.863235							No	No	No
ID=PMI_RS15600;Dbxref=GeneID:6801461;Name=PMI_RS15600;old_locus_tag=PMI3155	PMI3155	PMI_RS15600	coaBC/dfp	Phosphopantothenate-cysteine ligase (EC 6.3.2.5)/Phosphopantothenoylcysteine decarboxylase (EC 4.1.1.36)	COG0452	Coenzyme transport and metabolism	DNA/pantothenate metabolism flavoprotein	966	54	1.39527	Yes	Yes	1	1	2.68411	-1.59105	0.998901	No	NA	NA	0	2.04953	0.961736	No	NA	NA	0	1.66776	0.976991	No	1	1	11.3235	-1.22566383663539	0.918101		1	1	0.406275	-2.68915	0.783853	No	No	No
ID=PMI_RS16195;Dbxref=GeneID:6801684;Name=PMI_RS16195;old_locus_tag=PMI3264	PMI3264	PMI_RS16195	rpsQ	SSU ribosomal protein S17P	COG0186	Translation, ribosomal structure and biogenesis	30S ribosomal protein S17	203	15	1.67433	Yes	Yes	1	1	0	2.09338	0.998901	No	NA	NA	0	2.22979	0.958683	No	NA	NA	0	1.81778	0.976891	No	1	1	0	1.529122618711978	0.876017		1	1	0	-1.42523	0.949188	No	No	No
ID=PMI_RS16235;Dbxref=GeneID:6802600;Name=PMI_RS16235;old_locus_tag=PMI3272	PMI3272	PMI_RS16235	rpsE	SSU ribosomal protein S5P	COG0098	Translation, ribosomal structure and biogenesis	30S ribosomal protein S5	399	25	0	Yes	Yes	NA	NA	4.21789	-10.1159	0.998901	No	1	1	11.2117	-12.259	0.478089	No						No							NA	NA	2.08327	-5.64596	0.74238	No	No	No
ID=PMI_RS16250;Dbxref=GeneID:6801032;Name=secY;locus_tag=PMI_RS16250;old_locus_tag=PMI3275	PMI3275	PMI_RS16250	secY	protein translocase subunit secY/sec61 alpha	COG0201	Intracellular trafficking, secretion, and vesicular transport	preprotein translocase SecY subunit	1057	81	0	Yes	Yes	NA	NA	13.1435	-6.78649	0.998901	No	1	1	14.415	-16.4333	0.346441	No						No							NA	NA	0.253922	-4.70867	0.74802	No	No	No
ID=PMI_RS16305;Dbxref=GeneID:6800050;Name=fmt;locus_tag=PMI_RS16305;old_locus_tag=PMI3287	PMI3287	PMI_RS16305	fmt	methionyl-tRNA formyltransferase (EC 2.1.2.9)	COG0223	Translation, ribosomal structure and biogenesis	methionyl-tRNA formyltransferase	759	63	1.39527	Yes	Yes	1	1	0	1.91825	0.998901	No	1	1	3.20334	-3.65164	0.832105	No	NA	NA	0	1.66776	0.976991	No	1	1	0.446034	-1.0597557044289	0.975189		1	1	0	-1.5543	0.932825	No	No	No
ID=PMI_RS16500;Dbxref=GeneID:6802335;Name=PMI_RS16500;old_locus_tag=PMI3320	PMI3320	PMI_RS16500	rffG	dTDP-glucose 4,6-dehydratase (EC 4.2.1.46)	COG1088	Cell wall/membrane/envelope biogenesis	dTDP-D-glucose-4,6-dehydratase	853	61	4.18581	Yes	Yes	1	1	0	3.44275	0.998901	No	1	1	2.13556	1.29784	0.973425	No	NA	NA	0	3.08142	0.941732	No	1	1	0	2.733980525150449	0.807672		1	1	0	1.12533	0.985268	No	No	No
ID=PMI_RS16575;Dbxref=GeneID:6803608;Name=PMI_RS16575;old_locus_tag=PMI3331	PMI3331	PMI_RS16575	hemD	uroporphyrinogen-III synthase (EC 4.2.1.75)	COG1587	Coenzyme transport and metabolism	uroporphyrinogen-III synthase	589	48	3.6277	Yes	Yes	2	2	0	2.17454	0.998901	No	NA	NA	0	2.31081	0.938812	No	NA	NA	0	1.88762	0.960549	No	2	2	0	1.599941712007141	0.818579		2	2	0	-1.37216	0.936007	No	No	No
ID=PMI_RS16980;Dbxref=GeneID:6803104;Name=rrmJ;locus_tag=PMI_RS16980;old_locus_tag=PMI3411	PMI3411	PMI_RS16980	ftsJ/rrmJ	23S rRNA Um-2552 2'-O-methyltransferase (EC 2.1.1.166)	COG0293	Translation, ribosomal structure and biogenesis	ribosomal RNA large subunit methyltransferase J	503	30	1.39527	Yes	Yes	1	1	0	1.91825	0.998901	No	NA	NA	0	2.04953	0.961736	No	NA	NA	0	1.66776	0.976991	No	1	1	0.919997	1.035569593197189	0.984929		1	1	0	-1.5543	0.932825	No	No	No
ID=PMI_RS16985;Dbxref=GeneID:6802173;Name=hflB;gene_synonym=ftsH;locus_tag=PMI_RS16985;old_locus_tag=PMI3412	PMI3412	PMI_RS16985	ftsH/hflB	membrane protease FtsH catalytic subunit (EC 3.4.24.-)	COG0465	Posttranslational modification, protein turnover, chaperones	cell division protein	1559	84	0	Yes	Yes	NA	NA	2.68411	-7.61043	0.998901	No	1	1	3.73723	-6.05285	0.764781	No						No												No	No	No
ID=PMI_RS17255;Dbxref=GeneID:6802240;Name=PMI_RS17255;old_locus_tag=PMI3462	PMI3462	PMI_RS17255	valS	valyl-tRNA synthetase (EC 6.1.1.9)	COG0525	Translation, ribosomal structure and biogenesis	valyl-tRNA synthetase	2310	168	0	Yes	Yes	NA	NA	2.68411	-7.61043	0.998901	No	1	1	3.73723	-6.05285	0.764781	No						No	NA	NA	8.68977	-3.30961226673487	0.851574		NA	NA	2.09218	-6.15319	0.738878	No	No	No
ID=PMI_RS17270;Dbxref=GeneID:6803669;Name=PMI_RS17270;old_locus_tag=PMI3465	PMI3465	PMI_RS17270		permease	COG0795	Cell motiliy	putative permease	877	63	0	Yes	Yes	NA	NA	8.81922	-18.082	0.998901	No	1	1	19.2201	-20.244	0.211213	No	1	1	9.14943	-26.6702	0.0217098	No							NA	NA	0.218696	-5.65441	0.733903	No	No	No
ID=PMI_RS17655;Dbxref=GeneID:6799907;Name=PMI_RS17655;old_locus_tag=PMI3553	PMI3553	PMI_RS17655	trkH	Trk system potassium uptake protein	COG0168	Inorganic ion transport and metabolsim	Trk system potassium uptake protein	1160	84	1.11622	Yes	Yes	1	1	0	1.72723	0.998901	No	NA	NA	0	1.85247	0.965369	No	NA	NA	0	1.505	0.979454	No	1	1	0	1.218468296480092	0.912273		1	1	0	-1.71219	0.915688	No	No	No
ID=PMI_RS17945;Dbxref=GeneID:6802783;Name=PMI_RS17945;old_locus_tag=PMI3606	PMI3606	PMI_RS17945	ftsE	cell division ATP-binding protein FtsE	COG2884	Cell cycle control, cell division, chromosome partitioning	cell division ATP-binding protein	531	28	1.39527	Yes	Yes	1	1	0	1.91825	0.998901	No	NA	NA	0	2.04953	0.961736	No	NA	NA	0	1.66776	0.976991	No	1	1	0.244914	-1.07174302634028	0.969798		1	1	0	-1.5543	0.932825	No	No	No
ID=PMI_RS17955;Dbxref=GeneID:6803033;Name=PMI_RS17955;old_locus_tag=PMI3608	PMI3608	PMI_RS17955	rpoH	RNA polymerase, sigma 32 subunit, RpoH	COG0568	Transcription	RNA polymerase sigma-32 factor	683	36	0	Yes	Yes	NA	NA	4.64863	-4.65517	0.998901	No	1	1	2.13556	-4.67761	0.833059	No						No	NA	NA	0.847231	-1.64633300455082	0.884902							No	No	No
ID=PMI_RS01060;Dbxref=GeneID:6802440;Name=pyrG;locus_tag=PMI_RS01060;old_locus_tag=PMI0220	PMI0220	PMI_RS01060	pyrG	CTP synthase (EC 6.3.4.2)	COG0504	Nucleotide transport and metabolsim	CTP synthase	1309	92	10.8395	Yes	Yes	1	1	53.8123	-6.03976	0.771007	No	1	1	38.974	-1.13242	0.948503	No	1	1	17.2023	1.01313	0.995147	No	1	1	0	22.23173013907464	0.514904		1	1	17.1383	1.02121	0.997388	No	No	No
ID=PMI_RS13700;Dbxref=GeneID:6801798;Name=hemE;locus_tag=PMI_RS13700;old_locus_tag=PMI2774	PMI2774	PMI_RS13700	hemE	uroporphyrinogen decarboxylase (EC 4.1.1.37)	COG0407	Coenzyme transport and metabolism	uroporphyrinogen decarboxylase	858	59	17.3496	Yes	Yes	1	1	55.0336	-4.18628	0.702647	No	1	1	37.1283	-1.75461	0.392967	No	1	1	26.4194	-1.93886	0.244723	No	1	1	0	33.69136358293734	0.462752		1	1	12.8583	1.90207	0.924778	No	No	No
ID=PMI_RS16745;Dbxref=GeneID:6802103;Name=miaA;locus_tag=PMI_RS16745;old_locus_tag=PMI3364	PMI3364	PMI_RS16745	miaA	tRNA delta(2)-isopentenylpyrophosphate transferase	COG0324	Translation, ribosomal structure and biogenesis	tRNA delta(2)-isopentenylpyrophosphate transferase	752	52	37.1464	Yes	Yes	1	1	0	53.8448	0.664922	No	NA	NA	0	61.1831	0.65397	No	NA	NA	0	47.3861	0.649711	No	1	1	0.789762	56.73649866048533	0.444864		1	1	11.18	1.73175	0.90721	No	No	No
ID=PMI_RS00065;Dbxref=GeneID:6800634;Name=rpsT;locus_tag=PMI_RS00065;old_locus_tag=PMI0013	PMI0013	PMI_RS00065	rpsT	SSU ribosomal protein S20P	COG0268	Translation, ribosomal structure and biogenesis	30S ribosomal protein S20				Yes	Yes						No						No						No												No	No	No
ID=PMI_RS00070;Dbxref=GeneID:6803444;Name=PMI_RS00070;old_locus_tag=PMI0014	PMI0014	PMI_RS00070	ribF	FMN adenylyltransferase (EC 2.7.7.2)/riboflavin kinase (EC 2.7.1.26)	COG0196	Coenzyme transport and metabolism	riboflavin biosynthesis protein				Yes	Yes						No						No						No	NA	NA	542.286	-3.36011381538798	0.761333		NA	NA	71.6802	-9.21365	0.621681	No	No	No
ID=PMI_RS00080;Dbxref=GeneID:6802882;Name=lspA;locus_tag=PMI_RS00080;old_locus_tag=PMI0016	PMI0016	PMI_RS00080	lspA	signal peptidase II (EC:3.4.23.36). Aspartic peptidase. MEROPS family A08	COG0597	Cell wall/membrane/envelope biogenesis	lipoprotein signal peptidase				Yes	Yes						No	1	1	2.13556	-4.67761	0.833059	No						No												No	No	No
ID=PMI_RS00090;Dbxref=GeneID:6802267;Name=ispH;gene_synonym=lytB;locus_tag=PMI_RS00090;old_locus_tag=PMI0018	PMI0018	PMI_RS00090	ispH	4-hydroxy-3-methylbut-2-enyl diphosphate reductase (EC 1.17.1.2)	COG0761	Lipid transport and metabolism	4-hydroxy-3-methylbut-2-enyl diphosphate reductase				Yes	Yes						No						No						No							NA	NA	0.180863	-4.54562	0.750876	No	No	No
ID=PMI_RS00095;Dbxref=GeneID:6800993;Name=PMI_RS00095;old_locus_tag=PMI0019	PMI0019	PMI_RS00095	dapB	dihydrodipicolinate reductase (EC 1.3.1.26)	COG0289	Amino acid transport and metabolism	dihydrodipicolinate reductase				Yes	Yes						No						No						No												No	No	No
ID=PMI_RS00370;Dbxref=GeneID:6803454;Name=yajC;locus_tag=PMI_RS00370;old_locus_tag=PMI0077	PMI0077	PMI_RS00370	yajC	protein translocase subunit yajC	COG1862	Intracellular trafficking, secretion, and vesicular transport	putative preprotein translocase subunit				Yes	Yes						No						No						No												No	No	No
ID=PMI_RS00375;Dbxref=GeneID:6802775;Name=secD;locus_tag=PMI_RS00375;old_locus_tag=PMI0078	PMI0078	PMI_RS00375	secD	protein-export membrane protein SecD	COG0342	Intracellular trafficking, secretion, and vesicular transport	protein-export membrane protein SecD				Yes	Yes						No	1	1	3.73723	-6.05285	0.764781	No						No												No	No	No
ID=PMI_RS00380;Dbxref=GeneID:6801011;Name=PMI_RS00380;old_locus_tag=PMI0079	PMI0079	PMI_RS00380	secF	protein translocase subunit secF	COG0341	Intracellular trafficking, secretion, and vesicular transport	protein-export membrane protein SecF				Yes	Yes						No						No						No							NA	NA	0.253922	-4.70867	0.74802	No	No	No
ID=PMI_RS00555;Dbxref=GeneID:6800106;Name=PMI_RS00555;old_locus_tag=PMI0115	PMI0115	PMI_RS00555	clpP	ATP-dependent Clp protease proteolytic subunit ClpP (EC 3.4.21.92)	COG0740	Posttranslational modification, protein turnover, chaperones	ATP-dependent Clp protease proteolytic subunit				Yes	Yes						No						No						No												No	No	No
ID=PMI_RS00670;Dbxref=GeneID:6803499;Name=PMI_RS00670;old_locus_tag=PMI0139	PMI0139	PMI_RS00670	dnaX	DNA polymerase III, gamma subunit (EC 2.7.7.7)/DNA polymerase III, tau subunit (EC 2.7.7.7)	COG2812	Replication, recombination and repair	DNA polymerase III Tau subunit				Yes	Yes						No						No						No							NA	NA	0.382717	-6.15497	0.726798	No	No	No
ID=PMI_RS00780;Dbxref=GeneID:6800713;Name=PMI_RS00780;old_locus_tag=PMI0161	PMI0161	PMI_RS00780	can	carbonic anhydrase	COG0288	Inorganic ion transport and metabolsim	carbonic anhydrase				Yes	Yes						No						No						No							NA	NA	0.153748	-5.00948	0.742393	No	No	No
ID=PMI_RS00950;Dbxref=GeneID:6803083;Name=PMI_RS00950;old_locus_tag=PMI0197	PMI0197	PMI_RS00950	folK	2-amino-4-hydroxy-6-hydroxymethyldihydropteridine pyrophosphokinase	COG0801	Coenzyme transport and metabolism	2-amino-4-hydroxy-6-hydroxymethyldihydropteridine pyrophosphokinase				Yes	Yes						No						No						No	NA	NA	0.244914	-2.02669906923645	0.836643		NA	NA	0.14469	-4.47917	0.752446	No	No	No
ID=PMI_RS01175;Dbxref=GeneID:6802126;Name=PMI_RS01175;old_locus_tag=PMI0242	PMI0242	PMI_RS01175	pgk	phosphoglycerate kinase (EC 2.7.2.3)	COG0126	Carbohydrate transport and metabolism	phosphoglycerate kinase				Yes	Yes						No						No						No												No	No	No
ID=PMI_RS01525;Dbxref=GeneID:6802953;Name=PMI_RS01525;old_locus_tag=PMI0321	PMI0321	PMI_RS01525					hypothetical protein				Yes	Yes						No						No						No												No	No	No
ID=PMI_RS01615;Dbxref=GeneID:6801896;Name=PMI_RS01615;old_locus_tag=PMI0338	PMI0338	PMI_RS01615	yqgF	holliday junction resolvase	COG0816	Transcription	putative holliday junction resolvase				Yes	Yes						No						No						No												No	No	No
ID=PMI_RS01800;Dbxref=GeneID:6803559;Name=PMI_RS01800;old_locus_tag=PMI0376	PMI0376	PMI_RS01800	alaS	alanyl-tRNA synthetase (EC 6.1.1.7)	COG0013	Translation, ribosomal structure and biogenesis	alanyl-tRNA synthetase				Yes	Yes						No						No						No							NA	NA	0.192185	-5.11291	0.74238	No	No	No
ID=PMI_RS01810;Dbxref=GeneID:6799968;Name=PMI_RS01810;old_locus_tag=PMIt003	PMIt003	PMI_RS01810					tRNA				Yes	Yes						No						No						No												No	No	No
ID=PMI_RS01815;Dbxref=GeneID:6800160;Name=PMI_RS01815;old_locus_tag=PMIt004	PMIt004	PMI_RS01815									Yes	Yes						No						No						No												No	No	No
ID=PMI_RS01855;Dbxref=GeneID:6801065;Name=PMI_RS01855;old_locus_tag=PMI0382	PMI0382	PMI_RS01855	ffh	signal recognition particle subunit FFH/SRP54 (srp54)	COG0541	Intracellular trafficking, secretion, and vesicular transport	signal recognition particle protein				Yes	Yes						No						No						No												No	No	No
ID=PMI_RS01860;Dbxref=GeneID:6802677;Name=rpsP;locus_tag=PMI_RS01860;old_locus_tag=PMI0383	PMI0383	PMI_RS01860	rpsP	SSU ribosomal protein S16P	COG0228	Translation, ribosomal structure and biogenesis	30S ribosomal protein S16				Yes	Yes						No						No						No												No	No	No
ID=PMI_RS01865;Dbxref=GeneID:6800378;Name=rimM;locus_tag=PMI_RS01865;old_locus_tag=PMI0384	PMI0384	PMI_RS01865	rimM	16S rRNA processing protein RimM	COG0806	Translation, ribosomal structure and biogenesis	16S rRNA processing protein				Yes	Yes						No	1	1	2.13556	-4.67761	0.833059	No						No												No	No	No
ID=PMI_RS01870;Dbxref=GeneID:6802430;Name=trmD;locus_tag=PMI_RS01870;old_locus_tag=PMI0385	PMI0385	PMI_RS01870	trmD	tRNA (Guanine37-N(1)-) methyltransferase (EC 2.1.1.31)	COG0336	Translation, ribosomal structure and biogenesis	tRNA (guanine-N1)-methyltransferase				Yes	Yes						No						No						No												No	No	No
ID=PMI_RS01905;Dbxref=GeneID:6801063;Name=PMI_RS01905;old_locus_tag=PMI0392	PMI0392	PMI_RS01905		Beta-barrel assembly machine subunit BamD	COG4105	Cell wall/membrane/envelope biogenesis	putative lipoprotein				Yes	Yes						No						No						No												No	No	No
ID=PMI_RS01925;Dbxref=GeneID:6800476;Name=PMI_RS01925;old_locus_tag=PMIr001	PMIr001	PMI_RS01925									Yes	Yes						No						No						No												No	No	No
ID=PMI_RS01930;Dbxref=GeneID:6801925;Name=PMI_RS01930;old_locus_tag=PMIt008	PMIt008	PMI_RS01930									Yes	Yes						No						No						No												No	No	No
ID=PMI_RS01935;Dbxref=GeneID:6801145;Name=PMI_RS01935;old_locus_tag=PMIt009	PMIt009	PMI_RS01935									Yes	Yes						No						No						No												No	No	No
ID=PMI_RS01940;Dbxref=GeneID:23391178;Name=PMI_RS01940	PMI_RS01940	PMI_RS01940									Yes	Yes						No						No						No												No	No	No
ID=PMI_RS01945;Dbxref=GeneID:6802784;Name=PMI_RS01945;old_locus_tag=PMIr003	PMIr003	PMI_RS01945									Yes	Yes						No						No						No												No	No	No
ID=PMI_RS02120;Dbxref=GeneID:6803090;Name=PMI_RS02120;old_locus_tag=PMI0430	PMI0430	PMI_RS02120	nadD	nicotinate-nucleotide adenylyltransferase (EC 2.7.7.18)	COG1057	Coenzyme transport and metabolism	nicotinate-nucleotide adenylyltransferase				Yes	Yes						No						No						No												No	No	No
ID=PMI_RS02125;Dbxref=GeneID:6800607;Name=holA;locus_tag=PMI_RS02125;old_locus_tag=PMI0431	PMI0431	PMI_RS02125	holA	DNA polymerase III, delta subunit (EC 2.7.7.7)	COG1466	Replication, recombination and repair	DNA polymerase III delta subunit				Yes	Yes						No						No						No	NA	NA	0.244914	-2.02669906923645	0.836643							No	No	No
ID=PMI_RS02135;Dbxref=GeneID:6802424;Name=leuS;locus_tag=PMI_RS02135;old_locus_tag=PMI0433	PMI0433	PMI_RS02135	leuS	leucyl-tRNA synthetase (EC 6.1.1.4)	COG0495	Translation, ribosomal structure and biogenesis	leucyl-tRNA synthetase				Yes	Yes						No	1	1	2.66945	-5.17527	0.811325	No	1	1	4.55354	-9.48873	0.616088	No							NA	NA	0.508077	-5.15391	0.653646	No	No	No
ID=PMI_RS02185;Dbxref=GeneID:6802777;Name=lnt;locus_tag=PMI_RS02185;old_locus_tag=PMI0443	PMI0443	PMI_RS02185	cutE/lnt	Apolipoprotein N-acyltransferase	COG0815	Cell wall/membrane/envelope biogenesis	putative apolipoprotein N-acyltransferase (copper homeostasis protein)				Yes	Yes						No	1	1	2.66945	-5.17527	0.811325	No						No												No	No	No
ID=PMI_RS02190;Dbxref=GeneID:6801804;Name=PMI_RS02190;old_locus_tag=PMI0444	PMI0444	PMI_RS02190	corC	magnesium and cobalt efflux protein	COG4535	Inorganic ion transport and metabolsim	putative magnesium and cobalt efflux protein				Yes	Yes						No						No						No												No	No	No
ID=PMI_RS02230;Dbxref=GeneID:6803303;Name=PMI_RS02230;old_locus_tag=PMIt010	PMIt010	PMI_RS02230									Yes	Yes						No						No						No												No	No	No
ID=PMI_RS02235;Dbxref=GeneID:6803230;Name=PMI_RS02235;old_locus_tag=PMIt011	PMIt011	PMI_RS02235					tRNA				Yes	Yes						No						No						No												No	No	No
ID=PMI_RS02245;Dbxref=GeneID:6803486;Name=PMI_RS02245;old_locus_tag=PMIt013	PMIt013	PMI_RS02245					tRNA				Yes	Yes						No						No						No												No	No	No
ID=PMI_RS02250;Dbxref=GeneID:6803652;Name=PMI_RS02250;old_locus_tag=PMIt014	PMIt014	PMI_RS02250									Yes	Yes						No						No						No												No	No	No
ID=PMI_RS02255;Dbxref=GeneID:6801916;Name=PMI_RS02255;old_locus_tag=PMIt015	PMIt015	PMI_RS02255									Yes	Yes						No						No						No												No	No	No
ID=PMI_RS02260;Dbxref=GeneID:6801917;Name=PMI_RS02260;old_locus_tag=PMIt016	PMIt016	PMI_RS02260									Yes	Yes						No						No						No							NA	NA	0.217036	-4.60748	0.749391	No	No	No
ID=PMI_RS02340;Dbxref=GeneID:6801456;Name=PMI_RS02340;old_locus_tag=PMI0470	PMI0470	PMI_RS02340					putative phage protein				Yes	Yes						No						No						No												No	No	No
ID=PMI_RS02380;Dbxref=GeneID:6800454;Name=PMI_RS02380;old_locus_tag=PMI0479	PMI0479	PMI_RS02380	ci	phage reprossor	COG2932	Mobilome: prophages, transposons	phage repressor				Yes	Yes						No	1	1	3.20334	-5.63092	0.78991	No						No												No	No	No
ID=PMI_RS02385;Dbxref=GeneID:6802768;Name=PMI_RS02385;old_locus_tag=PMI0480	PMI0480	PMI_RS02385					putative phage regulatory protein				Yes	Yes						No	1	1	4.27112	-6.44577	0.748332	No						No												No	No	No
ID=PMI_RS02435;Dbxref=GeneID:6803155;Name=PMI_RS02435;old_locus_tag=PMI0490	PMI0490	PMI_RS02435									Yes	Yes						No						No						No												No	No	No
ID=PMI_RS02440;Dbxref=GeneID:6801443;Name=PMI_RS02440;old_locus_tag=PMI0491	PMI0491	PMI_RS02440		phage lysozome	COG3772	Cell wall/membrane/envelope biogenesis	phage lysozyme				Yes	Yes						No						No						No												No	No	No
ID=PMI_RS02680;Dbxref=GeneID:6800663;Name=PMI_RS02680;old_locus_tag=PMI0544	PMI0544	PMI_RS02680	fldA	flavodoxin 1	COG0716	Energy production and conversion	flavodoxin 1				Yes	Yes						No						No						No												No	No	No
ID=PMI_RS02695;Dbxref=GeneID:6803290;Name=PMI_RS02695;old_locus_tag=PMI0547	PMI0547	PMI_RS02695	seqA	negative regulator of replication initiation SeqA	COG3057	Replication, recombination and repair	putative negative regulator of replication initiation				Yes	Yes						No						No						No												No	No	No
ID=PMI_RS02855;Dbxref=GeneID:6803451;Name=PMI_RS02855;old_locus_tag=PMI0581	PMI0581	PMI_RS02855	tolQ	Cell division and transport-associated protein TolQ (TC 2.C.1.2.1)	COG0811	Intracellular trafficking, secretion, and vesicular transport	biopolymer transport protein				Yes	Yes						No						No						No												No	No	No
ID=PMI_RS02860;Dbxref=GeneID:6801790;Name=PMI_RS02860;old_locus_tag=PMI0582	PMI0582	PMI_RS02860	tolR	Cell division and transport-associated protein TolR (TC 2.C.1.2.1)	COG0848	Intracellular trafficking, secretion, and vesicular transport	biopolymer transport protein				Yes	Yes						No						No						No							NA	NA	0.461244	-5.17777	0.653646	No	No	No
ID=PMI_RS02870;Dbxref=GeneID:6801971;Name=tolB;locus_tag=PMI_RS02870;old_locus_tag=PMI0584	PMI0584	PMI_RS02870	tolB	TolB protein	COG0823	Intracellular trafficking, secretion, and vesicular transport	TolB protein				Yes	Yes						No						No						No												No	No	No
ID=PMI_RS02875;Dbxref=GeneID:6801774;Name=PMI_RS02875;old_locus_tag=PMI0585	PMI0585	PMI_RS02875	pal	peptidoglycan-associated lipoprotein	COG2885	Cell wall/membrane/envelope biogenesis	peptidoglycan-associated lipoprotein				Yes	Yes						No						No						No												No	No	No
ID=PMI_RS02910;Dbxref=GeneID:6802456;Name=gpmA;locus_tag=PMI_RS02910;old_locus_tag=PMI0590	PMI0590	PMI_RS02910	gpmA	phosphoglycerate mutase (EC 5.4.2.1)	COG0588	Carbohydrate transport and metabolism	phosphoglyceromutase				Yes	Yes						No						No						No							NA	NA	0.153748	-5.00948	0.742393	No	No	No
ID=PMI_RS02930;Dbxref=GeneID:6803088;Name=PMI_RS02930;old_locus_tag=PMI0594	PMI0594	PMI_RS02930					conserved hypothetical protein				Yes	Yes						No						No						No	NA	NA	3.27773	-1.95265405499417	0.819556							No	No	No
ID=PMI_RS03150;Dbxref=GeneID:6803609;Name=folE;locus_tag=PMI_RS03150;old_locus_tag=PMI0639	PMI0639	PMI_RS03150	folE	GTP cyclohydrolase I (EC 3.5.4.16)	COG0302	Coenzyme transport and metabolism	GTP cyclohydrolase				Yes	Yes						No						No						No												No	No	No
ID=PMI_RS03185;Dbxref=GeneID:6802022;Name=metG;locus_tag=PMI_RS03185;old_locus_tag=PMI0646	PMI0646	PMI_RS03185	metG	methionyl-tRNA synthetase (EC 6.1.1.10)	COG0073,COG0143	Translation, ribosomal structure and biogenesis	methionyl-tRNA synthetase				Yes	Yes						No	1	1	5.3389	-7.14986	0.713107	No						No												No	No	No
ID=PMI_RS03220;Dbxref=GeneID:23391184;Name=PMI_RS03220;Note=Derived	PMI0654	PMI_RS03220					putative transposase				Yes	Yes						No						No						No												No	No	No
ID=PMI_RS03400;Dbxref=GeneID:6802960;Name=PMI_RS03400;old_locus_tag=PMI0691	PMI0691	PMI_RS03400	infA	bacterial translation initiation factor 1 (bIF-1)	COG0361	Translation, ribosomal structure and biogenesis	translation initiation factor IF-1				Yes	Yes						No						No						No												No	No	No
ID=PMI_RS03435;Dbxref=GeneID:6802170;Name=lolA;locus_tag=PMI_RS03435;old_locus_tag=PMI0698	PMI0698	PMI_RS03435	lolA	outer-membrane lipoprotein carrier protein	COG2834	Cell wall/membrane/envelope biogenesis	outer-membrane lipoprotein carrier protein				Yes	Yes						No	1	1	4.80501	-6.81094	0.73247	No						No							NA	NA	0.27337	-5.85762	0.731359	No	No	No
ID=PMI_RS03530;Dbxref=GeneID:6803597;Name=PMI_RS03530;old_locus_tag=PMI0718	PMI0718	PMI_RS03530	msbA	lipid A export ATP-binding/permease protein	COG1132	Defense mechanisms	lipid A export ATP-binding/permease protein				Yes	Yes						No						No						No							NA	NA	0.14469	-4.47917	0.752446	No	No	No
ID=PMI_RS03535;Dbxref=GeneID:6802153;Name=lpxK;locus_tag=PMI_RS03535;old_locus_tag=PMI0719	PMI0719	PMI_RS03535	lpxK	lipid-A-disaccharide kinase (EC 2.7.1.130)	COG1663	Cell wall/membrane/envelope biogenesis	tetraacyldisaccharide 4'-kinase				Yes	Yes						No						No						No	NA	NA	0.84347	-1.53617835454366	0.774575							No	No	No
ID=PMI_RS03550;Dbxref=GeneID:6800656;Name=PMI_RS03550;old_locus_tag=PMI0722	PMI0722	PMI_RS03550	kdsB	3-deoxy-manno-octulosonate cytidylyltransferase	COG1212	Cell wall/membrane/envelope biogenesis	3-deoxy-manno-octulosonate cytidylyltransferase				Yes	Yes						No	1	1	3.20334	-5.63092	0.78991	No	1	1	2.52974	-7.02184	0.739161	No												No	No	No
ID=PMI_RS03560;Dbxref=GeneID:6802816;Name=PMI_RS03560;old_locus_tag=PMI0724	PMI0724	PMI_RS03560	smtA				S-adenosylmethionine-dependent methyltransferase				Yes	Yes						No	1	1	2.66945	-5.17527	0.811325	No	1	1	2.0238	-6.32931	0.770295	No												No	No	No
ID=PMI_RS03570;Dbxref=GeneID:6801772;Name=PMI_RS03570;old_locus_tag=PMI0726	PMI0726	PMI_RS03570	mukE	bacterial condensin subunit MukE	COG3095	Cell cycle control, cell division, chromosome partitioning	chromosome partition protein				Yes	Yes						No						No						No												No	No	No
ID=PMI_RS03690;Dbxref=GeneID:6799976;Name=PMI_RS03690;old_locus_tag=PMI0750	PMI0750	PMI_RS03690		type VI secretion system secreted protein Hcp	COG3157	Intracellular trafficking, secretion, and vesicular transport	conserved hypothetical protein				Yes	Yes						No	1	1	2.66945	-5.17527	0.811325	No						No												No	No	No
ID=PMI_RS03735;Dbxref=GeneID:6803513;Name=PMI_RS03735;old_locus_tag=PMI0759	PMI0759	PMI_RS03735		transposase	COG1943	Mobilome: prophages, transposons	putative transposase				Yes	Yes						No						No						No	NA	NA	0.289784	-1.61304082090123	0.880163							No	No	No
ID=PMI_RS03740;Dbxref=GeneID:6803078;Name=PMI_RS03740;Note=Derived	PMI0760	PMI_RS03740		transposase	COG0675	Mobilome: prophages, transposons	transposase				Yes	Yes						No						No						No												No	No	No
ID=PMI_RS03765;Dbxref=GeneID:6800697;Name=PMI_RS03765;old_locus_tag=PMI0766	PMI0766	PMI_RS03765	asnS	asparaginyl-tRNA synthetase (EC 6.1.1.22)	COG0017	Translation, ribosomal structure and biogenesis	asparaginyl-tRNA synthetase				Yes	Yes						No	1	1	3.20334	-5.63092	0.78991	No						No							NA	NA	1.3307	-5.48205	0.743853	No	No	No
ID=PMI_RS03840;Dbxref=GeneID:6801021;Name=PMI_RS03840;old_locus_tag=PMI0782	PMI0782	PMI_RS03840	fabA	3-hydroxydecanoyl-[acyl-carrier-protein] dehydratase (EC 4.2.1.60)	COG0764	Lipid transport and metabolism	3-hydroxydecanoyl-[acyl-carrier-protein] dehydratase				Yes	Yes						No						No						No												No	No	No
ID=PMI_RS03900;Dbxref=GeneID:6801945;Name=PMI_RS03900;old_locus_tag=PMI0794	PMI0794	PMI_RS03900		sulfite reductase	COG2920	Inorganic ion transport and metabolsim	putative sulfite reductase				Yes	Yes						No						No						No												No	No	No
ID=PMI_RS04215;Dbxref=GeneID:6800796;Name=PMI_RS04215;old_locus_tag=PMI0859	PMI0859	PMI_RS04215	fabH	3-oxoacyl-[acyl-carrier-protein] synthase III (EC 2.3.1.41)	COG0332	Lipid transport and metabolism	3-oxoacyl-[acyl-carrier-protein] synthase III				Yes	Yes						No						No						No												No	No	No
ID=PMI_RS04220;Dbxref=GeneID:6801806;Name=PMI_RS04220;old_locus_tag=PMI0860	PMI0860	PMI_RS04220	fabD	malonyl CoA-acyl carrier protein transacylase	COG0331	Lipid transport and metabolism	malonyl CoA-acyl carrier protein transacylase				Yes	Yes						No						No						No	NA	NA	0.2665	-1.61304082090155	0.873153							No	No	No
ID=PMI_RS04225;Dbxref=GeneID:6802669;Name=fabG;locus_tag=PMI_RS04225;old_locus_tag=PMI0861	PMI0861	PMI_RS04225	fabG	3-oxoacyl-[acyl-carrier-protein] reductase (EC 1.1.1.100)	COG1028	General function prediction only	3-oxoacyl-[acyl-carrier protein] reductase				Yes	Yes						No						No						No												No	No	No
ID=PMI_RS04230;Dbxref=GeneID:6802169;Name=PMI_RS04230;old_locus_tag=PMI0862	PMI0862	PMI_RS04230	acpP	acyl carrier protein	COG0236	Lipid transport and metabolism	acyl carrier protein				Yes	Yes						No						No						No												No	No	No
ID=PMI_RS04250;Dbxref=GeneID:6799891;Name=PMI_RS04250;old_locus_tag=PMI0866	PMI0866	PMI_RS04250	tmk	thymidylate kinase (EC 2.7.4.9)	COG0125	Nucleotide transport and metabolsim	thymidylate kinase				Yes	Yes						No						No						No												No	No	No
ID=PMI_RS04255;Dbxref=GeneID:6803371;Name=PMI_RS04255;old_locus_tag=PMI0867	PMI0867	PMI_RS04255	holB				DNA polymerase III, delta' subunit				Yes	Yes						No						No						No												No	No	No
ID=PMI_RS04310;Dbxref=GeneID:6801740;Name=PMI_RS04310;old_locus_tag=PMI0878	PMI0878	PMI_RS04310	lolC	lipoprotein releasing system, transmembrane protein	COG4591	Cell wall/membrane/envelope biogenesis	lipoprotein releasing system, transmembrane protein				Yes	Yes						No						No						No												No	No	No
ID=PMI_RS04315;Dbxref=GeneID:6801402;Name=PMI_RS04315;old_locus_tag=PMI0879	PMI0879	PMI_RS04315	lolD	lipoprotein releasing system, ATP-binding protein	COG1136	Cell wall/membrane/envelope biogenesis	lipoprotein releasing system, ATP-binding protein				Yes	Yes						No	1	1	2.66945	-5.17527	0.811325	No						No												No	No	No
ID=PMI_RS04320;Dbxref=GeneID:6801409;Name=PMI_RS04320;old_locus_tag=PMI0880	PMI0880	PMI_RS04320	lolE	lipoprotein-releasing system transmembrane protein	COG4591	Cell wall/membrane/envelope biogenesis	lipoprotein-releasing system transmembrane protein				Yes	Yes						No						No						No	NA	NA	1.00076	-1.89959696650255	0.873494							No	No	No
ID=PMI_RS04435;Dbxref=GeneID:6802371;Name=PMI_RS04435;old_locus_tag=PMI0903	PMI0903	PMI_RS04435	racR				prophage repressor				Yes	Yes						No						No						No	NA	NA	0.446034	-2.08219633791133	0.843663		NA	NA	0.17373	-5.45972	0.736112	No	No	No
ID=PMI_RS04500;Dbxref=GeneID:6803075;Name=PMI_RS04500;old_locus_tag=PMI0918	PMI0918	PMI_RS04500					phage protein				Yes	Yes						No						No						No												No	No	No
ID=PMI_RS04505;Dbxref=GeneID:6800648;Name=PMI_RS04505;old_locus_tag=PMI0919	PMI0919	PMI_RS04505									Yes	Yes						No						No						No												No	No	No
ID=PMI_RS04510;Dbxref=GeneID:6801085;Name=PMI_RS04510;old_locus_tag=PMI0920	PMI0920	PMI_RS04510		phage lysozyme	COG3772	Cell wall/membrane/envelope biogenesis	phage lysozyme				Yes	Yes						No						No						No												No	No	No
ID=PMI_RS04690;Dbxref=GeneID:6801486;Name=PMI_RS04690;old_locus_tag=PMI0960	PMI0960	PMI_RS04690		transcriptional regulator, Nlp family	COG3423	Transcription	phage protein				Yes	Yes						No						No						No												No	No	No
ID=PMI_RS04865;Dbxref=GeneID:6802733;Name=PMI_RS04865;old_locus_tag=PMI1002	PMI1002	PMI_RS04865		transposase	COG0675	Mobilome: prophages, transposons	transposase				Yes	Yes						No						No						No												No	No	No
ID=PMI_RS05030;Dbxref=GeneID:23391195;Name=PMI_RS05030	PMI1035	PMI_RS05030		bacterial translation initiation factor 3 (bIF-3)	COG0290	Translation, ribosomal structure and biogenesis	translation initiation factor IF-3				Yes	Yes						No						No						No												No	No	No
ID=PMI_RS05040;Dbxref=GeneID:6803549;Name=rplT;locus_tag=PMI_RS05040;old_locus_tag=PMI1037	PMI1037	PMI_RS05040	rplT	LSU ribosomal protein L20P	COG0292	Translation, ribosomal structure and biogenesis	50S ribosomal protein L20				Yes	Yes						No						No						No							NA	NA	0.217036	-4.60748	0.749391	No	No	No
ID=PMI_RS05045;Dbxref=GeneID:6800515;Name=PMI_RS05045;old_locus_tag=PMI1038	PMI1038	PMI_RS05045	pheS	phenylalanyl-tRNA synthetase, alpha subunit (EC 6.1.1.20)	COG0016	Translation, ribosomal structure and biogenesis	phenylalanyl-tRNA synthetase alpha chain				Yes	Yes						No						No						No							NA	NA	0.577397	-7.78537	0.696044	No	No	No
ID=PMI_RS05050;Dbxref=GeneID:6803660;Name=pheT;locus_tag=PMI_RS05050;old_locus_tag=PMI1039	PMI1039	PMI_RS05050	pheT	phenylalanyl-tRNA synthetase beta subunit (EC 6.1.1.20)	COG0072	Translation, ribosomal structure and biogenesis	phenylalanyl-tRNA synthetase beta chain				Yes	Yes						No						No						No	NA	NA	0.750569	-1.81775882958757	0.870628		NA	NA	2.98095	-5.1837	0.653889	No	No	No
ID=PMI_RS05095;Dbxref=GeneID:6801412;Name=PMI_RS05095;old_locus_tag=PMI1048	PMI1048	PMI_RS05095					putative membrane protein				Yes	Yes						No						No						No												No	No	No
ID=PMI_RS05100;Dbxref=GeneID:6803536;Name=PMI_RS05100;old_locus_tag=PMI1049	PMI1049	PMI_RS05100					putative membrane protein				Yes	Yes						No						No						No												No	No	No
ID=PMI_RS05190;Dbxref=GeneID:6803274;Name=PMI_RS05190;old_locus_tag=PMI1067	PMI1067	PMI_RS05190	fim5G				fimbrial protein				Yes	Yes						No						No						No												No	No	No
ID=PMI_RS05245;Dbxref=GeneID:6801096;Name=PMI_RS05245;old_locus_tag=PMI1083	PMI1083	PMI_RS05245	prsA	ribose-phosphate pyrophosphokinase	COG0462	Amino acid transport and metabolism	ribose-phosphate pyrophosphokinase				Yes	Yes						No						No						No												No	No	No
ID=PMI_RS05250;Dbxref=GeneID:6803433;Name=PMI_RS05250;old_locus_tag=PMI1084	PMI1084	PMI_RS05250	ispE	4-diphosphocytidyl-2-C-methyl-D-erythritol kinase (EC 2.7.1.148)	COG1947	Lipid transport and metabolism	4-diphosphocytidyl-2-c-methyl-d-erythritol kinase				Yes	Yes						No						No						No												No	No	No
ID=PMI_RS05255;Dbxref=GeneID:6800789;Name=PMI_RS05255;old_locus_tag=PMI1085	PMI1085	PMI_RS05255	lolB	outer-membrane lipoprotein	COG3017	Cell wall/membrane/envelope biogenesis	outer-membrane lipoprotein				Yes	Yes						No						No						No												No	No	No
ID=PMI_RS05260;Dbxref=GeneID:6801355;Name=hemA;locus_tag=PMI_RS05260;old_locus_tag=PMI1086	PMI1086	PMI_RS05260	hemA	glutamyl-tRNA reductase (EC 1.2.1.70)	COG0373	Coenzyme transport and metabolism	glutamyl-tRNA reductase				Yes	Yes						No						No						No							NA	NA	4.51376	-6.44028	0.734672	No	No	No
ID=PMI_RS05265;Dbxref=GeneID:6801441;Name=prfA;locus_tag=PMI_RS05265;old_locus_tag=PMI1087	PMI1087	PMI_RS05265	prfA	bacterial peptide chain release factor 1 (bRF-1)	COG0216	Translation, ribosomal structure and biogenesis	peptide chain release factor 1				Yes	Yes						No						No						No	NA	NA	0.289784	-1.61304082090123	0.880163							No	No	No
ID=PMI_RS05280;Dbxref=GeneID:6800070;Name=PMI_RS05280;old_locus_tag=PMI1090	PMI1090	PMI_RS05280	kdsA	2-dehydro-3-deoxyphosphooctulonate aldolase	COG2877	Cell wall/membrane/envelope biogenesis	2-dehydro-3-deoxyphosphooctulonate aldolase				Yes	Yes						No						No						No												No	No	No
ID=PMI_RS05340;Dbxref=GeneID:6802431;Name=PMI_RS05340;old_locus_tag=PMI1101	PMI1101	PMI_RS05340	mviN	putative peptidoglycan lipid II flippase	COG0728	Cell wall/membrane/envelope biogenesis	putative membrane protein				Yes	Yes						No						No						No												No	No	No
ID=PMI_RS05350;Dbxref=GeneID:6801055;Name=PMI_RS05350;old_locus_tag=PMI1103	PMI1103	PMI_RS05350	argS	arginyl-tRNA synthetase (EC 6.1.1.19)	COG0018	Translation, ribosomal structure and biogenesis	arginyl-tRNA synthetase				Yes	Yes						No						No						No	NA	NA	0.857206	-1.85242747953318	0.793207		NA	NA	0.269059	-5.2851	0.738878	No	No	No
ID=PMI_RS05390;Dbxref=GeneID:6799941;Name=PMI_RS05390;old_locus_tag=PMI1111	PMI1111	PMI_RS05390	aspS	aspartyl-tRNA synthetase	COG0173	Translation, ribosomal structure and biogenesis	aspartyl-tRNA synthetase				Yes	Yes						No						No	1	1	5.56544	-10.7196	0.554443	No	NA	NA	0.625474	-1.77103392327117	0.867832		NA	NA	0.203137	-4.63059	0.749391	No	No	No
ID=PMI_RS05405;Dbxref=GeneID:6800790;Name=ruvC;locus_tag=PMI_RS05405;old_locus_tag=PMI1114	PMI1114	PMI_RS05405	ruvC	Holliday junction endonuclease RuvC (EC 3.1.22.4)	COG0817	Replication, recombination and repair	Holliday junction nuclease				Yes	Yes						No						No						No							NA	NA	0.560001	-5.30424	0.743738	No	No	No
ID=PMI_RS05420;Dbxref=GeneID:6802997;Name=PMI_RS05420;old_locus_tag=PMI1117	PMI1117	PMI_RS05420	hcp	type VI secretion system secreted protein Hcp	COG3157	Intracellular trafficking, secretion, and vesicular transport	conserved hypothetical protein				Yes	Yes						No						No						No												No	No	No
ID=PMI_RS05520;Dbxref=GeneID:23391205;Name=PMI_RS05520;Note=Derived	PMI_RS05520	PMI_RS05520									Yes	Yes						No						No						No												No	No	No
ID=PMI_RS05570;Dbxref=GeneID:6801411;Name=PMI_RS05570;old_locus_tag=PMI1154	PMI1154	PMI_RS05570	msbB	lipid A biosynthesis (KDO)2-(lauroyl)-lipid IVA acyltransferase	COG1560	Lipid transport and metabolism	lipid A biosynthesis (KDO)2-(lauroyl)-lipid IVA acyltransferase				Yes	Yes						No						No						No												No	No	No
ID=PMI_RS05615;Dbxref=GeneID:6801388;Name=PMI_RS05615;old_locus_tag=PMI1164	PMI1164	PMI_RS05615	rpf	resuscitation-promoting factor (glycoprotease)	COG1214	Translation, ribosomal structure and biogenesis	resuscitation-promoting factor (putative glycoprotease)				Yes	Yes						No						No						No							NA	NA	0.564623	-6.28555	0.725901	No	No	No
ID=PMI_RS05635;Dbxref=GeneID:6800527;Name=minE;locus_tag=PMI_RS05635;old_locus_tag=PMI1168	PMI1168	PMI_RS05635	minE	cell division topological specificity factor MinE	COG0851	Cell cycle control, cell division, chromosome partitioning	cell division topological specificity factor				Yes	Yes						No						No						No												No	No	No
ID=PMI_RS05755;Dbxref=GeneID:23391207;Name=PMI_RS05755	PMI_RS05755	PMI_RS05755									Yes	Yes						No	1	1	3.20334	-5.63092	0.78991	No						No												No	No	No
ID=PMI_RS06665;Dbxref=GeneID:6801695;Name=PMI_RS06665;old_locus_tag=PMI1380	PMI1380	PMI_RS06665	sapC	peptide transport system permease protein	COG4171	Defense mechanisms	peptide transport system permease protein				Yes	Yes						No	1	1	8.54225	-9.3084	0.598505	No						No												No	No	No
ID=PMI_RS06680;Dbxref=GeneID:6800546;Name=PMI_RS06680;old_locus_tag=PMI1383	PMI1383	PMI_RS06680	fabI	Enoyl-[acyl-carrier-protein] reductase [NADH] (EC 1.3.1.9)	COG0623	Lipid transport and metabolism	enoyl-[acyl-carrier-protein] reductase (NADH)				Yes	Yes						No						No						No												No	No	No
ID=PMI_RS06695;Dbxref=GeneID:6800778;Name=PMI_RS06695;old_locus_tag=PMI1386	PMI1386	PMI_RS06695	tyrS	tyrosyl-tRNA synthetase (EC 6.1.1.1)	COG0162	Translation, ribosomal structure and biogenesis	tyrosyl-tRNA synthetase				Yes	Yes						No						No						No												No	No	No
ID=PMI_RS06720;Dbxref=GeneID:6801098;Name=PMI_RS06720;old_locus_tag=PMI1391	PMI1391	PMI_RS06720		hypothetical protein	COG3313	General function prediction only	conserved hypothetical protein				Yes	Yes						No						No						No	NA	NA	0.2665	-1.61304082090155	0.873153							No	No	No
ID=PMI_RS06975;Dbxref=GeneID:23391209;Name=PMI_RS06975	PMI_RS06975	PMI_RS06975									Yes	Yes						No						No						No												No	No	No
ID=PMI_RS07040;Dbxref=GeneID:6802651;Name=PMI_RS07040;old_locus_tag=PMI1455	PMI1455	PMI_RS07040	hemB	porphobilinogen synthase (EC 4.2.1.24)	COG0113	Coenzyme transport and metabolism	delta-aminolevulinic acid dehydratase				Yes	Yes						No						No						No												No	No	No
ID=PMI_RS07115;Dbxref=GeneID:6802193;Name=PMI_RS07115;old_locus_tag=PMI1470	PMI1470	PMI_RS07115	fim8J				fimbrial operon regulator				Yes	Yes						No						No						No												No	No	No
ID=PMI_RS07205;Dbxref=GeneID:6802678;Name=PMI_RS07205;old_locus_tag=PMI1488	PMI1488	PMI_RS07205	hns	nucleoid protein H-NS	COG2916	Transcription	DNA-binding protein (histone-like structuring protein)				Yes	Yes						No						No						No	NA	NA	0.551056	-2.2758553747359	0.855868							No	No	No
ID=PMI_RS07215;Dbxref=GeneID:6800327;Name=PMI_RS07215;old_locus_tag=PMI1490	PMI1490	PMI_RS07215	galU	UDP-glucose pyrophosphorylase (EC 2.7.7.9)	COG1210	Cell wall/membrane/envelope biogenesis	UTP--glucose-1-phosphate uridylyltransferase				Yes	Yes						No						No						No												No	No	No
ID=PMI_RS07235;Dbxref=GeneID:6800491;Name=PMI_RS07235;old_locus_tag=PMIt024	PMIt024	PMI_RS07235									Yes	Yes						No						No						No												No	No	No
ID=PMI_RS07375;Dbxref=GeneID:6801154;Name=PMI_RS07375;old_locus_tag=PMIt026	PMIt026	PMI_RS07375					tRNA				Yes	Yes						No						No						No												No	No	No
ID=PMI_RS07380;Dbxref=GeneID:6803399;Name=PMI_RS07380;old_locus_tag=PMIt027	PMIt027	PMI_RS07380					tRNA				Yes	Yes						No						No						No												No	No	No
ID=PMI_RS07385;Dbxref=GeneID:6801477;Name=PMI_RS07385;old_locus_tag=PMIt028	PMIt028	PMI_RS07385									Yes	Yes						No						No						No												No	No	No
ID=PMI_RS07390;Dbxref=GeneID:6800173;Name=PMI_RS07390;old_locus_tag=PMIt029	PMIt029	PMI_RS07390									Yes	Yes						No						No						No												No	No	No
ID=PMI_RS07395;Dbxref=GeneID:6802795;Name=PMI_RS07395;old_locus_tag=PMI1520	PMI1520	PMI_RS07395	pgsA	CDP-diacylglycerol--glycerol-3-phosphate 3-phosphatidyltransferase (EC 2.7.8.5)	COG0558	Lipid transport and metabolism	CDP-diacylglycerol--glycerol-3-phosphate 3-phosphatidyltransferase				Yes	Yes						No						No						No												No	No	No
ID=PMI_RS07620;Dbxref=GeneID:6801616;Name=PMI_RS07620;old_locus_tag=PMI1564	PMI1564	PMI_RS07620	dapA	dihydrodipicolinate synthase	COG0329	Amino acid transport and metabolism	dihydrodipicolinate synthase				Yes	Yes						No						No						No	NA	NA	2.12401	-1.67466646469108	0.859846		NA	NA	0.963979	-5.81944	0.640681	No	No	No
ID=PMI_RS08190;Dbxref=GeneID:6801215;Name=PMI_RS08190;old_locus_tag=PMIt031	PMIt031	PMI_RS08190									Yes	Yes						No						No						No												No	No	No
ID=PMI_RS08200;Dbxref=GeneID:6802224;Name=PMI_RS08200;old_locus_tag=PMIt033	PMIt033	PMI_RS08200									Yes	Yes						No						No						No												No	No	No
ID=PMI_RS08385;Dbxref=GeneID:6803565;Name=PMI_RS08385;old_locus_tag=PMI1713	PMI1713	PMI_RS08385					phage protein				Yes	Yes						No						No						No												No	No	No
ID=PMI_RS08465;Dbxref=GeneID:6800903;Name=PMI_RS08465;old_locus_tag=PMIt035	PMIt035	PMI_RS08465									Yes	Yes						No						No						No												No	No	No
ID=PMI_RS08470;Dbxref=GeneID:6800403;Name=PMI_RS08470;old_locus_tag=PMIt036	PMIt036	PMI_RS08470					tRNA				Yes	Yes						No						No						No												No	No	No
ID=PMI_RS08475;Dbxref=GeneID:6800900;Name=PMI_RS08475;old_locus_tag=PMIt037	PMIt037	PMI_RS08475									Yes	Yes						No						No						No												No	No	No
ID=PMI_RS08480;Dbxref=GeneID:6803395;Name=PMI_RS08480;old_locus_tag=PMIt038	PMIt038	PMI_RS08480									Yes	Yes						No						No						No												No	No	No
ID=PMI_RS08500;Dbxref=GeneID:6802846;Name=PMI_RS08500;old_locus_tag=PMI1732	PMI1732	PMI_RS08500	gyrA	DNA gyrase subunit A (EC 5.99.1.3)	COG0188	Replication, recombination and repair	DNA gyrase subunit A				Yes	Yes						No						No						No	NA	NA	1.53238	-1.72518285679765	0.83901		NA	NA	0.153748	-5.00948	0.742393	No	No	No
ID=PMI_RS08760;Dbxref=GeneID:6803318;Name=PMI_RS08760;old_locus_tag=PMI1786	PMI1786	PMI_RS08760	folC	FolC bifunctional protein [includes: folylpolyglutamate synthase and dihydrofolate synthase]	COG0285	Coenzyme transport and metabolism	FolC bifunctional protein				Yes	Yes						No						No						No												No	No	No
ID=PMI_RS08800;Dbxref=GeneID:6800091;Name=PMI_RS08800;old_locus_tag=PMI1795	PMI1795	PMI_RS08800	fabB	3-oxoacyl-[acyl-carrier-protein] synthase I (EC 2.3.1.41)	COG0304	Lipid transport and metabolism	3-oxoacyl-[acyl-carrier-protein] synthase I				Yes	Yes						No	1	1	2.13556	-4.67761	0.833059	No						No	NA	NA	0.625474	-1.77103392327117	0.867832							No	No	No
ID=PMI_RS08955;Dbxref=GeneID:6801146;Name=PMI_RS08955;old_locus_tag=PMIt046	PMIt046	PMI_RS08955									Yes	Yes						No						No						No												No	No	No
ID=PMI_RS08960;Dbxref=GeneID:6802956;Name=gltX;locus_tag=PMI_RS08960;old_locus_tag=PMI1818	PMI1818	PMI_RS08960	gltX	glutamyl-tRNA synthetase (EC 6.1.1.17)	COG0008	Translation, ribosomal structure and biogenesis	glutamyl-tRNA synthetase				Yes	Yes						No						No						No												No	No	No
ID=PMI_RS09000;Dbxref=GeneID:23391216;Name=PMI_RS09000	PMI_RS09000	PMI_RS09000									Yes	Yes						No						No						No												No	No	No
ID=PMI_RS09005;Dbxref=GeneID:6800308;Name=PMI_RS09005;old_locus_tag=PMI1824	PMI1824	PMI_RS09005	zipA	cell division protein ZipA	COG3115	Cell cycle control, cell division, chromosome partitioning	cell division protein				Yes	Yes						No						No						No							NA	NA	0.964902	-5.26287	0.739707	No	No	No
ID=PMI_RS09100;Dbxref=GeneID:6802366;Name=hisS;locus_tag=PMI_RS09100;old_locus_tag=PMI1844	PMI1844	PMI_RS09100	hisS	histidyl-tRNA synthetase (EC 6.1.1.21)	COG0124	Translation, ribosomal structure and biogenesis	histidyl-tRNA synthetase				Yes	Yes						No						No						No												No	No	No
ID=PMI_RS09105;Dbxref=GeneID:6801345;Name=PMI_RS09105;old_locus_tag=PMI1845	PMI1845	PMI_RS09105	ispG	4-hydroxy-3-methylbut-2-en-1-yl diphosphate synthase (EC 1.17.4.3)	COG0821	Lipid transport and metabolism	4-hydroxy-3-methylbut-2-en-1-yl diphosphate synthase				Yes	Yes						No	1	1	6.40668	-7.75379	0.677275	No						No	NA	NA	0.2665	-1.61304082090155	0.873153		NA	NA	0.307496	-5.00948	0.6569	No	No	No
ID=PMI_RS09235;Dbxref=GeneID:6802296;Name=PMI_RS09235;old_locus_tag=PMI1871	PMI1871	PMI_RS09235	nadE	glutamine-dependent NAD(+) synthetase	COG0171	Coenzyme transport and metabolism	glutamine-dependent NAD(+) synthetase				Yes	Yes						No	1	1	2.66945	-5.17527	0.811325	No						No												No	No	No
ID=PMI_RS09290;Dbxref=GeneID:6800793;Name=PMI_RS09290;old_locus_tag=PMI1882	PMI1882	PMI_RS09290	tadA	tRNA-adenosine deaminase (EC 3.5.4.-)	COG0590	Translation, ribosomal structure and biogenesis	tRNA-specific adenosine deaminase				Yes	Yes						No						No						No												No	No	No
ID=PMI_RS09300;Dbxref=GeneID:6801937;Name=acpS;locus_tag=PMI_RS09300;old_locus_tag=PMI1884	PMI1884	PMI_RS09300	acpS	holo-[acyl-carrier-protein] synthase	COG0736	Lipid transport and metabolism	holo-[acyl-carrier protein] synthase				Yes	Yes						No						No						No												No	No	No
ID=PMI_RS09305;Dbxref=GeneID:6803577;Name=PMI_RS09305;old_locus_tag=PMI1885	PMI1885	PMI_RS09305	pdxJ	pyridoxine 5'-phosphate synthase (EC 2.6.99.2)	COG0854	Coenzyme transport and metabolism	pyridoxal phosphate biosynthetic protein				Yes	Yes						No						No						No												No	No	No
ID=PMI_RS09315;Dbxref=GeneID:6800921;Name=PMI_RS09315;old_locus_tag=PMI1887	PMI1887	PMI_RS09315	era	GTP-binding protein	COG1159	Translation, ribosomal structure and biogenesis	GTP-binding protein				Yes	Yes						No						No						No												No	No	No
ID=PMI_RS09350;Dbxref=GeneID:6800023;Name=PMI_RS09350;old_locus_tag=PMI1894	PMI1894	PMI_RS09350	rpoE	RNA polymerase, sigma-24 subunit, RpoE	COG1595	Transcription	RNA polymerase sigma-E factor				Yes	Yes						No						No						No												No	No	No
ID=PMI_RS09380;Dbxref=GeneID:6802337;Name=ppnK;locus_tag=PMI_RS09380;old_locus_tag=PMI1901	PMI1901	PMI_RS09380	ppnK	probable inorganic polyphosphate/ATP-NAD kinase	COG0061	Nucleotide transport and metabolsim	probable inorganic polyphosphate/ATP-NAD kinase				Yes	Yes						No						No						No												No	No	No
ID=PMI_RS09425;Dbxref=GeneID:23391219;Name=PMI_RS09425	PMI1910	PMI_RS09425	imm				colicin immunity protein				Yes	Yes						No						No						No												No	No	No
ID=PMI_RS09890;Dbxref=GeneID:6802722;Name=PMI_RS09890;old_locus_tag=PMI2006	PMI2006	PMI_RS09890					phage repressor protein C				Yes	Yes						No						No						No							NA	NA	0.960925	-5.95541	0.732133	No	No	No
ID=PMI_RS09900;Dbxref=GeneID:6800958;Name=lysS;locus_tag=PMI_RS09900;old_locus_tag=PMI2008	PMI2008	PMI_RS09900	lysS	lysyl-tRNA synthetase, class II (EC 6.1.1.6)	COG1190	Translation, ribosomal structure and biogenesis	lysyl-tRNA synthetase				Yes	Yes						No						No						No	NA	NA	0.500379	-1.72171811308408	0.864305							No	No	No
ID=PMI_RS09905;Dbxref=GeneID:23391224;Name=PMI_RS09905	PMI2009	PMI_RS09905	prfB	bacterial peptide chain release factor 2 (bRF-2)	COG1186	Translation, ribosomal structure and biogenesis	peptide chain release factor 2				Yes	Yes						No						No						No												No	No	No
ID=PMI_RS10020;Dbxref=GeneID:6801436;Name=PMI_RS10020;old_locus_tag=PMI2032	PMI2032	PMI_RS10020	rpiA	ribose-5-phosphate isomerase (EC 5.3.1.6)	COG0120	Carbohydrate transport and metabolism	ribose 5-phosphate isomerase A				Yes	Yes						No						No						No												No	No	No
ID=PMI_RS10115;Dbxref=GeneID:6801948;Name=coaE;locus_tag=PMI_RS10115;old_locus_tag=PMI2052	PMI2052	PMI_RS10115	coaE	dephospho-CoA kinase (EC 2.7.1.24)	COG0237	Coenzyme transport and metabolism	dephospho-CoA kinase				Yes	Yes						No						No						No												No	No	No
ID=PMI_RS10160;Dbxref=GeneID:6802852;Name=PMI_RS10160;old_locus_tag=PMI2062	PMI2062	PMI_RS10160	secM				secretion monitor protein				Yes	Yes						No						No						No												No	No	No
ID=PMI_RS10165;Dbxref=GeneID:6800581;Name=PMI_RS10165;old_locus_tag=PMI2063	PMI2063	PMI_RS10165		hypothetical protein	COG4701	Function unknown	conserved hypothetical protein				Yes	Yes						No						No						No	NA	NA	0.579569	-1.66999355451243	0.888347		NA	NA	0.651107	-4.6886	0.666113	No	No	No
ID=PMI_RS10175;Dbxref=GeneID:6801160;Name=PMI_RS10175;old_locus_tag=PMI2065	PMI2065	PMI_RS10175	ftsZ	cell division protein FtsZ	COG0206	Cell cycle control, cell division, chromosome partitioning	cell division protein				Yes	Yes						No						No						No												No	No	No
ID=PMI_RS10180;Dbxref=GeneID:6801677;Name=ftsA;locus_tag=PMI_RS10180;old_locus_tag=PMI2066	PMI2066	PMI_RS10180	ftsA	cell division protein FtsA	COG0849	Cell cycle control, cell division, chromosome partitioning	cell division protein				Yes	Yes						No						No						No	NA	NA	0.434676	-1.64633300455084	0.884902							No	No	No
ID=PMI_RS10190;Dbxref=GeneID:6803202;Name=PMI_RS10190;old_locus_tag=PMI2068	PMI2068	PMI_RS10190					hypothetical protein				Yes	Yes						No						No						No							NA	NA	0.608055	-6.33703	0.725726	No	No	No
ID=PMI_RS10195;Dbxref=GeneID:6800839;Name=PMI_RS10195;old_locus_tag=PMI2069	PMI2069	PMI_RS10195	murC	UDP-N-acetylmuramate--L-alanine ligase (EC 6.3.2.8)	COG0773	Cell wall/membrane/envelope biogenesis	UDP-N-acetylmuramate--L-alanine ligase				Yes	Yes						No						No						No												No	No	No
ID=PMI_RS10200;Dbxref=GeneID:6801669;Name=murG;locus_tag=PMI_RS10200;old_locus_tag=PMI2070	PMI2070	PMI_RS10200	murG	UDP-N-acetylglucosamine-N-acetylmuramylpentapeptide N-acetylglucosamine transferase	COG0707	Cell wall/membrane/envelope biogenesis	UDP-N-acetylglucosamine:N-acetylmuramyl-(pentapeptide) pyrophosphoryl-undecaprenol N-acetylglucosamine transferase				Yes	Yes						No						No						No												No	No	No
ID=PMI_RS10210;Dbxref=GeneID:6800707;Name=murD;locus_tag=PMI_RS10210;old_locus_tag=PMI2072	PMI2072	PMI_RS10210	murD	UDP-N-acetylmuramoylalanine--D-glutamate ligase (EC 6.3.2.9)	COG0771	Cell wall/membrane/envelope biogenesis	UDP-N-acetylmuramoylalanine-D-glutamate ligase				Yes	Yes						No						No						No							NA	NA	0.840002	-5.64596	0.741267	No	No	No
ID=PMI_RS10215;Dbxref=GeneID:6801861;Name=mraY;locus_tag=PMI_RS10215;old_locus_tag=PMI2073	PMI2073	PMI_RS10215	mraY	Phospho-N-acetylmuramoyl-pentapeptide-transferase (EC 2.7.8.13)	COG0472	Cell wall/membrane/envelope biogenesis	phospho-N-acetylmuramoyl-pentapeptide-transferase				Yes	Yes						No						No						No												No	No	No
ID=PMI_RS10225;Dbxref=GeneID:6800127;Name=murE;locus_tag=PMI_RS10225;old_locus_tag=PMI2075	PMI2075	PMI_RS10225	murE	UDP-N-acetylmuramoylalanyl-D-glutamate--2,6-diaminopimelate ligase (EC 6.3.2.13)	COG0769	Cell wall/membrane/envelope biogenesis	UDP-N-acetylmuramoylalanyl-D-glutamate--2,6-diaminopimelate ligase				Yes	Yes						No	1	1	3.20334	-5.63092	0.78991	No						No												No	No	No
ID=PMI_RS10230;Dbxref=GeneID:6802151;Name=PMI_RS10230;old_locus_tag=PMI2076	PMI2076	PMI_RS10230	ftsI	peptidoglycan synthetase FtsI (EC 2.4.1.129)	COG0768	Cell cycle control, cell division, chromosome partitioning	penicillin-binding protein (peptidoglycan synthetase protein)				Yes	Yes						No						No						No							NA	NA	0.218696	-5.65441	0.733903	No	No	No
ID=PMI_RS10235;Dbxref=GeneID:6802648;Name=PMI_RS10235;old_locus_tag=PMI2077	PMI2077	PMI_RS10235	ftsL	cell division protein	COG3116	Cell cycle control, cell division, chromosome partitioning	cell division protein				Yes	Yes						No						No						No												No	No	No
ID=PMI_RS10245;Dbxref=GeneID:6802813;Name=PMI_RS10245;old_locus_tag=PMI2079	PMI2079	PMI_RS10245	mraZ	MraZ protein	COG2001	Translation, ribosomal structure and biogenesis	cell division protein				Yes	Yes						No	1	1	3.73723	-6.05285	0.764781	No						No							NA	NA	6.91964	-7.32435	0.731559	No	No	No
ID=PMI_RS10320;Dbxref=GeneID:6803072;Name=PMI_RS10320;old_locus_tag=PMI2095	PMI2095	PMI_RS10320	metK	methionine adenosyltransferase (EC 2.5.1.6)	COG0192	Coenzyme transport and metabolism	S-adenosylmethionine synthetase				Yes	Yes						No						No						No												No	No	No
ID=PMI_RS10760;Dbxref=GeneID:6801718;Name=PMI_RS10760;old_locus_tag=PMI2183	PMI2183	PMI_RS10760	hemH	ferrochelatase (EC 4.99.1.1)	COG0276	Coenzyme transport and metabolism	ferrochelatase				Yes	Yes						No						No						No	NA	NA	3.3237	-1.66999355451221	0.885009							No	No	No
ID=PMI_RS10765;Dbxref=GeneID:6803421;Name=adk;locus_tag=PMI_RS10765;old_locus_tag=PMI2184	PMI2184	PMI_RS10765	adk	Adenylate kinase (EC 2.7.4.3)	COG0563	Nucleotide transport and metabolsim	adenylate kinase				Yes	Yes						No						No						No												No	No	No
ID=PMI_RS10895;Dbxref=GeneID:6800169;Name=PMI_RS10895;old_locus_tag=PMI2211	PMI2211	PMI_RS10895	fim10D	fimbrial subunit	COG3539	Cell motiliy	putative fimbrial subunit				Yes	Yes						No	1	1	3.20334	-5.63092	0.78991	No	1	1	3.54164	-8.28984	0.669788	No							NA	NA	1.68	-6.35085	0.733903	No	No	No
ID=PMI_RS11040;Dbxref=GeneID:6801912;Name=ispF;locus_tag=PMI_RS11040;old_locus_tag=PMI2241	PMI2241	PMI_RS11040	ispF	2-C-methyl-D-erythritol 2,4-cyclodiphosphate synthase (EC 4.6.1.12)	COG0245	Lipid transport and metabolism	2-C-methyl-D-erythritol 2,4-cyclodiphosphate synthase				Yes	Yes						No	1	1	3.73723	-6.05285	0.764781	No						No	NA	NA	0.446034	-2.08219633791133	0.843663							No	No	No
ID=PMI_RS11045;Dbxref=GeneID:6803543;Name=PMI_RS11045;old_locus_tag=PMI2242	PMI2242	PMI_RS11045	ispD	2-C-methyl-D-erythritol 4-phosphate cytidylyltransferase	COG1211	Lipid transport and metabolism	2-C-methyl-D-erythritol 4-phosphate cytidylyltransferase				Yes	Yes						No						No						No	NA	NA	1.00515	-1.4446097218272	0.865931							No	No	No
ID=PMI_RS11050;Dbxref=GeneID:6802512;Name=PMI_RS11050;old_locus_tag=PMI2243	PMI2243	PMI_RS11050	ftsB	cell division protein FtsB	COG2919	Cell cycle control, cell division, chromosome partitioning	cell division protein FtsB				Yes	Yes						No						No						No												No	No	No
ID=PMI_RS11125;Dbxref=GeneID:6801282;Name=PMI_RS11125;old_locus_tag=PMIt051	PMIt051	PMI_RS11125									Yes	Yes						No						No						No												No	No	No
ID=PMI_RS11130;Dbxref=GeneID:6801852;Name=PMI_RS11130;old_locus_tag=PMIr004	PMIr004	PMI_RS11130									Yes	Yes						No						No						No												No	No	No
ID=PMI_RS11140;Dbxref=GeneID:6800479;Name=PMI_RS11140;old_locus_tag=PMIt052	PMIt052	PMI_RS11140									Yes	Yes						No						No						No												No	No	No
ID=PMI_RS11145;Dbxref=GeneID:6802181;Name=PMI_RS11145;old_locus_tag=PMIr006	PMIr006	PMI_RS11145									Yes	Yes						No						No						No												No	No	No
ID=PMI_RS11180;Dbxref=GeneID:6802021;Name=PMI_RS11180;old_locus_tag=PMI2264	PMI2264	PMI_RS11180	proS	prolyl-tRNA synthetase (EC 6.1.1.15)	COG0442	Translation, ribosomal structure and biogenesis	prolyl-tRNA synthetase				Yes	Yes						No						No						No												No	No	No
ID=PMI_RS11195;Dbxref=GeneID:6801003;Name=tilS;locus_tag=PMI_RS11195;old_locus_tag=PMI2267	PMI2267	PMI_RS11195	tilS	tRNA(Ile)-lysidine synthase	COG0037	Translation, ribosomal structure and biogenesis	tRNA(Ile)-lysidine synthase				Yes	Yes						No	1	1	2.13556	-4.67761	0.833059	No						No												No	No	No
ID=PMI_RS11205;Dbxref=GeneID:6802372;Name=PMI_RS11205;old_locus_tag=PMI2269	PMI2269	PMI_RS11205	accA	acetyl-coenzyme A carboxylase carboxyl transferase subunit alpha	COG0825	Lipid transport and metabolism	acetyl-coenzyme A carboxylase carboxyl transferase subunit alpha				Yes	Yes						No						No						No							NA	NA	0.328043	-6.01751	0.728471	No	No	No
ID=PMI_RS11220;Dbxref=GeneID:6800967;Name=lpxB;locus_tag=PMI_RS11220;old_locus_tag=PMI2272	PMI2272	PMI_RS11220	lpxB	lipid-A-disaccharide synthase (EC 2.4.1.182)	COG0763	Cell wall/membrane/envelope biogenesis	lipid-A-disaccharide synthase				Yes	Yes						No						No						No	NA	NA	0.39975	-1.67027821416023	0.87763							No	No	No
ID=PMI_RS11225;Dbxref=GeneID:6802184;Name=PMI_RS11225;old_locus_tag=PMI2273	PMI2273	PMI_RS11225	lpxA	acyl-[acyl-carrier-protein]--UDP-N-acetylglucosamine O-acyltransferase (EC 2.3.1.129)	COG1043	Cell wall/membrane/envelope biogenesis	acyl-[acyl-carrier-protein]--UDP-N-acetylglucosamine O-acyltransferase				Yes	Yes						No						No						No												No	No	No
ID=PMI_RS11230;Dbxref=GeneID:6800260;Name=PMI_RS11230;old_locus_tag=PMI2274	PMI2274	PMI_RS11230	fabZ	3-hydroxyacyl-[acyl-carrier-protein] dehydratase (EC 4.2.1.-)	COG0764	Lipid transport and metabolism	(3R)-hydroxymyristoyl-[acyl carrier protein] dehydratase				Yes	Yes						No						No						No												No	No	No
ID=PMI_RS11235;Dbxref=GeneID:6800632;Name=lpxD;locus_tag=PMI_RS11235;old_locus_tag=PMI2275	PMI2275	PMI_RS11235	lpxD	UDP-3-O-[3-hydroxymyristoyl] glucosamine N-acyltransferase (EC 2.3.1.191)	COG1044	Cell wall/membrane/envelope biogenesis	UDP-3-o-[3-hydroxymyristoyl] glucosamine N-acyltransferase				Yes	Yes						No						No						No												No	No	No
ID=PMI_RS11240;Dbxref=GeneID:6802202;Name=PMI_RS11240;old_locus_tag=PMI2276	PMI2276	PMI_RS11240	ompH	periplasmic chaperone for outer membrane proteins Skp	COG2825	Cell wall/membrane/envelope biogenesis	outer membrane protein				Yes	Yes						No						No						No	NA	NA	0.724197	-2.60155520850538	0.821152							No	No	No
ID=PMI_RS11245;Dbxref=GeneID:6803152;Name=PMI_RS11245;old_locus_tag=PMI2277	PMI2277	PMI_RS11245	yaeT	Beta-barrel assembly machine subunit BamA	COG4775	Cell wall/membrane/envelope biogenesis	outer membrane protein assembly factor				Yes	Yes						No						No						No							NA	NA	3.47212	-6.15319	0.738037	No	No	No
ID=PMI_RS11250;Dbxref=GeneID:6801213;Name=PMI_RS11250;old_locus_tag=PMI2278	PMI2278	PMI_RS11250	ecfE	protease	COG0750	Posttranslational modification, protein turnover, chaperones	protease				Yes	Yes						No	1	1	5.87279	-7.45872	0.69508	No						No	NA	NA	0.706026	-1.63054582891326	0.883151							No	No	No
ID=PMI_RS11255;Dbxref=GeneID:6801553;Name=PMI_RS11255;old_locus_tag=PMI2279	PMI2279	PMI_RS11255	cdsA	phosphatidate cytidylyltransferase	COG0575	Lipid transport and metabolism	phosphatidate cytidylyltransferase				Yes	Yes						No						No						No							NA	NA	0.203137	-4.63059	0.749391	No	No	No
ID=PMI_RS11260;Dbxref=GeneID:6801924;Name=PMI_RS11260;old_locus_tag=PMI2280	PMI2280	PMI_RS11260	uppS	Undecaprenyl pyrophosphate synthetase (EC 2.5.1.31)	COG0020	Lipid transport and metabolism	undecaprenyl pyrophosphate synthetase				Yes	Yes						No						No						No												No	No	No
ID=PMI_RS11270;Dbxref=GeneID:6801484;Name=frr;locus_tag=PMI_RS11270;old_locus_tag=PMI2282	PMI2282	PMI_RS11270	frr	ribosome recycling factor	COG0233	Translation, ribosomal structure and biogenesis	ribosome recycling factor				Yes	Yes						No	1	1	5.3389	-7.14986	0.713107	No						No												No	No	No
ID=PMI_RS11275;Dbxref=GeneID:6800913;Name=PMI_RS11275;old_locus_tag=PMI2283	PMI2283	PMI_RS11275	pyrH	uridylate kinase (EC 2.7.4.22)	COG0528	Nucleotide transport and metabolsim	uridylate kinase				Yes	Yes						No						No						No												No	No	No
ID=PMI_RS11280;Dbxref=GeneID:6801546;Name=tsf;locus_tag=PMI_RS11280;old_locus_tag=PMI2284	PMI2284	PMI_RS11280	tsf	translation elongation factor Ts (EF-Ts)	COG0264	Translation, ribosomal structure and biogenesis	elongation factor Ts				Yes	Yes						No						No						No												No	No	No
ID=PMI_RS11285;Dbxref=GeneID:6800573;Name=PMI_RS11285;old_locus_tag=PMI2285	PMI2285	PMI_RS11285	rpsB	SSU ribosomal protein S2P	COG0052	Translation, ribosomal structure and biogenesis	30S ribosomal protein S2				Yes	Yes						No	1	1	2.13556	-4.67761	0.833059	No	1	1	16.6963	-26.6128	0.117166	No							NA	NA	0.710981	-5.12705	0.74238	No	No	No
ID=PMI_RS11390;Dbxref=GeneID:6801814;Name=PMI_RS11390;old_locus_tag=PMIt053	PMIt053	PMI_RS11390									Yes	Yes						No						No						No												No	No	No
ID=PMI_RS11420;Dbxref=GeneID:6801888;Name=recB;locus_tag=PMI_RS11420;old_locus_tag=PMI2309	PMI2309	PMI_RS11420	recB	DNA helicase/exodeoxyribonuclease V, beta subunit (EC 3.1.11.5)	COG1074	Replication, recombination and repair	exodeoxyribonuclease V beta chain				Yes	Yes						No						No						No												No	No	No
ID=PMI_RS11465;Dbxref=GeneID:6802757;Name=PMI_RS11465;old_locus_tag=PMI2318	PMI2318	PMI_RS11465		thymidylate synthase (EC 2.1.1.45)	COG0207	Nucleotide transport and metabolsim	putative thymidylate synthase				Yes	Yes						No						No						No	NA	NA	2.69896	-5.4892079390374	0.724051		NA	NA	0.269059	-5.2851	0.738878	No	No	No
ID=PMI_RS11470;Dbxref=GeneID:6800112;Name=PMI_RS11470;old_locus_tag=PMI2319	PMI2319	PMI_RS11470	lgt	Prolipoprotein diacylglyceryl transferase	COG0682	Cell wall/membrane/envelope biogenesis	prolipoprotein diacylglyceryl transferase				Yes	Yes						No						No						No	NA	NA	0.599625	-1.74645060757184	0.882666							No	No	No
ID=PMI_RS11560;Dbxref=GeneID:6800289;Name=folA;locus_tag=PMI_RS11560;old_locus_tag=PMI2337	PMI2337	PMI_RS11560	folA	dihydrofolate reductase (EC 1.5.1.3)	COG0262	Coenzyme transport and metabolism	dihydrofolate reductase				Yes	Yes						No						No						No												No	No	No
ID=PMI_RS11570;Dbxref=GeneID:6802254;Name=PMI_RS11570;Note=Derived	PMI2339	PMI_RS11570		transposase	COG1943	Mobilome: prophages, transposons	transposase				Yes	Yes						No						No						No												No	No	No
ID=PMI_RS11590;Dbxref=GeneID:6800040;Name=PMI_RS11590;old_locus_tag=PMI2343	PMI2343	PMI_RS11590	plsC	1-acyl-sn-glycerol-3-phosphate acyltransferase (EC 2.3.1.51)	COG0204	Lipid transport and metabolism	1-acyl-glycerol-3-phosphate acyltransferase				Yes	Yes						No						No						No												No	No	No
ID=PMI_RS11595;Dbxref=GeneID:6800224;Name=PMI_RS11595;old_locus_tag=PMI2344	PMI2344	PMI_RS11595	parC	DNA topoisomerase IV subunit A (EC 5.99.1.3)	COG0188	Replication, recombination and repair	DNA topoisomerase IV subunit A				Yes	Yes						No						No						No	NA	NA	0.900068	-3.25563460684602	0.83394		NA	NA	0.522723	-7.64498	0.697368	No	No	No
ID=PMI_RS11600;Dbxref=GeneID:6803015;Name=PMI_RS11600;old_locus_tag=PMI2345	PMI2345	PMI_RS11600	parE	DNA topoisomerase IV subunit B (EC 5.99.1.3)	COG0187	Replication, recombination and repair	DNA topoisomerase IV subunit B				Yes	Yes						No						No						No	NA	NA	0.713654	-2.22796522600406	0.854947							No	No	No
ID=PMI_RS11680;Dbxref=GeneID:6802661;Name=PMI_RS11680;old_locus_tag=PMI2362	PMI2362	PMI_RS11680	cca	multifunctional Cca protein [includes: tRNA nucleotidyltransferase; 2'-nucleotidase and 2',3'-cyclic phosphodiesterase]	COG0617	Translation, ribosomal structure and biogenesis	multifunctional Cca protein				Yes	Yes						No						No						No	NA	NA	0.2665	-1.61304082090155	0.873153							No	No	No
ID=PMI_RS11685;Dbxref=GeneID:6801372;Name=folB;locus_tag=PMI_RS11685;old_locus_tag=PMI2363	PMI2363	PMI_RS11685	folB	dihydroneopterin aldolase	COG1539	Coenzyme transport and metabolism	dihydroneopterin aldolase				Yes	Yes						No						No						No												No	No	No
ID=PMI_RS11715;Dbxref=GeneID:6803087;Name=PMI_RS11715;old_locus_tag=PMI2369	PMI2369	PMI_RS11715	gcp	O-sialoglycoprotein endopeptidase (EC 3.4.24.57)	COG0533	Translation, ribosomal structure and biogenesis	O-sialoglycoprotein endopeptidase				Yes	Yes						No						No						No												No	No	No
ID=PMI_RS11720;Dbxref=GeneID:6803636;Name=rpsU;locus_tag=PMI_RS11720;old_locus_tag=PMI2370	PMI2370	PMI_RS11720	rpsU	SSU ribosomal protein S21P	COG0828	Translation, ribosomal structure and biogenesis	30S ribosomal subunit protein S21				Yes	Yes						No						No						No												No	No	No
ID=PMI_RS11725;Dbxref=GeneID:6800422;Name=dnaG;locus_tag=PMI_RS11725;old_locus_tag=PMI2371	PMI2371	PMI_RS11725	dnaG	DNA primase (EC 2.7.7.-)	COG0358	Replication, recombination and repair	DNA primase				Yes	Yes						No						No						No												No	No	No
ID=PMI_RS11735;Dbxref=GeneID:6801204;Name=PMI_RS11735;old_locus_tag=PMIt056	PMIt056	PMI_RS11735					tRNA				Yes	Yes						No						No						No												No	No	No
ID=PMI_RS11985;Dbxref=GeneID:6803052;Name=PMI_RS11985;old_locus_tag=PMI2423	PMI2423	PMI_RS11985		phage repressor protein. Serine peptidase. MEROPS family S24	COG1974	Signal transduction mechanisms	putative phage repressor				Yes	Yes						No						No						No												No	No	No
ID=PMI_RS12360;Dbxref=GeneID:6802315;Name=PMI_RS12360;old_locus_tag=PMI2501	PMI2501	PMI_RS12360		transposase	COG0675	Mobilome: prophages, transposons	putative transposase				Yes	Yes						No						No						No												No	No	No
ID=PMI_RS12365;Dbxref=GeneID:6802414;Name=PMI_RS12365;old_locus_tag=PMI2502	PMI2502	PMI_RS12365		transposase	COG1943	Mobilome: prophages, transposons	putative transposase				Yes	Yes						No						No						No												No	No	No
ID=PMI_RS12580;Dbxref=GeneID:6800017;Name=groES;locus_tag=PMI_RS12580;old_locus_tag=PMI2544	PMI2544	PMI_RS12580	groS	10 Kda chaperonin	COG0234	Posttranslational modification, protein turnover, chaperones	10 Kda chaperonin				Yes	Yes						No						No						No												No	No	No
ID=PMI_RS12760;Dbxref=GeneID:6801422;Name=PMI_RS12760;old_locus_tag=PMI2584	PMI2584	PMI_RS12760					putative membrane protein				Yes	Yes						No						No						No												No	No	No
ID=PMI_RS12785;Dbxref=GeneID:6803550;Name=PMI_RS12785;old_locus_tag=PMI2589	PMI2589	PMI_RS12785					putative subunit of ATP synthase				Yes	Yes						No						No						No												No	No	No
ID=PMI_RS13510;Dbxref=GeneID:6802107;Name=PMI_RS13510;old_locus_tag=PMI2741	PMI2741	PMI_RS13510	dnaB	primary replicative DNA helicase (EC 3.6.1.-)	COG0305	Replication, recombination and repair	replicative DNA helicase				Yes	Yes						No	1	1	3.73723	-6.05285	0.764781	No						No												No	No	No
ID=PMI_RS13540;Dbxref=GeneID:6802769;Name=PMI_RS13540;old_locus_tag=PMI2747	PMI2747	PMI_RS13540	ssb	single-strand binding protein	COG0629	Replication, recombination and repair	single-strand binding protein				Yes	Yes						No						No						No												No	No	No
ID=PMI_RS13645;Dbxref=GeneID:6801167;Name=PMI_RS13645;old_locus_tag=PMIr007	PMIr007	PMI_RS13645									Yes	Yes						No						No						No												No	No	No
ID=PMI_RS13655;Dbxref=GeneID:6800633;Name=PMI_RS13655;old_locus_tag=PMIt058	PMIt058	PMI_RS13655									Yes	Yes						No						No						No												No	No	No
ID=PMI_RS13660;Dbxref=GeneID:6801202;Name=PMI_RS13660;old_locus_tag=PMIt059	PMIt059	PMI_RS13660									Yes	Yes						No						No						No												No	No	No
ID=PMI_RS13665;Dbxref=GeneID:6802680;Name=PMI_RS13665;old_locus_tag=PMIr009	PMIr009	PMI_RS13665									Yes	Yes						No						No						No												No	No	No
ID=PMI_RS13750;Dbxref=GeneID:6800642;Name=PMI_RS13750;old_locus_tag=PMI2784	PMI2784	PMI_RS13750	rpoC	DNA-directed RNA polymerase subunit beta' (EC 2.7.7.6)	COG0086	Transcription	DNA-directed RNA polymerase beta' subunit				Yes	Yes						No						No						No							NA	NA	0.14469	-4.47917	0.752446	No	No	No
ID=PMI_RS13760;Dbxref=GeneID:6800338;Name=rplL;locus_tag=PMI_RS13760;old_locus_tag=PMI2786	PMI2786	PMI_RS13760	rplL	LSU ribosomal protein L12P	COG0222	Translation, ribosomal structure and biogenesis	50S ribosomal subunit protein L7/L12				Yes	Yes						No						No						No												No	No	No
ID=PMI_RS13765;Dbxref=GeneID:6800522;Name=rplJ;locus_tag=PMI_RS13765;old_locus_tag=PMI2787	PMI2787	PMI_RS13765	rplJ	LSU ribosomal protein L10P	COG0244	Translation, ribosomal structure and biogenesis	50S ribosomal subunit protein L10				Yes	Yes						No						No						No												No	No	No
ID=PMI_RS13780;Dbxref=GeneID:6800534;Name=nusG;locus_tag=PMI_RS13780;old_locus_tag=PMI2790	PMI2790	PMI_RS13780	nusG	transcription antitermination protein nusG	COG0250	Transcription	transcription antitermination protein				Yes	Yes						No						No						No												No	No	No
ID=PMI_RS13795;Dbxref=GeneID:6800570;Name=fusA;locus_tag=PMI_RS13795;old_locus_tag=PMI2793	PMI2793	PMI_RS13795	fusA	translation elongation factor 2 (EF-2/EF-G)	COG0480	Translation, ribosomal structure and biogenesis	elongation factor G (EF-G)				Yes	Yes						No						No	1	1	2.0238	-6.32931	0.770295	No												No	No	No
ID=PMI_RS13800;Dbxref=GeneID:6800159;Name=PMI_RS13800;old_locus_tag=PMI2794	PMI2794	PMI_RS13800	rpsG	30S ribosomal subunit protein S7	COG0049	Translation, ribosomal structure and biogenesis	30S ribosomal subunit protein S7				Yes	Yes						No						No						No							NA	NA	0.253208	-4.6608	0.748836	No	No	No
ID=PMI_RS13805;Dbxref=GeneID:6802878;Name=PMI_RS13805;old_locus_tag=PMI2795	PMI2795	PMI_RS13805	rpsL	SSU ribosomal protein S12P	COG0048	Translation, ribosomal structure and biogenesis	30S ribosomal protein S12				Yes	Yes						No						No						No												No	No	No
ID=PMI_RS13950;Dbxref=GeneID:6802402;Name=PMI_RS13950;old_locus_tag=PMI2824	PMI2824	PMI_RS13950	engB	cell division checkpoint GTPase YihA	COG0218	Cell cycle control, cell division, chromosome partitioning	probable GTP-binding protein				Yes	Yes						No						No						No							NA	NA	2.92754	-6.25554	0.738492	No	No	No
ID=PMI_RS14105;Dbxref=GeneID:6800339;Name=PMI_RS14105;old_locus_tag=PMI2854	PMI2854	PMI_RS14105	glyQ	glycyl-tRNA synthetase alpha chain (EC 6.1.1.14)	COG0752	Translation, ribosomal structure and biogenesis	glycyl-tRNA synthetase alpha subunit				Yes	Yes						No						No						No							NA	NA	0.327478	-6.61193	0.710647	No	No	No
ID=PMI_RS14145;Dbxref=GeneID:6802388;Name=PMI_RS14145;old_locus_tag=PMI2862	PMI2862	PMI_RS14145	gmk	guanylate kinase (EC 2.7.4.8)	COG0194	Nucleotide transport and metabolsim	guanylate kinase				Yes	Yes						No						No						No							NA	NA	0.180863	-4.54562	0.750876	No	No	No
ID=PMI_RS14780;Dbxref=GeneID:6802132;Name=PMI_RS14780;old_locus_tag=PMI2989	PMI2989	PMI_RS14780		transposase	COG1943	Mobilome: prophages, transposons	putative transposase				Yes	Yes						No						No						No												No	No	No
ID=PMI_RS14990;Dbxref=GeneID:6800009;Name=PMI_RS14990;old_locus_tag=PMI3030	PMI3030	PMI_RS14990	rpe	ribulose-5-phosphate 3-epimerase (EC 5.1.3.1)	COG0036	Carbohydrate transport and metabolism	ribulose-phosphate 3-epimerase				Yes	Yes						No						No						No	NA	NA	0.735998	-1.61304082090173	0.888466		NA	NA	1.56674	-6.66572	0.710346	No	No	No
ID=PMI_RS15005;Dbxref=GeneID:6802830;Name=PMI_RS15005;old_locus_tag=PMI3033	PMI3033	PMI_RS15005		transposase	COG0675	Mobilome: prophages, transposons	transposase				Yes	Yes						No	1	1	2.13556	-4.67761	0.833059	No						No												No	No	No
ID=PMI_RS15010;Dbxref=GeneID:6800470;Name=PMI_RS15010;old_locus_tag=PMI3034	PMI3034	PMI_RS15010		transposase	COG1943	Mobilome: prophages, transposons	transposase				Yes	Yes						No						No						No												No	No	No
ID=PMI_RS15050;Dbxref=GeneID:6801315;Name=PMI_RS15050;old_locus_tag=PMI3043	PMI3043	PMI_RS15050		transposase	COG1943	Mobilome: prophages, transposons	transposase				Yes	Yes						No						No						No							NA	NA	0.253922	-4.70867	0.74802	No	No	No
ID=PMI_RS15070;Dbxref=GeneID:6801556;Name=PMI_RS15070;old_locus_tag=PMIr010	PMIr010	PMI_RS15070									Yes	Yes						No						No						No												No	No	No
ID=PMI_RS15080;Dbxref=GeneID:6802050;Name=PMI_RS15080;old_locus_tag=PMIt062	PMIt062	PMI_RS15080									Yes	Yes						No						No						No												No	No	No
ID=PMI_RS15085;Dbxref=GeneID:6803611;Name=PMI_RS15085;old_locus_tag=PMIr012	PMIr012	PMI_RS15085									Yes	Yes						No						No						No												No	No	No
ID=PMI_RS15145;Dbxref=GeneID:6802478;Name=PMI_RS15145;old_locus_tag=PMI3058	PMI3058	PMI_RS15145	atpB	ATP synthase F0 subcomplex A subunit	COG0356	Energy production and conversion	ATP synthase A chain				Yes	Yes						No						No						No												No	No	No
ID=PMI_RS15150;Dbxref=GeneID:6803235;Name=PMI_RS15150;old_locus_tag=PMI3059	PMI3059	PMI_RS15150	atpE	ATP synthase C chain	COG0636	Energy production and conversion	ATP synthase C chain				Yes	Yes						No						No						No												No	No	No
ID=PMI_RS15155;Dbxref=GeneID:6800204;Name=PMI_RS15155;old_locus_tag=PMI3060	PMI3060	PMI_RS15155	atpF	ATP synthase F0 subcomplex B subunit	COG0711	Energy production and conversion	ATP synthase B chain				Yes	Yes						No						No						No												No	No	No
ID=PMI_RS15160;Dbxref=GeneID:6803570;Name=PMI_RS15160;old_locus_tag=PMI3061	PMI3061	PMI_RS15160	atpH	ATP synthase F1 subcomplex delta subunit	COG0712	Energy production and conversion	ATP synthase delta chain				Yes	Yes						No						No						No												No	No	No
ID=PMI_RS15165;Dbxref=GeneID:6802463;Name=PMI_RS15165;old_locus_tag=PMI3062	PMI3062	PMI_RS15165	atpA	ATP synthase alpha chain	COG0056	Energy production and conversion	ATP synthase alpha chain				Yes	Yes						No						No						No												No	No	No
ID=PMI_RS15175;Dbxref=GeneID:6800812;Name=PMI_RS15175;old_locus_tag=PMI3064	PMI3064	PMI_RS15175	atpD	ATP synthase F1 subcomplex beta subunit	COG0055	Energy production and conversion	ATP synthase beta chain				Yes	Yes						No						No						No							NA	NA	0.902091	-8.75383	0.67346	No	No	No
ID=PMI_RS15185;Dbxref=GeneID:6800045;Name=glmU;locus_tag=PMI_RS15185;old_locus_tag=PMI3066	PMI3066	PMI_RS15185	glmU	UDP-N-acetylglucosamine pyrophosphorylase (EC 2.7.7.23)/glucosamine-1-phosphate N-acetyltransferase (EC 2.3.1.157)	COG1207	Cell wall/membrane/envelope biogenesis	bifunctional protein GlmU				Yes	Yes						No						No						No												No	No	No
ID=PMI_RS15215;Dbxref=GeneID:6802324;Name=PMI_RS15215;old_locus_tag=PMI3073	PMI3073	PMI_RS15215		transposase	COG1943	Mobilome: prophages, transposons	transposase				Yes	Yes						No						No						No												No	No	No
ID=PMI_RS15485;Dbxref=GeneID:6801622;Name=PMI_RS15485;old_locus_tag=PMI3128	PMI3128	PMI_RS15485	oxaA	protein translocase subunit yidC	COG0706	Cell wall/membrane/envelope biogenesis	inner membrane protein				Yes	Yes						No	1	1	2.13556	-4.67761	0.833059	No						No	NA	NA	2.07731	-1.63054582891304	0.88009							No	No	No
ID=PMI_RS15490;Dbxref=GeneID:6801297;Name=rnpA;locus_tag=PMI_RS15490;old_locus_tag=PMI3130	PMI3130	PMI_RS15490	rnpA	ribonuclease P protein component (EC 3.1.26.5)	COG0594	Translation, ribosomal structure and biogenesis	ribonuclease P protein component				Yes	Yes						No						No						No												No	No	No
ID=PMI_RS15495;Dbxref=GeneID:6800968;Name=rpmH;locus_tag=PMI_RS15495;old_locus_tag=PMI3131	PMI3131	PMI_RS15495	rpmH				50s ribosomal protein l34				Yes	Yes						No						No						No												No	No	No
ID=PMI_RS15500;Dbxref=GeneID:6801995;Name=dnaA;locus_tag=PMI_RS15500;old_locus_tag=PMI3132	PMI3132	PMI_RS15500	dnaA	chromosomal replication initiator protein DnaA	COG0593	Replication, recombination and repair	chromosomal replication initiator protein				Yes	Yes						No						No						No												No	No	No
ID=PMI_RS15505;Dbxref=GeneID:6801671;Name=PMI_RS15505;old_locus_tag=PMI3133	PMI3133	PMI_RS15505	dnaN	DNA polymerase III, beta subunit (EC 2.7.7.7)	COG0592	Replication, recombination and repair	DNA polymerase III beta subunit				Yes	Yes						No						No						No												No	No	No
ID=PMI_RS15520;Dbxref=GeneID:6802174;Name=PMI_RS15520;old_locus_tag=PMI3136	PMI3136	PMI_RS15520	asd	aspartate semialdehyde dehydrogenase (EC 1.2.1.11)	COG0136	Amino acid transport and metabolism	aspartate-semialdehyde dehydrogenase				Yes	Yes						No						No						No												No	No	No
ID=PMI_RS15595;Dbxref=GeneID:6802458;Name=PMI_RS15595;old_locus_tag=PMI3154	PMI3154	PMI_RS15595	dut	deoxyuridine 5'-triphosphate nucleotidohydrolase (EC 3.6.1.23)	COG0756	Defense mechanisms	deoxyuridine 5'-triphosphate nucleotidohydrolase				Yes	Yes						No						No						No												No	No	No
ID=PMI_RS15610;Dbxref=GeneID:6802465;Name=rpmB;locus_tag=PMI_RS15610;old_locus_tag=PMI3157	PMI3157	PMI_RS15610	rpmB	50S ribosomal protein L28	COG0227	Translation, ribosomal structure and biogenesis	50S ribosomal protein L28				Yes	Yes						No						No						No												No	No	No
ID=PMI_RS15650;Dbxref=GeneID:6802670;Name=coaD;locus_tag=PMI_RS15650;old_locus_tag=PMI3165	PMI3165	PMI_RS15650	coaD	Phosphopantetheine adenylyltransferase (EC 2.7.7.3)	COG0669	Coenzyme transport and metabolism	phosphopantetheine adenylyltransferase				Yes	Yes						No						No						No												No	No	No
ID=PMI_RS15660;Dbxref=GeneID:6801219;Name=PMI_RS15660;old_locus_tag=PMI3167	PMI3167	PMI_RS15660	waaA	KDO transferase	COG1519	Cell wall/membrane/envelope biogenesis	KDO transferase				Yes	Yes						No						No						No	NA	NA	0.39975	-1.67027821416023	0.87763							No	No	No
ID=PMI_RS15920;Dbxref=GeneID:6802762;Name=PMI_RS15920;old_locus_tag=PMI3219	PMI3219	PMI_RS15920	priA	replication restart DNA helicase PriA	COG1198	Replication, recombination and repair	primosomal protein N'				Yes	Yes						No	1	1	3.20334	-5.63092	0.78991	No						No	NA	NA	0.434676	-1.64633300455084	0.884902							No	No	No
ID=PMI_RS16055;Dbxref=GeneID:6802950;Name=PMI_RS16055;old_locus_tag=PMI3247	PMI3247	PMI_RS16055	murI	glutamate racemase (EC 5.1.1.3)	COG0796	Cell wall/membrane/envelope biogenesis	glutamate racemase				Yes	Yes						No						No						No												No	No	No
ID=PMI_RS16060;Dbxref=GeneID:6801445;Name=PMI_RS16060;old_locus_tag=PMIr013	PMIr013	PMI_RS16060									Yes	Yes						No						No						No												No	No	No
ID=PMI_RS16065;Dbxref=GeneID:6801809;Name=PMI_RS16065;old_locus_tag=PMIt063	PMIt063	PMI_RS16065									Yes	Yes						No						No						No												No	No	No
ID=PMI_RS16070;Dbxref=GeneID:23391265;Name=PMI_RS16070	PMI_RS16070	PMI_RS16070									Yes	Yes						No						No						No												No	No	No
ID=PMI_RS16075;Dbxref=GeneID:6800717;Name=PMI_RS16075;old_locus_tag=PMIr015	PMIr015	PMI_RS16075									Yes	Yes						No						No						No												No	No	No
ID=PMI_RS16090;Dbxref=GeneID:6800156;Name=murB;locus_tag=PMI_RS16090;old_locus_tag=PMI3248	PMI3248	PMI_RS16090	murB	UDP-N-acetylmuramate dehydrogenase (EC 1.1.1.158)	COG0812	Cell wall/membrane/envelope biogenesis	UDP-N-acetylenolpyruvoylglucosamine reductase				Yes	Yes						No						No						No							NA	NA	1.35064	-5.9505	0.638536	No	No	No
ID=PMI_RS16095;Dbxref=GeneID:6802053;Name=PMI_RS16095;old_locus_tag=PMI3249	PMI3249	PMI_RS16095	birA	BirA bifunctional protein [includes: biotin operon repressor; biotin--[acetyl-coa-carboxylase] synthetase]	COG0340	Coenzyme transport and metabolism	BirA bifunctional protein				Yes	Yes						No						No						No												No	No	No
ID=PMI_RS16100;Dbxref=GeneID:6803122;Name=PMI_RS16100;old_locus_tag=PMI3250	PMI3250	PMI_RS16100	coaA	pantothenate kinase (EC 2.7.1.33)	COG1072	Coenzyme transport and metabolism	pantothenate kinase				Yes	Yes						No						No						No							NA	NA	1.01569	-5.28585	0.739272	No	No	No
ID=PMI_RS16120;Dbxref=GeneID:6802125;Name=PMI_RS16120;old_locus_tag=PMIt067	PMIt067	PMI_RS16120									Yes	Yes						No						No						No												No	No	No
ID=PMI_RS16145;Dbxref=GeneID:6800303;Name=rpsJ;gene_synonym=nusE;locus_tag=PMI_RS16145;old_locus_tag=PMI3254	PMI3254	PMI_RS16145	rpsJ	30S ribosomal protein S10	COG0051	Translation, ribosomal structure and biogenesis	30S ribosomal protein S10				Yes	Yes						No						No						No												No	No	No
ID=PMI_RS16150;Dbxref=GeneID:6800307;Name=PMI_RS16150;old_locus_tag=PMI3255	PMI3255	PMI_RS16150	rplC	LSU ribosomal protein L3P	COG0087	Translation, ribosomal structure and biogenesis	50S ribosomal protein L3				Yes	Yes						No						No						No												No	No	No
ID=PMI_RS16155;Dbxref=GeneID:6800577;Name=rplD;locus_tag=PMI_RS16155;old_locus_tag=PMI3256	PMI3256	PMI_RS16155	rplD	LSU ribosomal protein L4P	COG0088	Translation, ribosomal structure and biogenesis	50S ribosomal protein L4				Yes	Yes						No						No						No												No	No	No
ID=PMI_RS16160;Dbxref=GeneID:6800569;Name=rplW;locus_tag=PMI_RS16160;old_locus_tag=PMI3257	PMI3257	PMI_RS16160	rplW	LSU ribosomal protein L23P	COG0089	Translation, ribosomal structure and biogenesis	50S ribosomal protein L23				Yes	Yes						No						No						No	NA	NA	1.07048	-2.35380368302781	0.863235							No	No	No
ID=PMI_RS16165;Dbxref=GeneID:6800567;Name=PMI_RS16165;old_locus_tag=PMI3258	PMI3258	PMI_RS16165	rplB	LSU ribosomal protein L2P	COG0090	Translation, ribosomal structure and biogenesis	50S ribosomal protein L2				Yes	Yes						No						No						No												No	No	No
ID=PMI_RS16170;Dbxref=GeneID:6800537;Name=PMI_RS16170;old_locus_tag=PMI3259	PMI3259	PMI_RS16170	rpsS	SSU ribosomal protein S19P	COG0185	Translation, ribosomal structure and biogenesis	30S ribosomal protein S19				Yes	Yes						No						No						No												No	No	No
ID=PMI_RS16175;Dbxref=GeneID:6800396;Name=PMI_RS16175;old_locus_tag=PMI3260	PMI3260	PMI_RS16175	rplV	LSU ribosomal protein L22P	COG0091	Translation, ribosomal structure and biogenesis	50S ribosomal protein L22				Yes	Yes						No						No						No												No	No	No
ID=PMI_RS16180;Dbxref=GeneID:6802607;Name=PMI_RS16180;old_locus_tag=PMI3261	PMI3261	PMI_RS16180	rpsC	SSU ribosomal protein S3P	COG0092	Translation, ribosomal structure and biogenesis	30S ribosomal protein S3				Yes	Yes						No						No						No												No	No	No
ID=PMI_RS16185;Dbxref=GeneID:6801061;Name=PMI_RS16185;old_locus_tag=PMI3262	PMI3262	PMI_RS16185	rplP	LSU ribosomal protein L16P	COG0197	Translation, ribosomal structure and biogenesis	50S ribosomal protein L16				Yes	Yes						No						No						No												No	No	No
ID=PMI_RS16190;Dbxref=GeneID:6800517;Name=PMI_RS16190;old_locus_tag=PMI3263	PMI3263	PMI_RS16190	rpmC	LSU ribosomal protein L29P	COG0255	Translation, ribosomal structure and biogenesis	50S ribosomal protein L29				Yes	Yes						No						No						No												No	No	No
ID=PMI_RS16200;Dbxref=GeneID:6800384;Name=PMI_RS16200;old_locus_tag=PMI3265	PMI3265	PMI_RS16200	rplN	LSU ribosomal protein L14P	COG0093	Translation, ribosomal structure and biogenesis	50S ribosomal protein L14				Yes	Yes						No						No						No												No	No	No
ID=PMI_RS16205;Dbxref=GeneID:6800523;Name=rplX;locus_tag=PMI_RS16205;old_locus_tag=PMI3266	PMI3266	PMI_RS16205	rplX	LSU ribosomal protein L24P	COG0198	Translation, ribosomal structure and biogenesis	50S ribosomal protein L24				Yes	Yes						No						No						No												No	No	No
ID=PMI_RS16210;Dbxref=GeneID:6802615;Name=PMI_RS16210;old_locus_tag=PMI3267	PMI3267	PMI_RS16210	rplE	LSU ribosomal protein L5P	COG0094	Translation, ribosomal structure and biogenesis	50S ribosomal protein L5				Yes	Yes						No						No						No												No	No	No
ID=PMI_RS16215;Dbxref=GeneID:6800541;Name=rpsN;locus_tag=PMI_RS16215;old_locus_tag=PMI3268	PMI3268	PMI_RS16215	rpsN	SSU ribosomal protein S14P	COG0199	Translation, ribosomal structure and biogenesis	30S ribosomal protein S14				Yes	Yes						No						No						No												No	No	No
ID=PMI_RS16220;Dbxref=GeneID:6800298;Name=PMI_RS16220;old_locus_tag=PMI3269	PMI3269	PMI_RS16220	rpsH	SSU ribosomal protein S8P	COG0096	Translation, ribosomal structure and biogenesis	30S ribosomal protein S8				Yes	Yes						No						No						No												No	No	No
ID=PMI_RS16225;Dbxref=GeneID:6802519;Name=PMI_RS16225;old_locus_tag=PMI3270	PMI3270	PMI_RS16225	rplF	LSU ribosomal protein L6P	COG0097	Translation, ribosomal structure and biogenesis	50S ribosomal protein L6				Yes	Yes						No						No						No												No	No	No
ID=PMI_RS16230;Dbxref=GeneID:6800549;Name=PMI_RS16230;old_locus_tag=PMI3271	PMI3271	PMI_RS16230	rplR	LSU ribosomal protein L18P	COG0256	Translation, ribosomal structure and biogenesis	50S ribosomal protein L18				Yes	Yes						No						No						No												No	No	No
ID=PMI_RS16240;Dbxref=GeneID:6799906;Name=rpmD;locus_tag=PMI_RS16240;old_locus_tag=PMI3273	PMI3273	PMI_RS16240	rpmD	LSU ribosomal protein L30P	COG1841	Translation, ribosomal structure and biogenesis	50S ribosomal protein L30				Yes	Yes						No						No						No												No	No	No
ID=PMI_RS16255;Dbxref=GeneID:6803622;Name=PMI_RS16255;old_locus_tag=PMI3277	PMI3277	PMI_RS16255	rpsM	SSU ribosomal protein S13P	COG0099	Translation, ribosomal structure and biogenesis	30S ribosomal protein S13				Yes	Yes						No						No						No												No	No	No
ID=PMI_RS16260;Dbxref=GeneID:6800376;Name=PMI_RS16260;old_locus_tag=PMI3278	PMI3278	PMI_RS16260	rpsK	SSU ribosomal protein S11P	COG0100	Translation, ribosomal structure and biogenesis	30S ribosomal protein S11				Yes	Yes						No						No						No												No	No	No
ID=PMI_RS16270;Dbxref=GeneID:6802470;Name=PMI_RS16270;old_locus_tag=PMI3280	PMI3280	PMI_RS16270	rpoA	DNA-directed RNA polymerase subunit alpha (EC 2.7.7.6)	COG0202	Transcription	DNA-directed RNA polymerase alpha chain				Yes	Yes						No						No						No												No	No	No
ID=PMI_RS16275;Dbxref=GeneID:6801963;Name=rplQ;locus_tag=PMI_RS16275;old_locus_tag=PMI3281	PMI3281	PMI_RS16275	rplQ	50S ribosomal protein L17	COG0203	Translation, ribosomal structure and biogenesis	50S ribosomal protein L17				Yes	Yes						No						No						No												No	No	No
ID=PMI_RS16295;Dbxref=GeneID:6802010;Name=trkA;gene_synonym=sapG;locus_tag=PMI_RS16295;old_locus_tag=PMI3285	PMI3285	PMI_RS16295	trkA	trk system potassium uptake protein	COG0569	Inorganic ion transport and metabolsim	trk system potassium uptake protein				Yes	Yes						No						No						No	NA	NA	5.35293	-2.54775698561655	0.859904		NA	NA	5.99968	-6.18449	0.649975	No	No	No
ID=PMI_RS16325;Dbxref=GeneID:6799979;Name=PMI_RS16325;old_locus_tag=PMI3291	PMI3291	PMI_RS16325		translation factor SUA5	COG0009	Translation, ribosomal structure and biogenesis	putative RNA-binding protein				Yes	Yes						No						No						No												No	No	No
ID=PMI_RS16345;Dbxref=GeneID:6801451;Name=PMI_RS16345;old_locus_tag=PMIr017	PMIr017	PMI_RS16345									Yes	Yes						No						No						No												No	No	No
ID=PMI_RS16350;Dbxref=GeneID:6802862;Name=PMI_RS16350;old_locus_tag=PMIt069	PMIt069	PMI_RS16350									Yes	Yes						No						No						No												No	No	No
ID=PMI_RS16355;Dbxref=GeneID:6800370;Name=PMI_RS16355;old_locus_tag=PMIt070	PMIt070	PMI_RS16355					tRNA				Yes	Yes						No						No						No							NA	NA	0.38437	-5.46812	0.737495	No	No	No
ID=PMI_RS16360;Dbxref=GeneID:23391267;Name=PMI_RS16360	PMI_RS16360	PMI_RS16360									Yes	Yes						No						No						No												No	No	No
ID=PMI_RS16365;Dbxref=GeneID:6800221;Name=PMI_RS16365;old_locus_tag=PMIr019	PMIr019	PMI_RS16365									Yes	Yes						No						No						No												No	No	No
ID=PMI_RS16370;Dbxref=GeneID:6802499;Name=PMI_RS16370;old_locus_tag=PMIt071	PMIt071	PMI_RS16370									Yes	Yes						No						No						No												No	No	No
ID=PMI_RS16375;Dbxref=GeneID:6800388;Name=PMI_RS16375;old_locus_tag=PMIt072	PMIt072	PMI_RS16375					tRNA				Yes	Yes						No						No						No												No	No	No
ID=PMI_RS16475;Dbxref=GeneID:6801869;Name=rho;locus_tag=PMI_RS16475;old_locus_tag=PMI3314	PMI3314	PMI_RS16475	rho	transcription termination factor Rho	COG1158	Transcription	transcription termination factor Rho				Yes	Yes						No						No						No												No	No	No
ID=PMI_RS16505;Dbxref=GeneID:6802338;Name=PMI_RS16505;old_locus_tag=PMI3321	PMI3321	PMI_RS16505	rffH	Glucose-1-phosphate thymidylyltransferase (EC 2.7.7.24)	COG1209	Cell wall/membrane/envelope biogenesis	glucose-1-phosphate thymidylyltransferase				Yes	Yes						No						No						No												No	No	No
ID=PMI_RS16530;Dbxref=GeneID:6800703;Name=PMI_RS16530;old_locus_tag=PMI3326	PMI3326	PMI_RS16530	wzyE/wecF				putative ECA polymerase				Yes	Yes						No						No						No												No	No	No
ID=PMI_RS16540;Dbxref=GeneID:6802990;Name=PMI_RS16540;old_locus_tag=PMIt073	PMIt073	PMI_RS16540					tRNA				Yes	Yes						No						No						No							NA	NA	0.457059	-4.94458	0.743738	No	No	No
ID=PMI_RS16545;Dbxref=GeneID:6803102;Name=PMI_RS16545;old_locus_tag=PMIt074	PMIt074	PMI_RS16545					tRNA				Yes	Yes						No						No						No												No	No	No
ID=PMI_RS16580;Dbxref=GeneID:6801447;Name=hemC;locus_tag=PMI_RS16580;old_locus_tag=PMI3332	PMI3332	PMI_RS16580	hemC	hydroxymethylbilane synthase (EC 2.5.1.61)	COG0181	Coenzyme transport and metabolism	porphobilinogen deaminase				Yes	Yes						No						No						No							NA	NA	0.307496	-5.3537	0.73887	No	No	No
ID=PMI_RS16685;Dbxref=GeneID:6802109;Name=PMI_RS16685;old_locus_tag=PMI3355	PMI3355	PMI_RS16685	psd	phosphatidylserine decarboxylase proenzyme	COG0688	Lipid transport and metabolism	phosphatidylserine decarboxylase proenzyme				Yes	Yes						No						No						No	NA	NA	0.706026	-1.63054582891326	0.883151							No	No	No
ID=PMI_RS16695;Dbxref=GeneID:6801808;Name=PMI_RS16695;old_locus_tag=PMI3357	PMI3357	PMI_RS16695	orn	oligoribonuclease	COG1949	RNA processing and modification	oligoribonuclease				Yes	Yes						No						No						No	NA	NA	0.333125	-1.63973166641355	0.876063		NA	NA	26.0558	-7.21387	0.738066	No	No	No
ID=PMI_RS16730;Dbxref=GeneID:6801517;Name=PMI_RS16730;old_locus_tag=PMI3361	PMI3361	PMI_RS16730		ATP/GTP hydrolase	COG0802	Translation, ribosomal structure and biogenesis	putative ATP/GTP hydrolase				Yes	Yes						No						No						No							NA	NA	0.253922	-4.70867	0.74802	No	No	No
ID=PMI_RS16795;Dbxref=GeneID:6799963;Name=PMI_RS16795;old_locus_tag=PMI3375	PMI3375	PMI_RS16795	priB	restart primosome assembly protein PriB	COG2965	Replication, recombination and repair	primosomal replication protein N				Yes	Yes						No						No						No												No	No	No
ID=PMI_RS16800;Dbxref=GeneID:6803130;Name=rpsR;locus_tag=PMI_RS16800;old_locus_tag=PMI3376	PMI3376	PMI_RS16800	rpsR	SSU ribosomal protein S18P	COG0238	Translation, ribosomal structure and biogenesis	30S ribosomal protein S18				Yes	Yes						No						No						No	NA	NA	0.333125	-1.63973166641355	0.876063							No	No	No
ID=PMI_RS16830;Dbxref=GeneID:6800244;Name=PMI_RS16830;old_locus_tag=PMI3381	PMI3381	PMI_RS16830		transposase	COG1943	Mobilome: prophages, transposons	putative transposase				Yes	Yes						No						No						No												No	No	No
ID=PMI_RS16905;Dbxref=GeneID:6800779;Name=PMI_RS16905;old_locus_tag=PMI3396	PMI3396	PMI_RS16905	ppa	inorganic pyrophosphatase	COG0221	Energy production and conversion	inorganic pyrophosphatase				Yes	Yes						No						No						No												No	No	No
ID=PMI_RS16945;Dbxref=GeneID:6803105;Name=PMI_RS16945;old_locus_tag=PMI3404	PMI3404	PMI_RS16945	ispB	octaprenyl-diphosphate synthase	COG0142	Coenzyme transport and metabolism	octaprenyl-diphosphate synthase				Yes	Yes						No						No						No	NA	NA	0.244914	-2.02669906923645	0.836643		NA	NA	0.253922	-4.70867	0.74802	No	No	No
ID=PMI_RS16950;Dbxref=GeneID:6799943;Name=rplU;locus_tag=PMI_RS16950;old_locus_tag=PMI3405	PMI3405	PMI_RS16950	rplU	LSU ribosomal protein L21P	COG0261	Translation, ribosomal structure and biogenesis	50S ribosomal protein L21				Yes	Yes						No						No						No												No	No	No
ID=PMI_RS16955;Dbxref=GeneID:6800582;Name=rpmA;locus_tag=PMI_RS16955;old_locus_tag=PMI3406	PMI3406	PMI_RS16955	rpmA	LSU ribosomal protein L27P	COG0211	Translation, ribosomal structure and biogenesis	50S ribosomal protein L27				Yes	Yes						No						No						No												No	No	No
ID=PMI_RS16990;Dbxref=GeneID:6800121;Name=folP;locus_tag=PMI_RS16990;old_locus_tag=PMI3413	PMI3413	PMI_RS16990	folP	Dihydropteroate synthase (EC 2.5.1.15)	COG0294	Coenzyme transport and metabolism	dihydropteroate synthase				Yes	Yes						No	1	1	2.13556	-4.67761	0.833059	No						No												No	No	No
ID=PMI_RS16995;Dbxref=GeneID:6801824;Name=glmM;locus_tag=PMI_RS16995;old_locus_tag=PMI3414	PMI3414	PMI_RS16995	glmM/mrsA	phosphoglucosamine mutase (EC 5.4.2.10)	COG1109	Carbohydrate transport and metabolism	phosphoglucosamine mutase				Yes	Yes						No						No						No												No	No	No
ID=PMI_RS17000;Dbxref=GeneID:6801449;Name=secG;locus_tag=PMI_RS17000;old_locus_tag=PMI3415	PMI3415	PMI_RS17000	secG	protein translocase subunit secG	COG1314	Intracellular trafficking, secretion, and vesicular transport	protein-export membrane protein				Yes	Yes						No						No						No												No	No	No
ID=PMI_RS17005;Dbxref=GeneID:6801024;Name=PMI_RS17005;old_locus_tag=PMIt080	PMIt080	PMI_RS17005					tRNA				Yes	Yes						No						No						No	NA	NA	1.69446	-1.70005658650109	0.892129		NA	NA	0.17373	-5.45972	0.736112	No	No	No
ID=PMI_RS17010;Dbxref=GeneID:6802117;Name=PMI_RS17010;old_locus_tag=PMIt081	PMIt081	PMI_RS17010									Yes	Yes						No						No						No												No	No	No
ID=PMI_RS17015;Dbxref=GeneID:6802208;Name=PMI_RS17015;old_locus_tag=PMI3416	PMI3416	PMI_RS17015		ribosome maturation factor RimP	COG0779	Translation, ribosomal structure and biogenesis	conserved hypothetical protein				Yes	Yes						No	1	1	2.13556	-4.67761	0.833059	No						No												No	No	No
ID=PMI_RS17020;Dbxref=GeneID:6800906;Name=nusA;locus_tag=PMI_RS17020;old_locus_tag=PMI3417	PMI3417	PMI_RS17020	nusA	NusA antitermination factor	COG0195	Transcription	transcription elongation protein				Yes	Yes						No						No						No							NA	NA	0.700002	-5.48205	0.742393	No	No	No
ID=PMI_RS17275;Dbxref=GeneID:6802334;Name=PMI_RS17275;old_locus_tag=PMI3466	PMI3466	PMI_RS17275		permease	COG0795	Cell motiliy	putative permease				Yes	Yes						No						No						No							NA	NA	2.6614	-6.15319	0.738878	No	No	No
ID=PMI_RS17430;Dbxref=GeneID:6802494;Name=PMI_RS17430;old_locus_tag=PMI3506	PMI3506	PMI_RS17430		transposase	COG0675	Mobilome: prophages, transposons	transposase				Yes	Yes						No						No						No												No	No	No
ID=PMI_RS17610;Dbxref=GeneID:6802310;Name=PMI_RS17610;old_locus_tag=PMI3543	PMI3543	PMI_RS17610		transposase	COG0675	Mobilome: prophages, transposons	transposase				Yes	Yes						No						No						No												No	No	No
ID=PMI_RS17665;Dbxref=GeneID:6801571;Name=PMI_RS17665;old_locus_tag=PMIr020	PMIr020	PMI_RS17665									Yes	Yes						No						No						No												No	No	No
ID=PMI_RS17670;Dbxref=GeneID:6802821;Name=PMI_RS17670;old_locus_tag=PMIt083	PMIt083	PMI_RS17670									Yes	Yes						No						No						No												No	No	No
ID=PMI_RS17675;Dbxref=GeneID:23391279;Name=PMI_RS17675	PMI_RS17675	PMI_RS17675									Yes	Yes						No						No						No												No	No	No
ID=PMI_RS17680;Dbxref=GeneID:6802028;Name=PMI_RS17680;old_locus_tag=PMIr022	PMIr022	PMI_RS17680									Yes	Yes						No						No						No												No	No	No
ID=PMI_RS17900;Dbxref=GeneID:6802393;Name=PMI_RS17900;old_locus_tag=PMI3597	PMI3597	PMI_RS17900	sirA/tusA	sulfurtransferase (tRNA 2-thiouridine synthesizing protein A)	COG0425	Posttranslational modification, protein turnover, chaperones	sulfurtransferase (tRNA 2-thiouridine synthesizing protein A)				Yes	Yes						No						No						No												No	No	No
ID=PMI_RS17940;Dbxref=GeneID:6801150;Name=PMI_RS17940;old_locus_tag=PMI3605	PMI3605	PMI_RS17940	ftsY	signal recognition particle-docking protein FtsY	COG0552	Intracellular trafficking, secretion, and vesicular transport	cell division protein				Yes	Yes						No						No						No												No	No	No
ID=PMI_RS18045;Dbxref=GeneID:6801751;Name=PMI_RS18045;old_locus_tag=PMI3627	PMI3627	PMI_RS18045	accC	biotin carboxylase (EC 6.3.4.14)/acetyl-CoA carboxylase carboxyltransferase subunit alpha	COG0439	Lipid transport and metabolism	biotin carboxylase				Yes	Yes						No						No						No	NA	NA	1.09096	-3.01244867246333	0.836748		NA	NA	0.203137	-4.63059	0.749391	No	No	No
ID=PMI_RS18050;Dbxref=GeneID:6800823;Name=PMI_RS18050;old_locus_tag=PMI3628	PMI3628	PMI_RS18050	accB	biotin carboxyl carrier protein	COG0511	Coenzyme transport and metabolism	biotin carboxyl carrier protein				Yes	Yes						No						No						No												No	No	No
ID=PMI_RS18055;Dbxref=GeneID:6803331;Name=PMI_RS18055;old_locus_tag=PMI3629	PMI3629	PMI_RS18055	aroQ	3-dehydroquinate dehydratase (EC 4.2.1.10)	COG0757	Amino acid transport and metabolism	3-dehydroquinate dehydratase				Yes	Yes						No						No						No	NA	NA	10.308	-1.93037378701754	0.904201		NA	NA	0.980003	-5.79151	0.738878	No	No	No
ID=PMI_RS18155;Dbxref=GeneID:6799904;Name=PMI_RS18155;old_locus_tag=PMI3649	PMI3649	PMI_RS18155		ABC transporter ATP-binding protein	COG1137	Cell wall/membrane/envelope biogenesis	putative ABC transporter ATP-binding protein				Yes	Yes						No						No						No												No	No	No
ID=PMI_RS18160;Dbxref=GeneID:6800266;Name=PMI_RS18160;old_locus_tag=PMI3650	PMI3650	PMI_RS18160		organic solvent tolerance protein	COG1934	Cell wall/membrane/envelope biogenesis	putative organic solvent tolerance protein				Yes	Yes						No						No						No												No	No	No
ID=PMI_RS18165;Dbxref=GeneID:6802191;Name=PMI_RS18165;old_locus_tag=PMI3651	PMI3651	PMI_RS18165		lipopolysaccharide export system protein LptC	COG3117	Cell wall/membrane/envelope biogenesis	putative exported protein				Yes	Yes						No						No						No							NA	NA	0.434071	-4.85322	0.74505	No	No	No
ID=PMI_RS18175;Dbxref=GeneID:6801114;Name=PMI_RS18175;old_locus_tag=PMI3653	PMI3653	PMI_RS18175	kdsD	arabinose 5-phosphate isomerase	COG0517	Signal transduction mechanisms	arabinose 5-phosphate isomerase				Yes	Yes						No						No						No							NA	NA	0.269059	-5.2851	0.738878	No	No	No
ID=PMI_RS18210;Dbxref=GeneID:6801470;Name=PMI_RS18210;old_locus_tag=PMI3660	PMI3660	PMI_RS18210		morphoprotein	COG5007	Signal transduction mechanisms	putative morphoprotein				Yes	Yes						No						No						No												No	No	No
ID=PMI_RS18215;Dbxref=GeneID:6801745;Name=PMI_RS18215;old_locus_tag=PMI3661	PMI3661	PMI_RS18215	murA	UDP-N-acetylglucosamine 1-carboxyvinyltransferase (EC 2.5.1.7)	COG0766	Cell wall/membrane/envelope biogenesis	UDP-N-acetylglucosamine 1-carboxyvinyltransferase				Yes	Yes						No	1	1	5.87279	-7.45872	0.69508	No						No	NA	NA	3.66438	-2.45387835242648	0.889637							No	No	No
ID=PMI_RS18235;Dbxref=GeneID:6802743;Name=PMI_RS18235;old_locus_tag=PMI3665	PMI3665	PMI_RS18235	degS	DegS peptidase. Serine peptidase. MEROPS family S01B	COG0265	Posttranslational modification, protein turnover, chaperones	protease				Yes	Yes						No						No						No												No	No	No
ID=PMI_RS18255;Dbxref=GeneID:6802399;Name=PMI_RS18255;old_locus_tag=PMI3669	PMI3669	PMI_RS18255	rplM	LSU ribosomal protein L13P	COG0102	Translation, ribosomal structure and biogenesis	50S ribosomal protein L13				Yes	Yes						No						No						No												No	No	No
ID=PMI_RS18460;Dbxref=GeneID:6802460;Name=PMI_RS18460;old_locus_tag=PMI3710	PMI3710	PMI_RS18460		transposase	COG0675	Mobilome: prophages, transposons	transposase				Yes	Yes						No						No						No												No	No	No
ID=PMI_RS18465;Dbxref=GeneID:6802507;Name=PMI_RS18465;old_locus_tag=PMI3711	PMI3711	PMI_RS18465		transposase	COG1943	Mobilome: prophages, transposons	transposase				Yes	Yes						No						No						No												No	No	No
ID=PMI_RS18515;Dbxref=GeneID:6166515;Name=PMI_RS18515;old_locus_tag=PMIP01	PMIP01	PMI_RS18515					Plasmid				Yes	Yes						No						No						No												No	No	No
ID=PMI_RS18745;Dbxref=GeneID:25361568;Name=PMI_RS18745	PMI_RS18745	PMI_RS18745									Yes	Yes						No						No						No												No	No	No
ID=PMI_RS18770;Dbxref=GeneID:25361573;Name=PMI_RS18770	PMI_RS18770	PMI_RS18770									Yes	Yes						No						No						No							NA	NA	0.192185	-5.11291	0.74238	No	No	No
ID=PMI_RS01180;Dbxref=GeneID:6801777;Name=PMI_RS01180;old_locus_tag=PMI0243	PMI0243	PMI_RS01180	fbaA	fructose-bisphosphate aldolase (EC 4.1.2.13)	COG0191	Carbohydrate transport and metabolism	fructose-bisphosphate aldolase class II				No	Yes						No						No						No												No	No	No
ID=PMI_RS01450;Dbxref=GeneID:6800792;Name=PMI_RS01450;old_locus_tag=PMI0301	PMI0301	PMI_RS01450	fim3E				putative fimbrial protein				No	Yes						No						No	1	1	4.04759	-8.89836	0.644573	No												No	No	No
ID=PMI_RS01620;Dbxref=GeneID:6800875;Name=PMI_RS01620;old_locus_tag=PMI0339	PMI0339	PMI_RS01620		putative transcriptional regulator	COG1678	Transcription	conserved hypothetical protein				No	Yes						No						No						No												No	No	No
ID=PMI_RS02195;Dbxref=GeneID:6802614;Name=PMI_RS02195;old_locus_tag=PMI0445	PMI0445	PMI_RS02195		probable rRNA maturation factor	COG0319	Translation, ribosomal structure and biogenesis	conserved hypothetical protein				No	Yes						No						No	1	1	2.0238	-6.32931	0.770295	No												No	No	No
ID=PMI_RS03835;Dbxref=GeneID:6802802;Name=PMI_RS03835;old_locus_tag=PMI0781	PMI0781	PMI_RS03835	rmf	ribosome modulation factor	COG3130	Translation, ribosomal structure and biogenesis	ribosome modulation factor				No	Yes						No						No						No												No	No	No
ID=PMI_RS03905;Dbxref=GeneID:6801950;Name=PMI_RS03905;old_locus_tag=PMIt019	PMIt019	PMI_RS03905					tRNA				No	Yes						No						No						No												No	No	No
ID=PMI_RS04585;Dbxref=GeneID:6800999;Name=PMI_RS04585;old_locus_tag=PMI0935	PMI0935	PMI_RS04585					putative phage membrane protein				No	Yes						No						No						No												No	No	No
ID=PMI_RS04650;Dbxref=GeneID:23391193;Name=PMI_RS04650	PMI_RS04650	PMI_RS04650									No	Yes						No	1	1	2.66945	-5.17527	0.811325	No						No												No	No	No
ID=PMI_RS04695;Dbxref=GeneID:6802859;Name=PMI_RS04695;old_locus_tag=PMI0961	PMI0961	PMI_RS04695					phage protein				No	Yes						No						No						No	NA	NA	1.104	-1.64633300455125	0.892129		NA	NA	0.700002	-5.48205	0.742393	No	No	No
ID=PMI_RS05300;Dbxref=GeneID:6802540;Name=PMI_RS05300;old_locus_tag=PMIt021	PMIt021	PMI_RS05300					tRNA				No	Yes						No						No						No							NA	NA	6.59704	-6.90389	0.732133	No	No	No
ID=PMI_RS06700;Dbxref=GeneID:6802147;Name=PMI_RS06700;old_locus_tag=PMI1387	PMI1387	PMI_RS06700	pdxH	Pyridoxamine 5'-phosphate oxidase (EC 1.4.3.5)	COG0259	Coenzyme transport and metabolism	pyridoxamine 5'-phosphate oxidase				No	Yes						No						No						No												No	No	No
ID=PMI_RS07290;Dbxref=GeneID:6801296;Name=PMI_RS07290;old_locus_tag=PMI1504	PMI1504	PMI_RS07290	gapA	glyceraldehyde-3-phosphate dehydrogenase (NAD+) (EC 1.2.1.12)	COG0057	Carbohydrate transport and metabolism	glyceraldehyde 3-phosphate dehydrogenase A				No	Yes						No						No						No	NA	NA	0.333125	-1.63973166641355	0.876063							No	No	No
ID=PMI_RS07705;Dbxref=GeneID:23391211;Name=PMI_RS07705	PMI_RS07705	PMI_RS07705									No	Yes						No						No						No												No	No	No
ID=PMI_RS09870;Dbxref=GeneID:6801899;Name=PMI_RS09870;old_locus_tag=PMI2001	PMI2001	PMI_RS09870					phage protein				No	Yes						No						No						No												No	No	No
ID=PMI_RS10890;Dbxref=GeneID:6803600;Name=PMI_RS10890;old_locus_tag=PMI2210	PMI2210	PMI_RS10890	fim10E	fimbrial subunit	COG3539	Cell motiliy	putative fimbrial subunit				No	Yes						No						No						No												No	No	No
ID=PMI_RS11990;Dbxref=GeneID:6802026;Name=PMI_RS11990;old_locus_tag=PMI2424	PMI2424	PMI_RS11990					phage regulatory protein				No	Yes						No						No						No												No	No	No
ID=PMI_RS12620;Dbxref=GeneID:6803260;Name=PMI_RS12620;old_locus_tag=PMI2551	PMI2551	PMI_RS12620					putative membrane protein				No	Yes						No						No						No												No	No	No
ID=PMI_RS13785;Dbxref=GeneID:6800143;Name=secE;locus_tag=PMI_RS13785;old_locus_tag=PMI2791	PMI2791	PMI_RS13785	secE	protein translocase subunit secE/sec61 gamma	COG0690	Intracellular trafficking, secretion, and vesicular transport	preprotein translocase SecE subunit				No	Yes						No	2	2	5.3389	-5.17527	0.717746	No						No												No	No	No
ID=PMI_RS14855;Dbxref=GeneID:6803276;Name=PMI_RS14855;old_locus_tag=PMIt061	PMIt061	PMI_RS14855					tRNA				No	Yes						No						No						No												No	No	No
ID=PMI_RS16265;Dbxref=GeneID:6800291;Name=PMI_RS16265;old_locus_tag=PMI3279	PMI3279	PMI_RS16265	rpsD	SSU ribosomal protein S4P	COG0522	Translation, ribosomal structure and biogenesis	30S ribosomal protein S4				No	Yes						No	1	1	3.73723	-6.05285	0.764781	No						No	NA	NA	1.62623	-2.07018335459909	0.87763		NA	NA	9.90294	-6.32467	0.728431	No	No	No
ID=PMI_RS17660;Dbxref=GeneID:6800512;Name=PMI_RS17660;old_locus_tag=PMI3554	PMI3554	PMI_RS17660	hemG	protoporphyrinogen oxidase (EC 1.3.3.4)	COG4635	Coenzyme transport and metabolism	protoporphyrinogen oxidase				No	Yes						No						No						No							NA	NA	0.700002	-5.48205	0.742393	No	No	No
ID=PMI_RS18260;Dbxref=GeneID:6800535;Name=PMI_RS18260;old_locus_tag=PMI3670	PMI3670	PMI_RS18260	rpsI	SSU ribosomal protein S9P	COG0103	Translation, ribosomal structure and biogenesis	30S ribosomal protein S9				No	Yes						No						No						No							NA	NA	3.52357	-7.57491	0.70081	No	No	No
ID=PMI_RS18670;Dbxref=GeneID:6166501;Name=PMI_RS18670;old_locus_tag=PMIP35	PMIP35	PMI_RS18670					Plasmid				No	Yes						No						No						No												No	No	No
ID=PMI_RS11430;Dbxref=GeneID:6800103;Name=recC;locus_tag=PMI_RS11430;old_locus_tag=PMI2311	PMI2311	PMI_RS11430	recC	DNA helicase/exodeoxyribonuclease V, gamma subunit (EC 3.1.11.5)	COG1330	Replication, recombination and repair	exodeoxyribonuclease V gamma chain	2701	204	12.709	No	Yes	2	2	1.91722	4.62358	0.998901	No	NA	NA	0	8.66434	0.800785	No	NA	NA	0	6.68461	0.817565	No	2	2	0	6.270426656170204	0.539053		2	2	2.06617	-1.75392	0.827286	No	No	No
ID=PMI_RS17950;Dbxref=GeneID:6802812;Name=ftsX;locus_tag=PMI_RS17950;old_locus_tag=PMI3607	PMI3607	PMI_RS17950	ftsX	cell division protein FtsX	COG2177	Cell cycle control, cell division, chromosome partitioning	cell division protein	781	63	1.67433	No	Yes	1	1	0	2.09338	0.998901	No	NA	NA	0	2.22979	0.958683	No	NA	NA	0	1.81778	0.976891	No	1	1	1.23335	1.010753676556915	0.995848		1	1	0.640529	-3.37528	0.696044	No	No	No
ID=PMI_RS17025;Dbxref=GeneID:6802058;Name=infB;locus_tag=PMI_RS17025;old_locus_tag=PMI3418	PMI3418	PMI_RS17025	infB	translation initiation factor IF-2	COG0532	Translation, ribosomal structure and biogenesis	translation initiation factor IF-2	2199	93	11.5412	No	Yes	2	2	54.2312	-3.53167	0.998901	No	2	2	20.2878	1.08801	0.974705	No	1	1	22.8947	-2.06404	0.345371	No	2	2	0	9.366777096667468	0.369087		2	2	4.47784	-1.67946	0.859426	No	No	No
ID=PMI_RS15045;Dbxref=GeneID:23391253;Name=PMI_RS15045;Note=Derived	PMI3041	PMI_RS15045					transposase	604	28	6.99245	No	Yes	2	2	3.06755	1.74402	0.998901	No	1	1	2.95936	2.64993	0.86285	No	NA	NA	0	3.48155	0.893857	No	2	2	0	2.834082155329107	0.63098		2	2	0	1.55041	0.916893	No	No	No
ID=PMI_RS01395;Dbxref=GeneID:6799966;Name=PMI_RS01395;old_locus_tag=PMI0289	PMI0289	PMI_RS01395	pgmB	beta-phosphoglucomutase	COG0637	Carbohydrate transport and metabolism	beta-phosphoglucomutase	515	47	0	No	Yes	NA	NA	9.5861	-10.839	0.998901	No						No	2	2	11.1309	-11.1455	0.330187	No	NA	NA	0.244914	-2.02669906923645	0.836643							No	No	No
ID=PMI_RS18755;Dbxref=GeneID:25361570;Name=PMI_RS18755	PMI_RS18755	PMI_RS18755						203	10	2.51149	No	Yes	1	1	1.91722	-1.37522	0.998901	No	NA	NA	0	2.68328	0.948973	No	NA	NA	0	2.23567	0.965961	No	1	1	0	1.974233733037325	0.843469		1	1	0	-1.16119	0.979397	No	No	No
ID=PMI_RS05415;Dbxref=GeneID:6802720;Name=ruvB;locus_tag=PMI_RS05415;old_locus_tag=PMI1116	PMI1116	PMI_RS05415	ruvB	Holliday junction DNA helicase subunit RuvB	COG2255	Replication, recombination and repair	Holliday junction ATP-dependent DNA helicase	807	62	6.42629	No	Yes	1	1	0	10.8191	0.998901	No	NA	NA	0	12.7537	0.82064	No	NA	NA	0	9.63954	0.839596	No	1	1	0.244712	2.973503819678113	0.738144		1	1	0.17373	-1.00878	0.998039	No	No	No
ID=PMI_RS06435;Dbxref=GeneID:6803036;Name=PMI_RS06435;old_locus_tag=PMI1334	PMI1334	PMI_RS06435	topA	DNA topoisomerase I (EC 5.99.1.2)	COG0550	Replication, recombination and repair	DNA topoisomerase I	2077	140	0	No	Yes	NA	NA	3.83444	-9.47319	0.998901	No						No						No												No	No	No
ID=PMI_RS10155;Dbxref=GeneID:6802549;Name=secA;gene_synonym=azi%3B	PMI2061	PMI_RS10155	secA	protein translocase subunit secA	COG0653	Intracellular trafficking, secretion, and vesicular transport	preprotein translocase SecA subunit	2166	169	13.6542	No	Yes	1	1	0	8.90245	0.998901	No	1	1	8.54225	1.55241	0.916602	No	NA	NA	0	7.36534	0.856703	No	1	1	1.69493	5.298182048442624	0.679118		1	1	0	6.4578	0.773232	No	No	No
ID=PMI_RS16510;Dbxref=GeneID:6802392;Name=PMI_RS16510;old_locus_tag=PMI3322	PMI3322	PMI_RS16510	rffC				lipopolysaccharide biosynthesis acetyltransferase	570	36	1.39527	No	Yes	1	1	0	1.91825	0.998901	No	1	1	3.73723	-1.86601	0.930841	No	NA	NA	0	1.66776	0.976991	No	1	1	0	1.366348525415487	0.889403		1	1	0	-1.5543	0.932825	No	No	No
ID=PMI_RS01430;Dbxref=GeneID:6800843;Name=PMI_RS01430;old_locus_tag=PMI0297	PMI0297	PMI_RS01430	fim3A	fimbrial subunit	COG3539	Cell motiliy	fimbrial subunit	447	45	6.71339	No	Yes	1	1	3.06755	2.17307	0.998901	No	2	2	4.80501	-1.08084	0.986984	No	1	1	3.03569	2.3063	0.867932	No	1	1	0.735998	3.671559635711939	0.698963		1	1	0	4.92856	0.806217	No	No	No
ID=PMI_RS04640;Dbxref=GeneID:6802444;Name=PMI_RS04640;old_locus_tag=PMI0950	PMI0950	PMI_RS04640					putative phage protein	1321	154	3.43249	No	Yes	1	1	2.30067	-1.44771	0.998901	No	NA	NA	0	2.52842	0.953295	No	1	1	4.55354	-6.42581	0.662457	No	1	1	100.813	1.844689937568326	0.848043		1	1	5.61528	-2.72054	0.806273	No	No	No
ID=PMI_RS09180;Dbxref=GeneID:6800090;Name=PMI_RS09180;old_locus_tag=PMI1860	PMI1860	PMI_RS09180	iscS	cysteine desulfurase IscS	COG1104	Amino acid transport and metabolism	cysteine desulfurase	971	63	1.96143	No	Yes	1	1	0	1.56595	0.998901	No	NA	NA	0	1.97004	0.962786	No	NA	NA	0	1.40281	0.983581	No	1	1	0	5.617172799121796	0.500472		1	1	0	1.22378	0.967651	No	No	No
ID=PMI_RS16735;Dbxref=GeneID:6801564;Name=PMI_RS16735;old_locus_tag=PMI3362	PMI3362	PMI_RS16735	amiB	N-acetylmuramoyl-l-alanine amidase	COG0860	Cell wall/membrane/envelope biogenesis	N-acetylmuramoyl-l-alanine amidase	1052	76	21.3758	No	Yes	2	2	0	17.7164	0.944484	No	1	1	2.13556	1.42651	0.95164	No	NA	NA	0	15.3726	0.667378	No	2	2	4.32446	4.802053826193367	0.525278		2	2	6.30728	1.30827	0.932353	No	No	No
ID=PMI_RS01955;Dbxref=GeneID:6799886;Name=pssA;locus_tag=PMI_RS01955;old_locus_tag=PMI0397	PMI0397	PMI_RS01955	pssA	CDP-diacylglycerol--serine O-phosphatidyltransferase	COG1502	Lipid transport and metabolism	CDP-diacylglycerol--serine O-phosphatidyltransferase	1086	88	9.45227	No	Yes	1	1	0	7.19749	0.998901	No	1	1	6.40668	1.5135	0.932422	No	NA	NA	0	6.07381	0.881505	No	1	1	4.42062	1.230433587482175	0.937625		1	1	1.01538	-1.81118	0.860365	No	No	No
ID=PMI_RS10940;Dbxref=GeneID:6801142;Name=PMI_RS10940;old_locus_tag=PMI2220	PMI2220	PMI_RS10940	pmpD	fimbrial chaperone protein	COG3121	Extracellular structures	fimbrial chaperone protein	567	62	0	No	Yes	NA	NA	1.91722	-6.35976	0.998901	No						No						No												No	No	No
ID=PMI_RS07505;Dbxref=GeneID:6803334;Name=PMI_RS07505;old_locus_tag=PMI1542	PMI1542	PMI_RS07505					hypothetical protein	186	16	4.68422	No	Yes	2	2	0	2.05159	0.998901	No	1	1	4.80501	-1.39054	0.956715	No	NA	NA	0	1.80353	0.964431	No	2	2	0	3.431595462047526	0.574846		2	2	0	1.04632	0.990624	No	No	No
ID=PMI_RS09215;Dbxref=GeneID:6801448;Name=PMI_RS09215;old_locus_tag=PMI1867	PMI1867	PMI_RS09215	glyA	serine hydroxymethyltransferase (EC 2.1.2.1)	COG0112	Amino acid transport and metabolism	serine hydroxymethyltransferase	1002	75	2.23243	No	Yes	2	2	0	1.72723	0.998901	No	NA	NA	0	1.85247	0.954857	No	NA	NA	0	1.505	0.976991	No	2	2	0	1.218468296480092	0.883904		2	2	0	-1.71219	0.88082	No	No	No
ID=PMI_RS13260;Dbxref=GeneID:6799997;Name=PMI_RS13260;old_locus_tag=PMI2691	PMI2691	PMI_RS13260	spa13				putative type III secretion system protein	368	27	323.145	No	Yes	1	1	0	4.40716	0.998901	No	NA	NA	0	5.55581	0.909549	No	NA	NA	0	3.8042	0.907775	No	1	1	1.13427	6.306573459905279	0.680373		1	1	0	10.9987	0.725034	No	No	No
ID=PMI_RS02605;Dbxref=GeneID:6800671;Name=PMI_RS02605;old_locus_tag=PMI0526	PMI0526	PMI_RS02605		phage tail assembly protein	COG4723	Mobilome: prophages, transposons	putative phage tail assembly protein	469	26	140.578	No	No	10	10	150.672	1.00002	0.99996	No	6	6	152.298	-1.00796	0.986511	No	5	5	106.597	1.09639	0.830299	No	10	10	19.1071	7.258711854278023	0.185485		10	10	119.382	2.35447	0.676381	No	No	No
ID=PMI_RS05575;Dbxref=GeneID:6803146;Name=PMI_RS05575;old_locus_tag=PMI1155	PMI1155	PMI_RS05575	pykA	pyruvate kinase (EC 2.7.1.40)	COG0469	Carbohydrate transport and metabolism	pyruvate kinase II	1153	68	854.337	No	No	23	23	867.703	-1.00001	0.99996	No	21	21	917.107	-1.01135	0.953339	No	22	22	865.01	-1.07601	0.661932	No	23	23	247.511	25.63530068455951	0.0131578	Yes	23	23	113.114	6.32977	0.2317	No	No	Yes
ID=PMI_RS08280;Dbxref=GeneID:6801682;Name=PMI_RS08280;old_locus_tag=PMI1692	PMI1692	PMI_RS08280					hypothetical protein	253	16	126.813	No	No	3	3	123.701	-1.00002	0.99996	No	3	3	143.824	-1.07805	0.854773	No	2	2	105.206	1.14735	0.750853	No	3	3	64.4084	9.3368847440754	0.475931		3	3	58.4389	3.50643	0.733576	No	No	No
ID=PMI_RS10460;Dbxref=GeneID:6801452;Name=PMI_RS10460;old_locus_tag=PMI2122	PMI2122	PMI_RS10460					putative haemagglutinin (autotransporter)	603	55	159.523	No	No	10	10	145.545	-1.0008	0.99996	No	11	11	124.932	1.21938	0.586789	No	6	6	138.7	-1.13707	0.685207	No	10	10	4.4208	12.66123596851752	0.101882		10	10	10.702	5.713	0.421469	No	No	No
ID=PMI_RS13590;Dbxref=GeneID:6802198;Name=PMI_RS13590;old_locus_tag=PMI2757	PMI2757	PMI_RS13590					hypothetical protein	467	36	5029.71	No	No	21	21	5140.63	-1.00003	0.99996	No	20	20	5901.11	-1.05906	0.379475	No	23	23	5186.66	-1.10297	0.0975284	No	21	21	3599.26	24.92630128713808	0.0460433	Yes	21	21	1818.17	6.74912	0.192427	No	No	Yes
ID=PMI_RS01255;Dbxref=GeneID:6801212;Name=PMI_RS01255;old_locus_tag=PMI0259	PMI0259	PMI_RS01255	mrpG'	fimbrial protein	COG3539	Cell motiliy	fimbrial protein	428	34	284.74	No	No	13	13	287.457	1.00078	0.999669	No	8	8	275.994	1.02533	0.93676	No	8	8	275.874	-1.20448	0.397035	No	13	13	8.75566	13.59920619005098	0.060118		13	13	20.6131	4.72452	0.420094	No	No	No
ID=PMI_RS06270;Dbxref=GeneID:6803469;Name=PMI_RS06270;old_locus_tag=PMI1300	PMI1300	PMI_RS06270	add	adenosine deaminase (EC 3.5.4.4)	COG1816	Nucleotide transport and metabolsim	adenosine deaminase	800	56	2454.94	No	No	18	18	2452.89	1.00037	0.999607	No	14	14	2776.13	-1.10955	0.195708	No	12	12	2499.97	-1.09145	0.322416	No	18	18	1239.18	14.4196645360934	0.058133		18	18	666.76	4.62273	0.323402	No	No	No
ID=PMI_RS11410;Dbxref=GeneID:6803060;Name=PMI_RS11410;old_locus_tag=PMI2307	PMI2307	PMI_RS11410	argA	N-acetylglutamate synthase (EC 2.3.1.1)	COG0548,COG1246	Amino acid transport and metabolism	amino-acid acetyltransferase	1067	84	440.204	No	No	21	21	1393.02	-1.00078	0.999607	No	17	17	400.629	1.08182	0.69508	No	17	17	304.637	1.29096	0.110521	No	21	21	361.629	17.88286563425648	0.0241606	Yes	21	21	298.079	5.77693	0.268644	No	No	Yes
ID=PMI_RS13370;Dbxref=GeneID:6801122;Name=PMI_RS13370;old_locus_tag=PMI2713	PMI2713	PMI_RS13370	pduLcutH	propanediol utilization protein	COG4869	Secondary metabolites biosynthesis, transport and catabolism	putative propanediol utilization protein: phosphate acetyltransferase	515	35	542.567	No	No	13	13	537.76	1.00066	0.999607	No	10	10	644.27	-1.15435	0.379185	No	8	8	589.238	-1.23079	0.149108	No	13	13	204.435	10.24794365241796	0.194777		13	13	9201.84	5.06387	0.413315	No	No	No
ID=PMI_RS01460;Dbxref=GeneID:6802976;Name=PMI_RS01460;old_locus_tag=PMI0303	PMI0303	PMI_RS01460	fim3G				fimbrial subunit	428	53	8.24417	No	No	1	1	16.9898	1.01396	0.999424	No	1	1	4.80501	-2.84706	0.846989	No	1	1	2.0238	3.99324	0.773598	No	1	1	0.847231	4.056363989015614	0.68023		1	1	2.92906	3.42151	0.865901	No	No	No
ID=PMI_RS01590;Dbxref=GeneID:6801309;Name=PMI_RS01590;old_locus_tag=PMI0333	PMI0333	PMI_RS01590		hydrolase	COG0127	Nucleotide transport and metabolsim	putative hydrolase	474	33	529.683	No	No	15	15	522.876	-1.00096	0.999424	No	9	9	513.334	1.13298	0.488384	No	11	11	557.7	-1.14106	0.439835	No	15	15	40.8197	13.84043579549702	0.0599943		15	15	56.5924	5.3869	0.341818	No	No	No
ID=PMI_RS02370;Dbxref=GeneID:6803239;Name=PMI_RS02370;old_locus_tag=PMI0477	PMI0477	PMI_RS02370					putative phage protein	222	20	27.8423	No	No	3	3	21.1604	1.00534	0.999424	No	3	3	26.6644	-1.09323	0.933034	No	1	1	16.2581	-1.05807	0.972389	No	3	3	0	8.192959540996425	0.373335		3	3	15.758	1.76372	0.884603	No	No	No
ID=PMI_RS02725;Dbxref=GeneID:6800386;Name=PMI_RS02725;old_locus_tag=PMI0554	PMI0554	PMI_RS02725		transcriptional regulator	COG2944	Transcription	putative transcriptional regulator	227	15	120.689	No	No	4	4	118.261	-1.00205	0.999424	No	3	3	145.899	-1.29758	0.346441	No	3	3	123.411	-1.12122	0.779812	No	4	4	170.171	15.46352419563656	0.473363		4	4	659.368	2.71777	0.755622	No	No	No
ID=PMI_RS03815;Dbxref=GeneID:6801475;Name=PMI_RS03815;old_locus_tag=PMI0776	PMI0776	PMI_RS03815	pqiA	paraquat-inducible membrane protein A	COG2995	Function unknown	paraquat-inducible membrane protein A	1043	85	1329.15	No	No	25	25	1329.04	1.00067	0.999424	No	23	23	1497.49	-1.13409	0.232792	No	21	21	1270.49	-1.0633	0.661056	No	25	25	1879.68	16.45839744832086	0.0279155	Yes	25	25	458.125	5.53402	0.235482	No	No	Yes
ID=PMI_RS04400;Dbxref=GeneID:6801210;Name=PMI_RS04400;old_locus_tag=PMI0895	PMI0895	PMI_RS04400					phage protein	200	19	77.1718	No	No	6	6	76.2058	-1.0027	0.999424	No	4	4	80.649	-1.02062	0.968051	No	2	2	50.2329	1.09209	0.893779	No	6	6	857.93	6.174578998820443	0.34038		6	6	113.052	2.34206	0.745472	No	No	No
ID=PMI_RS09470;Dbxref=GeneID:6800824;Name=PMI_RS09470;old_locus_tag=PMI1920	PMI1920	PMI_RS09470					putative fimbrial subunit	555	50	492.775	No	No	16	16	527.496	-1.00118	0.999424	No	14	14	576.022	-1.0349	0.871572	No	13	13	537.835	-1.07627	0.681932	No	16	16	88.536	16.39531557740251	0.085599		16	16	224.778	5.043	0.345817	No	No	No
ID=PMI_RS14550;Dbxref=GeneID:6802761;Name=PMI_RS14550;old_locus_tag=PMI2943	PMI2943	PMI_RS14550					ABC transporter, ATP-binding protein	601	56	1056.04	No	No	18	18	1063.52	-1.0011	0.999424	No	15	15	1011.22	1.11311	0.441177	No	16	16	1006.08	-1.01543	0.946019	No	18	18	296.128	20.06670381000799	0.0309607	Yes	18	18	517.507	4.9399	0.33491	No	No	Yes
ID=PMI_RS17495;Dbxref=GeneID:6802954;Name=PMI_RS17495;old_locus_tag=PMI3520	PMI3520	PMI_RS17495	ilvN				acetolactate synthase isozyme I small subunit	227	18	90.2679	No	No	10	10	87.7564	1.00476	0.999199	No	5	5	79.1313	-1.19698	0.714118	No	6	6	68.0512	-1.08277	0.914944	No	10	10	0	12.35751844002323	0.0878277		10	10	39.0969	2.83421	0.619448	No	No	No
ID=PMI_RS00025;Dbxref=GeneID:6802073;Name=PMI_RS00025;old_locus_tag=PMI0005	PMI0005	PMI_RS00025		hypothetical protein	COG3022	Inorganic ion transport and metabolsim	conserved hypothetical protein	627	50	629.367	No	No	19	19	773.021	-1.17484	0.998901	No	15	15	753.803	-1.16359	0.219633	No	16	16	629.285	-1.09372	0.596218	No	19	19	3854.04	14.66713282176385	0.0430217	Yes	19	19	760.35	3.5375	0.423832	No	No	Yes
ID=PMI_RS00035;Dbxref=GeneID:6801922;Name=PMI_RS00035;old_locus_tag=PMI0007	PMI0007	PMI_RS00035		hypothetical protein	COG0790	Signal transduction mechanisms	putative exported protein	786	53	1008.92	No	No	32	32	898.792	1.14246	0.998901	No	30	30	1046.59	-1.0476	0.729276	No	28	28	832.791	1.0947	0.45015	No	32	32	1837.73	18.23134580442329	0.014805	Yes	32	32	1103.78	4.67027	0.224038	No	No	Yes
ID=PMI_RS00040;Dbxref=GeneID:6800381;Name=mogA;locus_tag=PMI_RS00040;old_locus_tag=PMI0008	PMI0008	PMI_RS00040	mog	molybdopterin adenylyltransferase (EC 2.7.7.75)	COG0521	Coenzyme transport and metabolism	molybdopterin biosynthesis protein	469	21	491.356	No	No	10	10	574.4	-1.13516	0.998901	No	12	12	617.674	-1.21312	0.157634	No	13	13	521.591	-1.19336	0.262253	No	10	10	511.708	27.97733488374123	0.0747686		10	10	221.502	3.83476	0.48912	No	No	No
ID=PMI_RS00055;Dbxref=GeneID:6802162;Name=nhaA;locus_tag=PMI_RS00055;old_locus_tag=PMI0011	PMI0011	PMI_RS00055	nhaA	sodium/proton antiporter, NhaA family (TC 2.A.33.1.1)	COG3004	Energy production and conversion	Na+/H+ antiporter	942	85	1119.95	No	No	21	21	985.197	1.16826	0.998901	No	18	18	1030.89	1.14357	0.354255	No	19	19	912.436	1.30251	0.0382701	No	21	21	694.669	14.29899273435965	0.0201141	Yes	21	21	542.043	4.5811	0.318211	No	No	Yes
ID=PMI_RS00060;Dbxref=GeneID:6802039;Name=nhaR;locus_tag=PMI_RS00060;old_locus_tag=PMI0012	PMI0012	PMI_RS00060	nhaR	transcriptional regulator, LysR family	COG0583	Transcription	transcriptional activator protein NhaR	716	54	380.275	No	No	17	17	354.808	1.11521	0.998901	No	16	16	327.303	1.14952	0.480087	No	19	19	291.312	1.079	0.782286	No	17	17	32.7572	17.04140680977907	0.0539024		17	17	78.2603	5.29947	0.341567	No	No	No
ID=PMI_RS00085;Dbxref=GeneID:6803510;Name=PMI_RS00085;old_locus_tag=PMI0017	PMI0017	PMI_RS00085	fkpB	FKBP-type peptidyl-prolyl cis-trans isomerase	COG1047	Posttranslational modification, protein turnover, chaperones	FKBP-type peptidyl-prolyl cis-trans isomerase	375	25	104.205	No	No	6	6	79.7987	1.37992	0.998901	No	4	4	72.7167	1.43208	0.315794	No	6	6	88.4417	1.21313	0.658202	No	6	6	121.808	8.162678657642411	0.283887		6	6	1.64022	4.90435	0.550118	No	No	No
ID=PMI_RS00115;Dbxref=GeneID:6802983;Name=dkgA;locus_tag=PMI_RS00115;old_locus_tag=PMI0024	PMI0024	PMI_RS00115	dkgA	2,5-diketo-D-gluconic acid reductase A	COG0656	Secondary metabolites biosynthesis, transport and catabolism	2,5-diketo-D-gluconic acid reductase A	663	45	165.665	No	No	18	18	103.702	1.76238	0.998901	No	14	14	172.098	-1.13819	0.70741	No	10	10	135.158	-1.07448	0.868855	No	18	18	3.49943	7.409900157088531	0.0684646		18	18	3.15449	3.3722	0.444576	No	No	No
ID=PMI_RS00120;Dbxref=GeneID:6803316;Name=PMI_RS00120;old_locus_tag=PMI0025	PMI0025	PMI_RS00120		iron-containing alcohol dehydrogenase	COG1979	Energy production and conversion	iron-containing alcohol dehydrogenase	925	64	822.351	No	No	22	22	764.502	1.06587	0.998901	No	19	19	871.908	-1.03396	0.857217	No	15	15	706.36	1.1023	0.54661	No	22	22	112.275	15.9458649069858	0.0220543	Yes	22	22	238	5.84502	0.24638	No	No	Yes
ID=PMI_RS00125;Dbxref=GeneID:6803386;Name=PMI_RS00125;old_locus_tag=PMI0026	PMI0026	PMI_RS00125					conserved hypothetical protein	625	45	521.124	No	No	11	11	514.665	1.09542	0.998901	No	12	12	546.361	-1.00877	0.968051	No	12	12	456.61	1.03303	0.90995	No	11	11	345.445	24.39828497860235	0.0568476		11	11	438.673	9.6709	0.29477	No	No	No
ID=PMI_RS00130;Dbxref=GeneID:6803376;Name=PMI_RS00130;old_locus_tag=PMI0027	PMI0027	PMI_RS00130		DedA-family membrane protein	COG0586	Function unknown	DedA-family membrane protein	536	51	1916.32	No	No	30	30	1904.02	1.03477	0.998901	No	26	26	2111.11	-1.02324	0.851447	No	25	25	1866.57	-1.09147	0.311944	No	30	30	269.467	32.94437564636319	0.000979358	Yes	30	30	108.464	11.9428	0.0493846	Yes	Yes	No
ID=PMI_RS00135;Dbxref=GeneID:6803506;Name=PMI_RS00135;old_locus_tag=PMI0028	PMI0028	PMI_RS00135	metC	cystathionine beta-lyase (EC 4.4.1.8)	COG0626	Amino acid transport and metabolism	cystathionine beta-lyase	954	79	1271.72	No	No	30	30	1129.29	1.14327	0.998901	No	23	23	1228.41	-1.02327	0.886459	No	22	22	1087.4	-1.00035	0.999173	No	30	30	3192.67	11.3722158739312	0.0288581	Yes	30	30	252.232	4.76219	0.227265	No	No	Yes
ID=PMI_RS00150;Dbxref=GeneID:6801511;Name=PMI_RS00150;old_locus_tag=PMI0031	PMI0031	PMI_RS00150	hyb0	hydrogenase-2 small chain precursor	COG1740	Energy production and conversion	hydrogenase-2 small chain precursor	899	63	621.915	No	No	17	17	614.597	-1.01727	0.998901	No	18	18	775.822	-1.37269	0.00190666	No	16	16	684.696	-1.27158	0.0473352	No	17	17	247.051	5.579820198137369	0.227196		17	17	85.0834	3.4897	0.441299	No	No	No
ID=PMI_RS00155;Dbxref=GeneID:6802916;Name=PMI_RS00155;old_locus_tag=PMI0032	PMI0032	PMI_RS00155	hybA	[NiFe]-hydrogenase II apoprotein, ferredoxin-type subunit	COG0437	Energy production and conversion	hydrogenase-2 4fe-4s subunit	810	56	1245.24	No	No	22	22	1223.96	1.04786	0.998901	No	18	18	1180.63	-1.03449	0.851876	No	17	17	967.771	1.0787	0.647149	No	22	22	203.765	13.25866651797887	0.0301402	Yes	22	22	471.916	4.92132	0.291093	No	No	Yes
ID=PMI_RS00160;Dbxref=GeneID:6802258;Name=PMI_RS00160;old_locus_tag=PMI0033	PMI0033	PMI_RS00160	hybB	[NiFe]-hydrogenase II apocytochrome b subunit	COG5557	Energy production and conversion	hydrogenase-2 cytochrome b subunit	944	79	831.605	No	No	22	22	874.157	1.02404	0.998901	No	23	23	993.378	-1.17718	0.184892	No	18	18	786.131	-1.09751	0.599125	No	22	22	191.93	19.81769095027098	0.00812701	Yes	22	22	242.535	5.50145	0.266526	No	No	Yes
ID=PMI_RS00165;Dbxref=GeneID:6803346;Name=PMI_RS00165;old_locus_tag=PMI0034	PMI0034	PMI_RS00165	hybC	[NiFe]-hydrogenase II apoprotein, large subunit	COG0374	Energy production and conversion	hydrogenase-2 large subunit	1362	107	377.687	No	No	16	16	2443.66	-1.25733	0.998901	No	19	19	405.121	-1.29299	0.127537	No	15	15	421.174	-1.40988	0.0149498	No	16	16	1025.27	9.306505228773711	0.076923		16	16	111.151	4.6073	0.369569	No	No	No
ID=PMI_RS00170;Dbxref=GeneID:6800723;Name=hybD;locus_tag=PMI_RS00170;old_locus_tag=PMI0035	PMI0035	PMI_RS00170	hybD	Hydrogenase 2 maturation peptidase. Aspartic peptidase. MEROPS family A31	COG0680	Energy production and conversion	hydrogenase 2 maturation protease	390	29	217.958	No	No	13	13	767.565	-1.30473	0.998901	No	9	9	204.575	1.10686	0.729781	No	7	7	221.669	-1.11687	0.678939	No	13	13	62.1383	13.67623794882304	0.0510011		13	13	90.4263	3.72578	0.492262	No	No	No
ID=PMI_RS00180;Dbxref=GeneID:6800737;Name=PMI_RS00180;old_locus_tag=PMI0037	PMI0037	PMI_RS00180	hypB	Hydrogenase nickel incorporation protein HypB	COG0378	Posttranslational modification, protein turnover, chaperones	hydrogenase nickel incorporation protein	956	50	699.461	No	No	13	13	846.916	-1.03315	0.998901	No	10	10	784.677	-1.08591	0.749477	No	10	10	650.232	1.043	0.88638	No	13	13	97.8689	9.90060082059833	0.103908		13	13	259.449	3.64169	0.479293	No	No	No
ID=PMI_RS00185;Dbxref=GeneID:6800211;Name=PMI_RS00185;old_locus_tag=PMI0038	PMI0038	PMI_RS00185	hybG	Hydrogenase 2 accessory protein HybG	COG0298	Posttranslational modification, protein turnover, chaperones	hydrogenase-2 maturation protein	212	12	91.6826	No	No	5	5	79.3679	1.42646	0.998901	No	5	5	72.3048	1.14188	0.820231	No	4	4	47.1634	1.96561	0.152719	No	5	5	445.489	10.14091858963281	0.299704		5	5	32.909	3.6728	0.659168	No	No	No
ID=PMI_RS00190;Dbxref=GeneID:6802205;Name=PMI_RS00190;old_locus_tag=PMI0039	PMI0039	PMI_RS00190	hypD	Hydrogenase maturation protein HypD	COG0409	Posttranslational modification, protein turnover, chaperones	hydrogenase formation protein	908	61	291.034	No	No	23	23	279.452	1.24185	0.998901	No	19	19	303.628	-1.05583	0.851447	No	17	17	197.045	1.24953	0.387111	No	23	23	479.718	7.125364832515653	0.0759858		23	23	200.039	2.86625	0.463804	No	No	No
ID=PMI_RS00195;Dbxref=GeneID:6799999;Name=PMI_RS00195;old_locus_tag=PMI0040	PMI0040	PMI_RS00195	hypE	Hydrogenase maturation protein, carbamoyl dehydratase HypE	COG0309	Posttranslational modification, protein turnover, chaperones	hydrogenase formation protein	815	46	250.033	No	No	14	14	232.641	1.08017	0.998901	No	11	11	296.557	-1.22417	0.349645	No	8	8	209.905	1.12202	0.678939	No	14	14	90.9202	7.893202848546117	0.0870511		14	14	29.7668	3.08676	0.524842	No	No	No
ID=PMI_RS00200;Dbxref=GeneID:6802466;Name=PMI_RS00200;old_locus_tag=PMI0041	PMI0041	PMI_RS00200		hypothetical protein	COG2391	General function prediction only	putative membrane protein	980	66	515.841	No	No	26	26	498.182	1.09309	0.998901	No	26	26	585.792	-1.07727	0.713606	No	19	19	484.657	-1.04551	0.851439	No	26	26	817.428	9.42317610056444	0.0597497		26	26	271.254	3.74078	0.347082	No	No	No
ID=PMI_RS00205;Dbxref=GeneID:6802089;Name=PMI_RS00205;old_locus_tag=PMI0042	PMI0042	PMI_RS00205		SirA-like protein	COG0425	Posttranslational modification, protein turnover, chaperones	SirA-like protein	193	16	102.343	No	No	9	9	86.9659	1.21061	0.998901	No	7	7	108.419	-1.09793	0.825606	No	7	7	88.4586	1.04742	0.934887	No	9	9	4.28599	12.10298047459081	0.175415		9	9	11.3929	4.32501	0.526941	No	No	No
ID=PMI_RS00210;Dbxref=GeneID:6803384;Name=PMI_RS00210;old_locus_tag=PMI0043	PMI0043	PMI_RS00210	rdgC	recombination associated protein RdgC	COG2974	Replication, recombination and repair	recombination associated protein RdgC	726	46	1291.23	No	No	15	15	1357.84	-1.08404	0.998901	No	14	14	1560.8	-1.19591	0.0477549	No	14	14	1267.17	-1.11977	0.366693	No	15	15	1997.07	23.49978128176172	0.0651027		15	15	354.469	5.90236	0.322027	No	No	No
ID=PMI_RS00215;Dbxref=GeneID:6802848;Name=PMI_RS00215;old_locus_tag=PMI0044	PMI0044	PMI_RS00215		outer membrane protein	COG3203	Cell wall/membrane/envelope biogenesis	putative outer membrane protein	963	83	1115.66	No	No	37	37	994.346	1.10247	0.998901	No	36	36	1143.04	-1.03169	0.832105	No	36	36	861.293	1.1687	0.125916	No	37	37	699.872	21.83797301942356	0.00160471	Yes	37	37	335.505	7.07323	0.0920519	No	No	Yes
ID=PMI_RS00220;Dbxref=GeneID:6803442;Name=cpdB;locus_tag=PMI_RS00220;old_locus_tag=PMI0045	PMI0045	PMI_RS00220	cpdB	2',3'-cyclic-nucleotide 2'-phosphodiesterase precursor	COG0737	Defense mechanisms	2',3'-cyclic-nucleotide 2'-phosphodiesterase	1563	114	4213.73	No	No	59	59	4445.91	1.0099	0.998901	No	52	52	4882.42	-1.04758	0.465109	No	53	53	4173.34	-1.0083	0.93545	No	59	59	6407.53	25.44734973521057	0.000114817	Yes	59	59	1785.9	6.84574	0.0283639	Yes	Yes	No
ID=PMI_RS00225;Dbxref=GeneID:6803311;Name=PMI_RS00225;old_locus_tag=PMI0046	PMI0046	PMI_RS00225		lipoprotein	COG3719	Translation, ribosomal structure and biogenesis	putative lipoprotein	620	56	806.187	No	No	25	25	751.494	1.06047	0.998901	No	22	22	911.532	-1.05341	0.74056	No	19	19	807.432	-1.15045	0.20627	No	25	25	293.494	23.49465090957727	0.0122615	Yes	25	25	146.138	6.67293	0.189645	No	No	Yes
ID=PMI_RS00230;Dbxref=GeneID:6801303;Name=PMI_RS00230;old_locus_tag=PMI0047	PMI0047	PMI_RS00230		secreted 5'-nucleotidase	COG0737	Defense mechanisms	putative secreted 5'-nucleotidase	1297	107	1708.82	No	No	42	42	1854.91	-1.0575	0.998901	No	40	40	1785.58	-1.04793	0.659897	No	29	29	1541.06	1.00524	0.976991	No	42	42	1287.6	18.15810851786547	0.00137006	Yes	42	42	368.093	6.60483	0.076847	No	No	Yes
ID=PMI_RS00235;Dbxref=GeneID:6801280;Name=PMI_RS00235;old_locus_tag=PMI0048	PMI0048	PMI_RS00235		hypothetical protein	COG3560	General function prediction only	conserved hypothetical protein	479	31	84.6627	No	No	5	5	69.3038	1.10448	0.998901	No	5	5	89.5572	-1.32362	0.504499	No	5	5	60.9849	1.08704	0.894299	No	5	5	0.333125	19.5667149748751	0.185616		5	5	19.4698	5.11406	0.59847	No	No	No
ID=PMI_RS00240;Dbxref=GeneID:6801272;Name=PMI_RS00240;old_locus_tag=PMI0049	PMI0049	PMI_RS00240	sbcC	exonuclease	COG0419	Replication, recombination and repair	exonuclease	2979	194	897.343	No	No	52	52	876.922	1.05653	0.998901	No	46	46	1014.75	-1.10975	0.399646	No	39	39	827.123	-1.15499	0.244077	No	52	52	4284.79	11.04846691895456	0.000602457	Yes	52	52	244.061	4.33486	0.1421	No	No	Yes
ID=PMI_RS00245;Dbxref=GeneID:6801890;Name=PMI_RS00245;old_locus_tag=PMI0050	PMI0050	PMI_RS00245	sbcD	Exodeoxyribonuclease I subunit D (EC 3.1.11.1)	COG0420	Replication, recombination and repair	exonuclease subunit D	985	71	937.472	No	No	23	23	807.914	1.18033	0.998901	No	18	18	1000.78	-1.07498	0.662216	No	18	18	814.314	-1.0108	0.973072	No	23	23	4.13873	19.33240078522925	0.00734128	Yes	23	23	183.227	4.94819	0.291093	No	No	Yes
ID=PMI_RS00250;Dbxref=GeneID:6802020;Name=PMI_RS00250;old_locus_tag=PMI0051	PMI0051	PMI_RS00250	phoB	phosphate regulon transcriptional regulator (two-component response regulator)	COG0745	Signal transduction mechanisms	phosphate regulon transcriptional regulator	551	38	491.511	No	No	12	12	425.905	1.20858	0.998901	No	12	12	484.818	-1.12888	0.638145	No	13	13	429.492	1.07614	0.821034	No	12	12	1787.53	11.59554491076779	0.205147		12	12	75.5055	5.56959	0.405626	No	No	No
ID=PMI_RS00255;Dbxref=GeneID:6802580;Name=phoR;locus_tag=PMI_RS00255;old_locus_tag=PMI0052	PMI0052	PMI_RS00255	phoR	PAS/PAC sensor signal transduction histidine kinase (EC 2.7.13.3)	COG5002	Signal transduction mechanisms	phosphate regulon sensor protein	1033	84	895.809	No	No	28	28	882.191	-1.00915	0.998901	No	26	26	934.297	-1.01797	0.918375	No	24	24	888.058	-1.16051	0.184335	No	28	28	8501.93	17.4591755011383	0.0066905	Yes	28	28	232.826	6.24105	0.180438	No	No	Yes
ID=PMI_RS00260;Dbxref=GeneID:6801029;Name=PMI_RS00260;old_locus_tag=PMI0053	PMI0053	PMI_RS00260	brnQ	branched-chain amino acid transport system II carrier protein	COG1114	Amino acid transport and metabolism	branched-chain amino acid transport system II carrier protein	1069	96	3520.53	No	No	40	40	3885.98	-1.04237	0.998901	No	38	38	4587.77	-1.19274	0.000107092	No	36	36	3927.44	-1.13454	0.0235512	No	40	40	4163.43	24.83081560597368	0.000820436	Yes	40	40	1274.74	6.45968	0.0865533	No	No	Yes
ID=PMI_RS00265;Dbxref=GeneID:6801826;Name=PMI_RS00265;old_locus_tag=PMI0054	PMI0054	PMI_RS00265		serine/threonine-protein kinase HipA	COG3550	Signal transduction mechanisms	conserved hypothetical protein	1028	82	1171.27	No	No	35	35	1071.79	1.18127	0.998901	No	30	30	1230.79	-1.03808	0.827349	No	28	28	981.955	1.05484	0.754916	No	35	35	145.882	14.81118236858201	0.00261701	Yes	35	35	397.05	3.71366	0.266526	No	No	Yes
ID=PMI_RS00270;Dbxref=GeneID:6800309;Name=PMI_RS00270;old_locus_tag=PMI0055	PMI0055	PMI_RS00270					conserved hypothetical protein	234	16	61.3691	No	No	4	4	53.9542	1.19427	0.998901	No	3	3	56.578	1.15187	0.798167	No	2	2	50.832	1.02403	0.976991	No	4	4	0.579569	16.64312867723399	0.241759		4	4	3.93015	5.99056	0.580344	No	No	No
ID=PMI_RS00275;Dbxref=GeneID:6801827;Name=PMI_RS00275;old_locus_tag=PMI0056	PMI0056	PMI_RS00275					putative membrane protein	740	74	215.672	No	No	10	10	179.884	1.32412	0.998901	No	7	7	190.67	1.22949	0.43807	No	9	9	161.527	1.1503	0.669788	No	10	10	28.8637	11.59532620836997	0.202728		10	10	33.6608	3.84566	0.493096	No	No	No
ID=PMI_RS00280;Dbxref=GeneID:6801797;Name=PMI_RS00280;old_locus_tag=PMI0057	PMI0057	PMI_RS00280					putative membrane protein	759	81	1358.65	No	No	23	23	1362.37	1.01535	0.998901	No	19	19	1376.65	-1.00244	0.987231	No	20	20	1236.66	-1.03175	0.865723	No	23	23	926.437	13.08645673890218	0.0428334	Yes	23	23	468.594	5.42148	0.261273	No	No	Yes
ID=PMI_RS00285;Dbxref=GeneID:23391170;Name=PMI_RS00285;Note=Derived	PMI_RS00285	PMI_RS00285						747	81	105.006	No	No	13	13	60.4373	1.90062	0.998901	No	9	9	87.5975	1.28498	0.5673	No	6	6	79.3007	1.12389	0.830299	No	13	13	16.2185	4.643620744043548	0.207605		13	13	31.4908	2.3121	0.640019	No	No	No
ID=PMI_RS00290;Dbxref=GeneID:6801770;Name=PMI_RS00290;old_locus_tag=PMI0060	PMI0060	PMI_RS00290					putative membrane protein	747	79	196.573	No	No	7	7	192.562	1.02911	0.998901	No	5	5	211.347	1.00254	0.993138	No	4	4	185.425	1.00738	0.984824	No	7	7	29.7512	7.900540745343037	0.399475		7	7	61.6144	4.03616	0.569031	No	No	No
ID=PMI_RS00295;Dbxref=GeneID:6801754;Name=PMI_RS00295;old_locus_tag=PMI0061	PMI0061	PMI_RS00295					putative membrane protein	759	75	84.2562	No	No	8	8	52.0251	2.13853	0.998901	No	7	7	89.7711	-1.09731	0.856012	No	6	6	54.8627	1.01259	0.986601	No	8	8	246.48	10.01183838917502	0.159708		8	8	30.7853	3.28384	0.598407	No	No	No
ID=PMI_RS00300;Dbxref=GeneID:6803279;Name=PMI_RS00300;old_locus_tag=PMI0062	PMI0062	PMI_RS00300					putative membrane protein	740	77	122.925	No	No	8	8	100.157	1.24683	0.998901	No	6	6	83.1584	1.53369	0.125921	No	6	6	131.49	-1.3215	0.376278	No	8	8	59.0412	9.904439856435891	0.293986		8	8	236.359	1.97386	0.752446	No	No	No
ID=PMI_RS00305;Dbxref=GeneID:6803270;Name=PMI_RS00305;old_locus_tag=PMI0063	PMI0063	PMI_RS00305					putative membrane protein	740	87	593.344	No	No	22	22	577.645	1.06855	0.998901	No	22	22	646.932	-1.03171	0.873594	No	23	23	595.672	-1.1615	0.257161	No	22	22	523.568	14.37347860524488	0.0286066	Yes	22	22	102.113	5.37269	0.265809	No	No	Yes
ID=PMI_RS00310;Dbxref=GeneID:6803238;Name=PMI_RS00310;old_locus_tag=PMI0064	PMI0064	PMI_RS00310					putative membrane protein	385	48	107.553	No	No	4	4	116.621	-1.20134	0.998901	No	2	2	110.593	-1.03231	0.9485	No	3	3	119.827	-1.16259	0.739927	No	4	4	67.6783	3.604796483552652	0.551754		4	4	39.5669	2.44742	0.764032	No	No	No
ID=PMI_RS00315;Dbxref=GeneID:6803243;Name=PMI_RS00315;old_locus_tag=PMI0065	PMI0065	PMI_RS00315					putative subunit of oxidoreductase	779	61	510.893	No	No	27	27	493.186	1.0826	0.998901	No	20	20	790.836	-1.27095	0.0586071	No	17	17	404.842	1.13734	0.513513	No	27	27	42.5962	10.71301965373716	0.0166326	Yes	27	27	1450.14	3.579	0.355446	No	No	Yes
ID=PMI_RS00320;Dbxref=GeneID:6803205;Name=PMI_RS00320;old_locus_tag=PMI0066	PMI0066	PMI_RS00320		oxidoreductase, cytochrome b subunit	COG4117	Inorganic ion transport and metabolsim	putative oxidoreductase, cytochrome b subunit	637	56	731.47	No	No	23	23	732.93	1.02586	0.998901	No	19	19	757.814	-1.03728	0.832711	No	21	21	647.981	1.07316	0.673906	No	23	23	85.2023	26.43454330317066	0.00768652	Yes	23	23	134.831	7.44324	0.192704	No	No	Yes
ID=PMI_RS00325;Dbxref=GeneID:6801333;Name=PMI_RS00325;old_locus_tag=PMI0067	PMI0067	PMI_RS00325		oxidoreductase, Fe-S subunit	COG0437	Energy production and conversion	putative oxidoreductase, Fe-S subunit	536	37	444.283	No	No	7	7	398.857	1.07221	0.998901	No	8	8	427.69	-1.00096	0.996895	No	7	7	314.942	1.19682	0.366444	No	7	7	625.623	25.71137468500261	0.165662		7	7	209	5.89478	0.48912	No	No	No
ID=PMI_RS00330;Dbxref=GeneID:6801316;Name=PMI_RS00330;old_locus_tag=PMI0068	PMI0068	PMI_RS00330					putative subunit of oxidoreductase	572	45	983.066	No	No	24	24	1047.77	-1.04949	0.998901	No	19	19	1174.41	-1.16069	0.184408	No	20	20	954.28	-1.01859	0.9343	No	24	24	772.959	16.22102505022983	0.0117214	Yes	24	24	490.679	4.11742	0.322495	No	No	Yes
ID=PMI_RS00335;Dbxref=GeneID:6801306;Name=PMI_RS00335;old_locus_tag=PMI0069	PMI0069	PMI_RS00335		aldehyde ferredoxin oxidoreductase	COG2414	Energy production and conversion	putative aldehyde ferredoxin oxidoreductase	1681	109	625.104	No	No	31	31	552.437	1.18568	0.998901	No	29	29	621.403	-1.01259	0.955163	No	27	27	544.039	1.03592	0.893779	No	31	31	519.605	14.67679258064093	0.0191285	Yes	31	31	1411.5	5.35144	0.21232	No	No	Yes
ID=PMI_RS00340;Dbxref=GeneID:6801796;Name=PMI_RS00340;old_locus_tag=PMI0070	PMI0070	PMI_RS00340	ydhY	oxidoreductase, Fe-S subunit	COG0437	Energy production and conversion	putative oxidoreductase, Fe-S subunit	503	38	117.631	No	No	8	8	70.8494	1.67206	0.998901	No	9	9	158.553	-1.28847	0.329061	No	8	8	143.726	-1.47405	0.1109	No	8	8	20.2071	13.81524036749365	0.150988		8	8	16.7717	4.47855	0.507893	No	No	No
ID=PMI_RS00345;Dbxref=GeneID:6800290;Name=PMI_RS00345;old_locus_tag=PMI0072	PMI0072	PMI_RS00345	ggt	gamma-glutamyltransferase 1 (EC:2.3.2.2). Threonine peptidase. MEROPS family T03	COG0405	Amino acid transport and metabolism	gamma-glutamyltranspeptidase	1407	100	950.002	No	No	29	29	988.248	1.04206	0.998901	No	29	29	1142.39	-1.204	0.0770859	No	24	24	836.104	1.02376	0.915505	No	29	29	2974.41	8.550045407499754	0.0384578	Yes	29	29	433.166	3.7804	0.317447	No	No	Yes
ID=PMI_RS00350;Dbxref=GeneID:6801587;Name=PMI_RS00350;old_locus_tag=PMI0073	PMI0073	PMI_RS00350	ahpC	alkyl hydroperoxide reductase	COG0450	Defense mechanisms	putative alkyl hydroperoxide reductase	481	29	2032.52	No	No	17	17	2638.51	-1.0693	0.998901	No	15	15	2303.06	-1.04553	0.659897	No	15	15	1969.85	-1.02904	0.817565	No	17	17	6692.88	22.81432513969211	0.0715701		17	17	1360.82	4.29904	0.369572	No	No	No
ID=PMI_RS00355;Dbxref=GeneID:6801874;Name=PMI_RS00355;old_locus_tag=PMI0074	PMI0074	PMI_RS00355		acyl carrier protein phosphodiesterase	COG3124	Lipid transport and metabolism	conserved hypothetical protein	469	37	845.417	No	No	18	18	993.706	-1.04076	0.998901	No	15	15	991.838	-1.12866	0.440513	No	10	10	843.574	-1.08794	0.628728	No	18	18	3691.82	10.35304006856341	0.0429236	Yes	18	18	176.409	4.53552	0.341567	No	No	Yes
ID=PMI_RS00385;Dbxref=GeneID:6802391;Name=PMI_RS00385;old_locus_tag=PMI0080	PMI0080	PMI_RS00385	ribX	ATP-binding regulatory protein	COG1327	Transcription	putative ATP-binding regulatory protein	359	17	224.531	No	No	9	9	150.601	1.41581	0.998901	No	7	7	148.981	1.52318	0.0385381	No	6	6	146.23	1.28308	0.329373	No	9	9	41.8389	10.07927158504717	0.263444		9	9	24.9814	5.34032	0.462647	No	No	No
ID=PMI_RS00390;Dbxref=GeneID:6801155;Name=ribD;locus_tag=PMI_RS00390;old_locus_tag=PMI0081	PMI0081	PMI_RS00390	ribD	diaminohydroxyphosphoribosylaminopyrimidine deaminase (EC 3.5.4.26)/5-amino-6-(5-phosphoribosylamino)uracil reductase (EC 1.1.1.193)	COG1985,COG0117	Coenzyme transport and metabolism	diaminohydroxyphosphoribosylaminopyrimidine deaminase and 5-amino-6-(5-phosphoribosylamino)uracil reductase	925	65	1273	No	No	28	28	1130.16	1.19566	0.998901	No	23	23	1113.03	1.17049	0.0616516	No	23	23	1042.03	1.10648	0.354001	No	28	28	383.818	20.38658115915832	0.00836089	Yes	28	28	330.153	8.90527	0.0995666	No	No	Yes
ID=PMI_RS00400;Dbxref=GeneID:6802409;Name=nusB;locus_tag=PMI_RS00400;old_locus_tag=PMI0083	PMI0083	PMI_RS00400	nusB	NusB antitermination factor	COG0781	Transcription	N utilization substance protein B	330	22	13.1236	No	No	6	6	0	2.99575	0.998901	No	1	1	2.95936	1.07917	0.986984	No	NA	NA	0	2.30592	0.888152	No	6	6	0	1.711717507659467	0.604851		6	6	0	-1.1388	0.954706	No	No	No
ID=PMI_RS00405;Dbxref=GeneID:6803379;Name=PMI_RS00405;old_locus_tag=PMI0084	PMI0084	PMI_RS00405	thiL	thiamine-phosphate kinase	COG0611	Coenzyme transport and metabolism	thiamine-monophosphate kinase	783	62	656.894	No	No	26	26	519.484	1.28531	0.998901	No	26	26	631.785	1.04932	0.811325	No	20	20	590.799	1.02956	0.90388	No	26	26	48.383	17.9553557579847	0.0132291	Yes	26	26	124.733	6.10508	0.211117	No	No	Yes
ID=PMI_RS00410;Dbxref=GeneID:6799921;Name=PMI_RS00410;old_locus_tag=PMI0085	PMI0085	PMI_RS00410	phnA	phosphonoacetate hydrolase	COG2824	Transcription	conserved hypothetical protein	267	21	128.622	No	No	7	7	90.5588	1.5809	0.998901	No	4	4	123.384	-1.00888	0.983208	No	5	5	118.824	-1.03628	0.95735	No	7	7	26.829	9.872782123067241	0.226934		7	7	24.9718	3.8598	0.593724	No	No	No
ID=PMI_RS00415;Dbxref=GeneID:6801828;Name=PMI_RS00415;old_locus_tag=PMI0087	PMI0087	PMI_RS00415		plasmid-associated protein	COG4456	Function unknown	putative plasmid-associated protein	193	14	31.2346	No	No	3	3	14.6182	2.20457	0.998901	No	2	2	34.7187	-1.03277	0.964778	No	2	2	19.7913	1.40024	0.717741	No	3	3	42.0027	6.039841060291821	0.557797		3	3	22.3095	2.72173	0.795571	No	No	No
ID=PMI_RS00420;Dbxref=GeneID:6802623;Name=PMI_RS00420;old_locus_tag=PMI0088	PMI0088	PMI_RS00420	rbsR	transcriptional regulator, LacI family	COG1609	Transcription	ribose operon repressor	798	67	2953.16	No	No	20	20	3296.38	-1.08936	0.998901	No	19	19	3815.28	-1.15599	0.031528	No	21	21	3072.92	-1.05097	0.658202	No	20	20	1906.86	19.82037119814691	0.0269708	Yes	20	20	416.866	8.44225	0.176015	No	No	Yes
ID=PMI_RS00425;Dbxref=GeneID:6802873;Name=PMI_RS00425;old_locus_tag=PMI0089	PMI0089	PMI_RS00425	rbsK	ribokinase	COG0524	Carbohydrate transport and metabolism	ribokinase	740	54	813.544	No	No	22	22	895.4	1.01786	0.998901	No	21	21	831.645	1.05292	0.784926	No	16	16	810.922	-1.05547	0.765927	No	22	22	7512.24	13.1895893373215	0.025609	Yes	22	22	595.636	4.58876	0.294078	No	No	Yes
ID=PMI_RS00430;Dbxref=GeneID:6803531;Name=PMI_RS00430;old_locus_tag=PMI0090	PMI0090	PMI_RS00430	rbsB	ribose-binding protein	COG1879	Carbohydrate transport and metabolism	D-ribose ABC transporter, substrate-binding periplasmic protein	711	55	282.874	No	No	18	18	235.048	1.21149	0.998901	No	13	13	275.758	1.04056	0.908307	No	8	8	196.556	1.18867	0.516899	No	18	18	2638.49	4.750112888029253	0.108758		18	18	87.6404	2.15659	0.619448	No	No	No
ID=PMI_RS00435;Dbxref=GeneID:6801392;Name=rbsC;locus_tag=PMI_RS00435;old_locus_tag=PMI0091	PMI0091	PMI_RS00435	rbsC	ribose ABC transporter membrane protein	COG1172	Carbohydrate transport and metabolism	ribose ABC transporter, permease protein	771	62	359.999	No	No	16	16	341.6	1.15153	0.998901	No	14	14	406.914	-1.05837	0.804756	No	12	12	286.052	1.0883	0.74105	No	16	16	225.841	16.77154273129607	0.0609176		16	16	287.859	4.04151	0.421869	No	No	No
ID=PMI_RS00445;Dbxref=GeneID:6799946;Name=PMI_RS00445;old_locus_tag=PMI0093	PMI0093	PMI_RS00445	rbsD	ribose transport protein RbsD	COG1869	Carbohydrate transport and metabolism	high affinity ribose transport protein	335	28	774.693	No	No	8	8	873.691	-1.1027	0.998901	No	7	7	934.291	-1.02709	0.932422	No	5	5	799.749	1.0354	0.90995	No	8	8	752.822	6.738289684253179	0.190682		8	8	453.526	2.12812	0.718041	No	No	No
ID=PMI_RS00470;Dbxref=GeneID:23391171;Name=PMI_RS00470;Note=Derived	PMI_RS00470	PMI_RS00470						303	36	167.651	No	No	3	3	233.491	-1.42958	0.998901	No	4	4	205.855	-1.19422	0.505982	No	3	3	167.658	-1.09707	0.77388	No	3	3	3772.74	11.11453834959738	0.547127		3	3	558.085	3.01513	0.765055	No	No	No
ID=PMI_RS00475;Dbxref=GeneID:6802632;Name=PMI_RS00475;old_locus_tag=PMI0100	PMI0100	PMI_RS00475					putative exported protein	464	46	184.749	No	No	7	7	174.481	1.04604	0.998901	No	6	6	206.618	-1.03212	0.928689	No	7	7	192.381	-1.24897	0.384372	No	7	7	37.3812	5.782467129010609	0.495637		7	7	13.103	6.84745	0.461114	No	No	No
ID=PMI_RS00480;Dbxref=GeneID:6802665;Name=PMI_RS00480;old_locus_tag=PMI0101	PMI0101	PMI_RS00480	yajL/thiJ	DJ-1/PfpI family protein	COG0693	General function prediction only	DJ-1/PfpI family protein	493	39	286.49	No	No	16	16	269.158	1.15961	0.998901	No	11	11	314.268	-1.13463	0.588547	No	10	10	273.867	-1.12025	0.670397	No	16	16	310.621	5.523004227123343	0.144141		16	16	130.263	2.62822	0.556685	No	No	No
ID=PMI_RS00485;Dbxref=GeneID:6800833;Name=PMI_RS00485;old_locus_tag=PMI0102	PMI0102	PMI_RS00485	panE/apbA	ketopantoate reductase (EC 1.1.1.169)	COG1893	Coenzyme transport and metabolism	2-dehydropantoate 2-reductase	735	66	2700.64	No	No	31	31	2934.84	-1.0603	0.998901	No	22	22	3195.04	-1.06136	0.5673	No	22	22	2876.83	-1.07594	0.477032	No	31	31	7357.76	13.16252363141633	0.0077938	Yes	31	31	312.789	6.11837	0.144765	No	No	Yes
ID=PMI_RS00495;Dbxref=GeneID:6802664;Name=PMI_RS00495;old_locus_tag=PMI0104	PMI0104	PMI_RS00495		MFS-family transporter	COG2814	Carbohydrate transport and metabolism	MFS-family transporter	1095	95	1872.29	No	No	50	50	2085.03	-1.04387	0.998901	No	46	46	2213.65	-1.045	0.69508	No	40	40	1866.81	-1.05161	0.642474	No	50	50	2894.4	13.115087842538	0.00199417	Yes	50	50	689.562	4.24263	0.156238	No	No	Yes
ID=PMI_RS00500;Dbxref=GeneID:6802660;Name=PMI_RS00500;old_locus_tag=PMI0105	PMI0105	PMI_RS00500	cyoE	protoheme IX farnesyltransferase	COG0109	Coenzyme transport and metabolism	protoheme IX farnesyltransferase	707	65	22257.4	No	No	65	65	22748.7	-1.00867	0.998901	No	64	64	22712.2	1.08206	3.76895e-05	No	63	63	17445.1	1.28162	0	No	65	65	26463.6	18.907038453079	0.000593597	Yes	65	65	12965.6	4.11419	0.0618472	No	No	Yes
ID=PMI_RS00505;Dbxref=GeneID:6800434;Name=PMI_RS00505;old_locus_tag=PMI0105A	PMI0105A	PMI_RS00505	cyoD	cytochrome bo3 quinol oxidase subunit 4 (EC 1.10.3.-)	COG3125	Energy production and conversion	cytochrome O ubiquinol oxidase protein	265	15	6516.18	No	No	13	13	6641.88	-1.01179	0.998901	No	13	13	6895.13	1.04412	0.480087	No	13	13	6030.09	1.09931	1.40546e-05	No	13	13	4666.89	14.0946740968308	0.113897		13	13	3025.19	4.14322	0.374396	No	No	No
ID=PMI_RS00525;Dbxref=GeneID:6802239;Name=PMI_RS00525;old_locus_tag=PMI0109	PMI0109	PMI_RS00525					putative exported protein	608	59	372.129	No	No	25	25	478.937	-1.07078	0.998901	No	23	23	437.452	-1.11225	0.598505	No	18	18	335.703	-1.03522	0.90794	No	25	25	2.69405	19.39199241470473	0.00360231	Yes	25	25	36.0432	6.40892	0.204411	No	No	Yes
ID=PMI_RS00535;Dbxref=GeneID:6799902;Name=ampG;locus_tag=PMI_RS00535;old_locus_tag=PMI0111	PMI0111	PMI_RS00535	ampG	Beta-lactamase induction signal transducer (MFS-family transporter)	COG2814	Carbohydrate transport and metabolism	Beta-lactamase induction signal transducer	1215	96	4419.4	No	No	48	48	4462.14	1.0123	0.998901	No	44	44	5006.34	-1.04699	0.51952	No	40	40	4373.79	-1.0368	0.661938	No	48	48	2270.67	28.65977594141081	4.9574e-05	Yes	48	48	595.239	8.7092	0.0266473	Yes	Yes	No
ID=PMI_RS00540;Dbxref=GeneID:6802715;Name=PMI_RS00540;old_locus_tag=PMI0112	PMI0112	PMI_RS00540		lipoprotein	COG3056	Function unknown	putative lipoprotein	462	38	2336.87	No	No	26	26	2241.23	1.10134	0.998901	No	22	22	2694.5	-1.03665	0.739049	No	23	23	2229	1.00452	0.976991	No	26	26	3477.12	18.00122377795522	0.0313484	Yes	26	26	1256.26	5.25973	0.226392	No	No	Yes
ID=PMI_RS00545;Dbxref=GeneID:6802656;Name=PMI_RS00545;old_locus_tag=PMI0113	PMI0113	PMI_RS00545	bolA	transcriptional regulator, BolA protein family	COG0271	Signal transduction mechanisms	BolA protein	251	16	1218.57	No	No	11	11	1324.22	-1.06864	0.998901	No	10	10	1464.63	-1.08061	0.524258	No	11	11	1147.44	1.01031	0.96429	No	11	11	1813.76	50.09014901760105	0.0745513		11	11	150.143	11.4926	0.234372	No	No	No
ID=PMI_RS00570;Dbxref=GeneID:6801410;Name=PMI_RS00570;old_locus_tag=PMI0118	PMI0118	PMI_RS00570	hupB	DNA-binding protein HU-beta	COG0776	Replication, recombination and repair	DNA-binding protein HU-beta	231	13	1876.99	No	No	11	11	1793.68	1.03113	0.998901	No	10	10	2147.05	-1.13188	0.100381	No	11	11	1493.28	1.18504	0.0409724	No	11	11	10008.7	10.24721585034821	0.224435		11	11	1637.26	2.04202	0.694739	No	No	No
ID=PMI_RS00575;Dbxref=GeneID:6803360;Name=PMI_RS00575;old_locus_tag=PMI0119	PMI0119	PMI_RS00575	ppiD	peptidyl-prolyl cis-trans isomerase D	COG0760	Posttranslational modification, protein turnover, chaperones	peptidyl-prolyl cis-trans isomerase D	1501	104	4177.17	No	No	44	44	4041.68	1.03886	0.998901	No	39	39	3969.27	1.10134	0.0485502	No	40	40	3918.6	1.00987	0.92221	No	44	44	1757.3	32.97660471292817	0.000594074	Yes	44	44	534.322	11.9521	0.0108303	Yes	Yes	No
ID=PMI_RS00580;Dbxref=GeneID:6803150;Name=PMI_RS00580;old_locus_tag=PMI0120	PMI0120	PMI_RS00580					putative competence protein	299	21	487.149	No	No	4	4	459.66	1.06012	0.998901	No	5	5	465.765	1.21289	0.230404	No	4	4	460.261	1.0812	0.722711	No	4	4	527.019	49.71881637791567	0.311023		4	4	282.864	3.60457	0.653646	No	No	No
ID=PMI_RS00585;Dbxref=GeneID:6801408;Name=PMI_RS00585;old_locus_tag=PMI0121	PMI0121	PMI_RS00585		thioesterase-3	COG0824	Lipid transport and metabolism	conserved hypothetical protein	325	25	19.7176	No	No	6	6	2.68411	2.91046	0.998901	No	4	4	25.5507	-2.96481	0.36147	No	3	3	8.60113	-1.12088	0.976991	No	6	6	92.8936	3.502831319517261	0.350401		6	6	72.992	-1.15027	0.951779	No	No	No
ID=PMI_RS00590;Dbxref=GeneID:6801229;Name=PMI_RS00590;old_locus_tag=PMI0122	PMI0122	PMI_RS00590		preQ(0) biosynthesis protein QueC	COG0603	Translation, ribosomal structure and biogenesis	conserved hypothetical protein	558	48	899.869	No	No	12	12	902.951	1.04784	0.998901	No	12	12	952.237	-1.05062	0.807664	No	11	11	855.624	-1.00277	0.990687	No	12	12	78.9217	16.53813410767784	0.143866		12	12	124.888	8.63331	0.298422	No	No	No
ID=PMI_RS00595;Dbxref=GeneID:6800677;Name=PMI_RS00595;old_locus_tag=PMI0123	PMI0123	PMI_RS00595		transcriptional regulator, AsnC family	COG1522	Transcription	AsnC-family transcriptional regulator	368	29	469.278	No	No	6	6	535.158	-1.12227	0.998901	No	7	7	538.527	-1.06703	0.782063	No	6	6	494.7	-1.11835	0.573312	No	6	6	86.6543	13.11911542146906	0.470172		6	6	175.058	4.89557	0.56414	No	No	No
ID=PMI_RS00600;Dbxref=GeneID:6801530;Name=PMI_RS00600;old_locus_tag=PMI0124	PMI0124	PMI_RS00600	mdlA	efflux ABC transporter, ATP-binding membrane protein	COG1132	Defense mechanisms	putative efflux ABC transporter, ATP-binding membrane protein	1395	100	386.653	No	No	19	19	304.723	1.25852	0.998901	No	17	17	320.468	1.14899	0.483589	No	12	12	297.157	1.16688	0.406556	No	19	19	30.5484	16.44611503522216	0.020523	Yes	19	19	81.3608	4.88988	0.31529	No	No	Yes
ID=PMI_RS00605;Dbxref=GeneID:6802348;Name=PMI_RS00605;old_locus_tag=PMI0125	PMI0125	PMI_RS00605	mdlB	efflux ABC transporter, ATP-binding membrane protein	COG1132	Defense mechanisms	putative efflux ABC transporter, ATP-binding membrane protein	1429	126	1692.45	No	No	37	37	1486.4	1.14557	0.998901	No	28	28	1575.98	1.15491	0.0963991	No	32	32	1392.79	1.08482	0.476219	No	37	37	1990.71	14.59339606118212	0.00213851	Yes	37	37	583.688	5.09481	0.156661	No	No	Yes
ID=PMI_RS00610;Dbxref=GeneID:6801390;Name=PMI_RS00610;old_locus_tag=PMI0126	PMI0126	PMI_RS00610	glnK	nitrogen regulatory protein P-II family	COG0347	Amino acid transport and metabolism	nitrogen regulatory protein P-II	270	24	53.3281	No	No	3	3	75.2447	-1.23992	0.998901	No	2	2	65.2882	-1.19285	0.735722	No	3	3	57.384	-1.18221	0.779817	No	3	3	13.7039	4.389395845377656	0.61577		3	3	18.0878	2.91837	0.769629	No	No	No
ID=PMI_RS00615;Dbxref=GeneID:6801643;Name=PMI_RS00615;old_locus_tag=PMI0127	PMI0127	PMI_RS00615	amtB	ammonium transporter (TC 1.A.11)	COG0004	Inorganic ion transport and metabolsim	probable ammonium transporter	1038	93	487.011	No	No	20	20	407.37	1.27676	0.998901	No	16	16	510.154	-1.07173	0.731726	No	17	17	396.249	1.07521	0.759965	No	20	20	805.879	14.11669126789153	0.0421107	Yes	20	20	1108.05	4.06944	0.35929	No	No	Yes
ID=PMI_RS00640;Dbxref=GeneID:6803312;Name=PMI_RS00640;old_locus_tag=PMI0132	PMI0132	PMI_RS00640	acrA	multidrug efflux protein	COG0845	Cell wall/membrane/envelope biogenesis	multidrug efflux protein	951	60	3248.71	No	No	31	31	2921.42	1.10305	0.998901	No	29	29	2857.35	1.2045	0.000287464	No	28	28	2315.43	1.29968	6.39925e-07	No	31	31	4547	18.24374592748191	0.0139678	Yes	31	31	879.009	5.27887	0.177853	No	No	Yes
ID=PMI_RS00645;Dbxref=GeneID:6803300;Name=PMI_RS00645;old_locus_tag=PMI0133	PMI0133	PMI_RS00645	acrR	transcriptional regulator, TetR family	COG1309	Transcription	acrAB operon repressor	515	40	1650.97	No	No	22	22	1830.28	-1.06932	0.998901	No	22	22	1984.33	-1.11507	0.220727	No	19	19	1626.77	-1.09061	0.412699	No	22	22	545.116	25.01152998165935	0.025398	Yes	22	22	312.049	6.38309	0.213662	No	No	Yes
ID=PMI_RS00650;Dbxref=GeneID:6802755;Name=PMI_RS00650;old_locus_tag=PMI0134	PMI0134	PMI_RS00650		cytoplasmic sulphur reductase	COG1553	Inorganic ion transport and metabolsim	putative cytoplasmic sulphur reductase	282	24	809.468	No	No	13	13	783.196	1.05626	0.998901	No	14	14	944.458	-1.04266	0.852696	No	11	11	772.007	-1.04005	0.880728	No	13	13	4114.89	9.213526786436361	0.102557		13	13	306.473	2.55616	0.602499	No	No	No
ID=PMI_RS00655;Dbxref=GeneID:6800670;Name=PMI_RS00655;old_locus_tag=PMI0135	PMI0135	PMI_RS00655	kefA	potassium efflux protein	COG3264	Cell wall/membrane/envelope biogenesis	putative potassium efflux protein	2742	256	3382.42	No	No	97	97	4667.24	-1.11045	0.998901	No	88	88	3723.1	-1.04506	0.569773	No	78	78	3365.9	-1.14457	0.011203	No	97	97	3457.62	13.03993878340649	8.42549e-06	Yes	97	97	1051.87	4.95486	0.0237339	Yes	Yes	No
ID=PMI_RS00660;Dbxref=GeneID:6800508;Name=PMI_RS00660;old_locus_tag=PMI0137	PMI0137	PMI_RS00660	priC	restart primosome assembly protein PriC	COG3923	Replication, recombination and repair	primosomal replication protein N	433	23	221.199	No	No	7	7	210.46	1.08199	0.998901	No	8	8	249.795	-1.07106	0.811325	No	7	7	194.018	1.03534	0.919738	No	7	7	170.445	27.97954932551113	0.128236		7	7	134.915	7.71537	0.43294	No	No	No
ID=PMI_RS00675;Dbxref=GeneID:6802163;Name=PMI_RS00675;old_locus_tag=PMI0140	PMI0140	PMI_RS00675		hypothetical protein	COG0718	General function prediction only	conserved hypothetical protein	263	10	1380.01	No	No	9	9	1183.33	1.14083	0.998901	No	9	9	1222.47	1.18719	0.0251199	No	9	9	955.122	1.37382	3.41402e-05	No	9	9	648.136	28.84601053558157	0.156021		9	9	499.428	7.6943	0.342295	No	No	No
ID=PMI_RS00680;Dbxref=GeneID:6800464;Name=recR;locus_tag=PMI_RS00680;old_locus_tag=PMI0141	PMI0141	PMI_RS00680	recR	DNA replication and repair protein RecR	COG0353	Replication, recombination and repair	recombination protein	483	28	1364.61	No	No	16	16	1183.2	1.1321	0.998901	No	16	16	1283.35	1.09454	0.340824	No	14	14	1072.4	1.12533	0.219841	No	16	16	710.548	31.58575114123681	0.0799414		16	16	308.701	9.98003	0.188921	No	No	No
ID=PMI_RS00685;Dbxref=GeneID:6800886;Name=PMI_RS00685;old_locus_tag=PMI0142	PMI0142	PMI_RS00685	cstA	carbon starvation protein	COG1966	Signal transduction mechanisms	carbon starvation protein	1719	132	1508.12	No	No	51	51	1342.21	1.20493	0.998901	No	39	39	1556.59	1.04111	0.764781	No	35	35	1303.07	1.04953	0.732909	No	51	51	1687.09	12.50295067971455	0.0011357	Yes	51	51	664.236	4.57341	0.130159	No	No	Yes
ID=PMI_RS00690;Dbxref=GeneID:6800976;Name=PMI_RS00690;old_locus_tag=PMI0143	PMI0143	PMI_RS00690		hypothetical protein	COG2879	Function unknown	conserved hypothetical protein	164	14	102.227	No	No	4	4	100.841	1.0754	0.998901	No	4	4	123.384	-1.02135	0.962786	No	5	5	120.333	-1.22541	0.560762	No	4	4	2.80211	42.6506435780699	0.235751		4	4	23.1374	10.2379	0.504308	No	No	No
ID=PMI_RS00695;Dbxref=GeneID:6800436;Name=PMI_RS00695;old_locus_tag=PMI0144	PMI0144	PMI_RS00695		ATP-binding protein	COG0523	General function prediction only	putative ATP-binding protein	781	63	344.379	No	No	23	23	240.535	1.50658	0.998901	No	15	15	305.634	1.00354	0.989433	No	13	13	256.622	1.10715	0.746087	No	23	23	1.75133	7.425521844489212	0.02707	Yes	23	23	19.2542	3.0836	0.421854	No	No	Yes
ID=PMI_RS00700;Dbxref=GeneID:6801565;Name=PMI_RS00700;old_locus_tag=PMI0145	PMI0145	PMI_RS00700		hypothetical protein	COG3681	Amino acid transport and metabolism	conserved hypothetical protein	1057	78	1643.1	No	No	25	25	1533.66	1.09064	0.998901	No	21	21	1793.46	-1.08667	0.400947	No	21	21	1568.97	-1.02092	0.893779	No	25	25	648.816	15.88892428189515	0.0235129	Yes	25	25	1196.55	4.28996	0.285666	No	No	Yes
ID=PMI_RS00705;Dbxref=GeneID:6801584;Name=PMI_RS00705;old_locus_tag=PMI0146	PMI0146	PMI_RS00705		C4-dicarboxylate transporter	COG3069	Energy production and conversion	Putative C4-dicarboxylate transporter	1093	85	1583.98	No	No	33	33	1778.5	-1.017	0.998901	No	31	31	1771	1.02201	0.895152	No	27	27	1460.05	1.08923	0.530056	No	33	33	463.528	13.38650889205492	0.00758336	Yes	33	33	474.708	4.76986	0.205965	No	No	Yes
ID=PMI_RS00710;Dbxref=GeneID:6801547;Name=PMI_RS00710;old_locus_tag=PMI0147	PMI0147	PMI_RS00710	pepT	peptidase T	COG2195	Amino acid transport and metabolism	peptidase T	1002	82	1181.77	No	No	29	29	1168.49	1.0933	0.998901	No	24	24	1266.17	-1.06573	0.695413	No	19	19	1173.12	-1.05694	0.746905	No	29	29	603.735	15.09871066727386	0.0169497	Yes	29	29	179.614	6.51367	0.162978	No	No	Yes
ID=PMI_RS00715;Dbxref=GeneID:6803324;Name=PMI_RS00715;old_locus_tag=PMI0148	PMI0148	PMI_RS00715					hypothetical protein	512	63	90.0325	No	No	7	7	103.094	-1.215	0.998901	No	4	4	75.402	1.22029	0.658567	No	6	6	81.7627	-1.05861	0.926153	No	7	7	1.8592	6.634374713284741	0.261579		7	7	14.7495	3.51991	0.624346	No	No	No
ID=PMI_RS00720;Dbxref=GeneID:6801524;Name=PMI_RS00720;old_locus_tag=PMI0149	PMI0149	PMI_RS00720		drug/sodium antiporter	COG0534	Defense mechanisms	putative drug/sodium antiporter	1071	108	3188.14	No	No	41	41	3094.97	1.03248	0.998901	No	39	39	3278.35	1.01397	0.892071	No	37	37	3036.85	-1.01814	0.867932	No	41	41	1943.81	32.01212180790233	0.000865442	Yes	41	41	536.767	10.0924	0.0289011	Yes	Yes	No
ID=PMI_RS00725;Dbxref=GeneID:6801508;Name=PMI_RS00725;old_locus_tag=PMI0150	PMI0150	PMI_RS00725					putative oxidoreductase	719	65	1518.47	No	No	31	31	1570.16	-1.0182	0.998901	No	29	29	1762.4	-1.13583	0.086741	No	28	28	1502.41	-1.06337	0.565436	No	31	31	816.908	27.21549119420098	0.00408414	Yes	31	31	378.28	7.92526	0.0998234	No	No	Yes
ID=PMI_RS00730;Dbxref=GeneID:6802110;Name=PMI_RS00730;old_locus_tag=PMI0151	PMI0151	PMI_RS00730		hypothetical protein	COG5564	Function unknown	conserved hypothetical protein	661	47	1014.48	No	No	15	15	1277.27	-1.15513	0.998901	No	13	13	989.655	-1.03091	0.91091	No	12	12	1195.58	-1.27144	0.0864803	No	15	15	168.216	6.044838261621498	0.144603		15	15	450.515	2.67711	0.550118	No	No	No
ID=PMI_RS00735;Dbxref=GeneID:6801650;Name=PMI_RS00735;old_locus_tag=PMI0152	PMI0152	PMI_RS00735		hypothetical protein	COG5441	Function unknown	conserved hypothetical protein	968	69	321.101	No	No	23	23	266.491	1.24201	0.998901	No	13	13	364.195	-1.09943	0.763034	No	16	16	296.086	-1.05165	0.897345	No	23	23	670.596	6.113703086595534	0.0681587		23	23	901.435	2.36889	0.534011	No	No	No
ID=PMI_RS00740;Dbxref=GeneID:6801632;Name=PMI_RS00740;old_locus_tag=PMI0153	PMI0153	PMI_RS00740		transcriptional regulator, TetR family	COG1309	Transcription	TetR-family transcriptional regulator	507	36	393.765	No	No	16	16	333.711	1.15804	0.998901	No	14	14	553.729	-1.3025	0.029886	No	13	13	413.486	-1.11022	0.605377	No	16	16	2.13965	21.55823161318164	0.0247452	Yes	16	16	46.337	6.43268	0.298017	No	No	Yes
ID=PMI_RS00745;Dbxref=GeneID:6801604;Name=PMI_RS00745;old_locus_tag=PMI0154	PMI0154	PMI_RS00745		DNA-binding protein	COG2964	Transcription	putative DNA-binding protein	505	39	1685.85	No	No	21	21	1587.14	1.12145	0.998901	No	19	19	1521.73	1.2112	0.0152347	No	18	18	1489.78	1.08534	0.46425	No	21	21	1253.21	20.06901818409572	0.0334312	Yes	21	21	249.196	8.8541	0.160047	No	No	Yes
ID=PMI_RS00755;Dbxref=GeneID:6801591;Name=PMI_RS00755;old_locus_tag=PMI0156	PMI0156	PMI_RS00755					putative acetyltransferase	327	36	479.189	No	No	12	12	540.368	-1.07396	0.998901	No	12	12	579.546	-1.22584	0.142505	No	10	10	456.762	-1.07877	0.718024	No	12	12	441.607	23.83039019484543	0.0701528		12	12	160.126	5.08307	0.40677	No	No	No
ID=PMI_RS00760;Dbxref=GeneID:6803561;Name=PMI_RS00760;old_locus_tag=PMI0157	PMI0157	PMI_RS00760		membrane-associated ammonia monooxygenase	COG3180	General function prediction only	putative membrane protein	831	65	966.055	No	No	21	21	775.686	1.2603	0.998901	No	17	17	836.526	1.16898	0.255594	No	19	19	831.027	1.01683	0.949201	No	21	21	10.9492	20.58524801259619	0.00946919	Yes	21	21	139.876	6.38411	0.225085	No	No	Yes
ID=PMI_RS00765;Dbxref=GeneID:6801106;Name=PMI_RS00765;old_locus_tag=PMI0158	PMI0158	PMI_RS00765					putative exported protein	279	20	268.092	No	No	12	12	258.604	1.07722	0.998901	No	12	12	271.091	1.00335	0.988927	No	11	11	251.368	-1.0818	0.781171	No	12	12	2.59154	37.44997253819665	0.0309607	Yes	12	12	23.8491	9.40436	0.285666	No	No	Yes
ID=PMI_RS00770;Dbxref=GeneID:6801092;Name=PMI_RS00770;old_locus_tag=PMI0159	PMI0159	PMI_RS00770	cueO	cell division protein SufI	COG2132	Cell cycle control, cell division, chromosome partitioning	putative copper efflux oxidase	1263	96	838.502	No	No	24	24	767.811	1.06408	0.998901	No	23	23	905.649	-1.07879	0.598505	No	21	21	754.57	1.05087	0.787581	No	24	24	914.371	11.65256469780511	0.0381773	Yes	24	24	449.162	4.2977	0.306495	No	No	Yes
ID=PMI_RS00775;Dbxref=GeneID:6801035;Name=PMI_RS00775;old_locus_tag=PMI0160	PMI0160	PMI_RS00775	hpt	hypoxanthine phosphoribosyltransferase (EC 2.4.2.8)	COG0634	Nucleotide transport and metabolsim	hypoxanthine phosphoribosyltransferase	433	31	290.484	No	No	15	15	314.092	1.03221	0.998901	No	12	12	325.143	-1.03426	0.914521	No	11	11	306.281	-1.13131	0.631634	No	15	15	96.934	10.88236656584405	0.098322		15	15	54.1031	4.8489	0.392663	No	No	No
ID=PMI_RS00785;Dbxref=GeneID:6803605;Name=PMI_RS00785;old_locus_tag=PMI0162	PMI0162	PMI_RS00785		ABC transporter, ATP-binding protein	COG1131	Defense mechanisms	ABC transporter, ATP-binding protein	752	66	644.352	No	No	22	22	658.899	-1.08341	0.998901	No	19	19	735.917	-1.12095	0.333925	No	21	21	690.71	-1.14005	0.310866	No	22	22	389.023	31.24482407401311	0.0123802	Yes	22	22	65.7333	9.17525	0.156057	No	No	Yes
ID=PMI_RS00790;Dbxref=GeneID:6801080;Name=PMI_RS00790;old_locus_tag=PMI0163	PMI0163	PMI_RS00790		ABC transporter, membrane protein	COG1682	Carbohydrate transport and metabolism	ABC transporter, membrane protein	615	49	1971.71	No	No	24	24	1968.87	-1.02462	0.998901	No	23	23	2462.79	-1.24438	0.000373372	No	21	21	1973.87	-1.14806	0.0888517	No	24	24	1656.97	32.49625526905093	0.00662541	Yes	24	24	483.098	8.40596	0.138345	No	No	Yes
ID=PMI_RS00795;Dbxref=GeneID:6801066;Name=PMI_RS00795;old_locus_tag=PMI0164	PMI0164	PMI_RS00795		MFS-family transporter	COG2814	Carbohydrate transport and metabolism	MFS-family transporter	983	86	573.734	No	No	11	11	611.388	-1.06366	0.998901	No	13	13	721.38	-1.19961	0.320685	No	10	10	543.938	-1.15415	0.480074	No	11	11	17.6284	19.86767121270549	0.105409		11	11	44.1918	7.47111	0.346337	No	No	No
ID=PMI_RS00800;Dbxref=GeneID:6801036;Name=PMI_RS00800;old_locus_tag=PMI0165	PMI0165	PMI_RS00800					conserved hypothetical protein	145	10	146.642	No	No	5	5	183.082	-1.08207	0.998901	No	4	4	173.227	1.01113	0.97563	No	4	4	153.432	-1.04028	0.930073	No	5	5	38.283	26.85704771963996	0.182789		5	5	23.5945	7.44296	0.505772	No	No	No
ID=PMI_RS00805;Dbxref=GeneID:6802535;Name=PMI_RS00805;old_locus_tag=PMI0166	PMI0166	PMI_RS00805		membrane-associated peptidase	COG0501	Posttranslational modification, protein turnover, chaperones	putative membrane-associated peptidase	771	71	1040.72	No	No	33	33	952.103	1.12297	0.998901	No	33	33	1003.85	1.1039	0.349486	No	27	27	1123.17	-1.12909	0.207883	No	33	33	312.4	28.15171154719186	0.00224018	Yes	33	33	132.31	9.51502	0.0676953	No	No	Yes
ID=PMI_RS00810;Dbxref=GeneID:6802492;Name=PMI_RS00810;old_locus_tag=PMI0167	PMI0167	PMI_RS00810		LemA protein	COG1704	Function unknown	putative membrane protein	447	44	911.682	No	No	16	16	977.386	-1.06847	0.998901	No	16	16	1053.46	-1.16821	0.159647	No	14	14	937.44	-1.14988	0.265269	No	16	16	741.678	28.92450243887108	0.0367819	Yes	16	16	83.7419	9.24649	0.213669	No	No	Yes
ID=PMI_RS00815;Dbxref=GeneID:6799923;Name=PMI_RS00815;old_locus_tag=PMI0168	PMI0168	PMI_RS00815		anaerobic dimethyl sulfoxide reductase subunit	COG3302	Energy production and conversion	anaerobic dimethyl sulfoxide reductase subunit	649	58	1140.49	No	No	21	21	1061.19	1.05819	0.998901	No	19	19	1164.9	-1.0936	0.454928	No	16	16	992.952	1.02551	0.893779	No	21	21	657.824	8.434601654710329	0.0927627		21	21	399.057	4.42576	0.327299	No	No	No
ID=PMI_RS00820;Dbxref=GeneID:6799901;Name=PMI_RS00820;old_locus_tag=PMI0169	PMI0169	PMI_RS00820		anaerobic dimethyl sulfoxide reductase chain b (dmso reductase iron-sulfur subunit)	COG0437	Energy production and conversion	putative anaerobic dimethyl sulfoxide reductase, iron-sulfur subunit	440	31	303.369	No	No	10	10	280.077	1.15013	0.998901	No	6	6	251.679	1.24464	0.206696	No	7	7	230.675	1.24501	0.289904	No	10	10	198.577	17.81525917158502	0.0984434		10	10	60.5205	5.30404	0.444882	No	No	No
ID=PMI_RS00825;Dbxref=GeneID:6801403;Name=PMI_RS00825;old_locus_tag=PMI0170	PMI0170	PMI_RS00825		anaerobic dimethyl sulfoxide reductase, molybdopterin-binding subunit	COG0243	Energy production and conversion	putative anaerobic dimethyl sulfoxide reductase, molybdopterin-binding subunit	1868	158	1741.66	No	No	45	45	1811.36	1.00136	0.998901	No	35	35	1969.14	-1.12902	0.0931244	No	33	33	1630.74	-1.02186	0.881661	No	45	45	1459.36	16.00149769140674	0.000188344	Yes	45	45	512.167	5.27977	0.111241	No	No	Yes
ID=PMI_RS00830;Dbxref=GeneID:6802687;Name=PMI_RS00830;old_locus_tag=PMI0171	PMI0171	PMI_RS00830		transcriptional regulator, IclR family	COG1414	Transcription	putative regulatory protein	551	44	622.441	No	No	17	17	610.786	1.03791	0.998901	No	15	15	616.782	1.0284	0.886459	No	16	16	515.251	1.07347	0.690732	No	17	17	73.2093	30.41133351312268	0.0405051	Yes	17	17	100.164	9.20417	0.210446	No	No	Yes
ID=PMI_RS00835;Dbxref=GeneID:6802682;Name=PMI_RS00835;old_locus_tag=PMI0172	PMI0172	PMI_RS00835		Dyp-type peroxidase	COG2837	Inorganic ion transport and metabolsim	putative Dyp-type peroxidase	1014	66	448.349	No	No	12	12	438.117	-1.03612	0.998901	No	10	10	506.081	-1.09426	0.684891	No	9	9	394.63	-1.02739	0.928225	No	12	12	12.9721	12.2532544327374	0.085881		12	12	69.1262	4.38018	0.4442	No	No	No
ID=PMI_RS00840;Dbxref=GeneID:6802826;Name=PMI_RS00840;old_locus_tag=PMI0173	PMI0173	PMI_RS00840					hypothetical protein	738	56	23.684	No	No	5	5	22.6942	1.27382	0.998901	No	3	3	27.6482	-3.76047	0.0476934	No	3	3	10.6249	1.27339	0.935689	No	5	5	0	5.017876478981427	0.358069		5	5	0.203137	1.59177	0.854862	No	No	No
ID=PMI_RS00845;Dbxref=GeneID:6802837;Name=PMI_RS00845;old_locus_tag=PMI0174	PMI0174	PMI_RS00845		high-affinity iron transporter	COG0672	Inorganic ion transport and metabolsim	putative membrane protein	668	55	629.203	No	No	18	18	592.476	1.1532	0.998901	No	14	14	664.833	1.02742	0.89166	No	13	13	525.421	1.20646	0.183784	No	18	18	199.31	12.83711605717969	0.0639643		18	18	146.313	3.61016	0.407073	No	No	No
ID=PMI_RS00850;Dbxref=GeneID:6801097;Name=PMI_RS00850;old_locus_tag=PMI0175	PMI0175	PMI_RS00850					putative exported protein	277	25	13.2155	No	No	3	3	4.21789	2.11054	0.998901	No	2	2	18.4041	-1.90239	0.569592	No	1	1	5.05949	2.07249	0.840944	No	3	3	0	5.741667910034622	0.39078		3	3	0.912083	1.69928	0.879191	No	No	No
ID=PMI_RS00855;Dbxref=GeneID:6801989;Name=PMI_RS00855;old_locus_tag=PMI0176	PMI0176	PMI_RS00855		hypothetical protein	COG3470	Cell wall/membrane/envelope biogenesis	putative exported protein	445	32	257.313	No	No	9	9	304.617	-1.23563	0.998901	No	12	12	420.794	-1.42445	0.0161235	No	8	8	307.242	-1.35325	0.0704898	No	9	9	215.328	16.51140654005025	0.161138		9	9	95.38	4.73788	0.479768	No	No	No
ID=PMI_RS00860;Dbxref=GeneID:23391172;Name=PMI_RS00860	PMI_RS00860	PMI_RS00860						80	8	31.3781	No	No	1	1	24.6942	1.53283	0.998901	No	1	1	14.255	2.24502	0.222359	No	1	1	16.7641	1.75035	0.420128	No	1	1	0	62.10032267313726	0.38518		1	1	2.81056	1.92602	0.884981	No	No	No
ID=PMI_RS00865;Dbxref=GeneID:23391173;Name=PMI_RS00865	PMI_RS00865	PMI_RS00865						258	28	119.449	No	No	4	4	133.788	-1.05691	0.998901	No	3	3	140.72	-1.06088	0.905517	No	4	4	142.182	-1.76175	0.0732294	No	4	4	144.629	5.790689693693036	0.472214		4	4	216.486	1.95649	0.826167	No	No	No
ID=PMI_RS00870;Dbxref=GeneID:6803604;Name=PMI_RS00870;old_locus_tag=PMI0180	PMI0180	PMI_RS00870					putative membrane protein	390	44	1054.62	No	No	14	14	1164.88	-1.02863	0.998901	No	11	11	1144.52	1.02242	0.926663	No	9	9	1089.79	1.05904	0.787163	No	14	14	1635.03	5.376117203345416	0.170768		14	14	799.424	3.07354	0.513488	No	No	No
ID=PMI_RS00875;Dbxref=GeneID:6803342;Name=PMI_RS00875;old_locus_tag=PMI0181	PMI0181	PMI_RS00875					hypothetical protein	159	14	122.407	No	No	3	3	99.4371	1.35884	0.998901	No	3	3	106.818	1.22919	0.531156	No	3	3	107.204	-1.0298	0.95735	No	3	3	0	68.40331709349063	0.133383		3	3	1.48737	19.0443	0.443291	No	No	No
ID=PMI_RS00880;Dbxref=GeneID:6801847;Name=PMI_RS00880;old_locus_tag=PMI0182	PMI0182	PMI_RS00880					putative transcriptional regulator (MrpJ homolog)	236	18	45.0162	No	No	4	4	38.5809	1.36186	0.998901	No	4	4	39.2417	1.09381	0.921433	No	1	1	10.6757	2.14043	0.422481	No	4	4	0	15.92940770900163	0.247155		4	4	2.36558	4.51202	0.659255	No	No	No
ID=PMI_RS00885;Dbxref=GeneID:6801837;Name=PMI_RS00885;old_locus_tag=PMI0183	PMI0183	PMI_RS00885	gsp	bifunctional glutathionylspermidine synthetase/amidase [includes: glutathionylspermidine synthase and glutathionylspermidine amidase	COG0754	Amino acid transport and metabolism	bifunctional glutathionylspermidine synthetase/amidase	1501	113	1056.12	No	No	33	33	992.565	1.15322	0.998901	No	27	27	937.746	1.23251	0.0352632	No	26	26	855.55	1.0796	0.633843	No	33	33	38.0477	17.74412267692713	0.00236214	Yes	33	33	167.45	5.70664	0.154826	No	No	Yes
ID=PMI_RS00890;Dbxref=GeneID:6803690;Name=PMI_RS00890;old_locus_tag=PMI0184	PMI0184	PMI_RS00890	dsdC	D-serine deaminase activator (LysR-family transcriptional regulator)	COG0583	Transcription	D-serine deaminase activator	755	72	528.75	No	No	18	18	786.94	-1.2953	0.998901	No	11	11	559.182	-1.06735	0.768216	No	12	12	479.117	-1.10021	0.644573	No	18	18	166.204	6.300075066957968	0.0653395		18	18	454.301	2.20348	0.601857	No	No	No
ID=PMI_RS00905;Dbxref=GeneID:6802154;Name=fbpC;locus_tag=PMI_RS00905;old_locus_tag=PMI0188	PMI0188	PMI_RS00905	afuC	ferric cation import ABC transporter, ATP-binding protein	COG3842	Amino acid transport and metabolism	ferric cations import ABC transporter, ATP-binding protein	831	57	711.828	No	No	17	17	642.047	1.26054	0.998901	No	12	12	691.092	1.22358	0.152188	No	12	12	571.143	1.37018	0.0312616	No	17	17	215.614	3.913230063775099	0.222151		17	17	374.84	2.0988	0.629046	No	No	No
ID=PMI_RS00910;Dbxref=GeneID:6800600;Name=PMI_RS00910;old_locus_tag=PMI0189	PMI0189	PMI_RS00910	afuB/fpbB	ferric ABC transporter, permease protein	COG1178	Inorganic ion transport and metabolsim	putative ferric ABC transporter, permease	1662	144	1486.68	No	No	38	38	1255.29	1.19357	0.998901	No	34	34	1496.83	1.05541	0.655823	No	26	26	1201.31	1.12791	0.233086	No	38	38	1565.42	14.20554707098342	0.0076891	Yes	38	38	547.631	4.93792	0.179819	No	No	Yes
ID=PMI_RS00915;Dbxref=GeneID:6800027;Name=PMI_RS00915;old_locus_tag=PMI0190	PMI0190	PMI_RS00915	afuA	ferric ABC transporter, iron-binding protein	COG1840	Inorganic ion transport and metabolsim	putative ferric ABC transporter, iron-binding	824	54	259.601	No	No	8	8	284.271	-1.08725	0.998901	No	8	8	300.195	-1.2233	0.465109	No	9	9	235.076	-1.16262	0.654411	No	8	8	1360.66	10.50093881918839	0.129181		8	8	46.8072	3.36399	0.564896	No	No	No
ID=PMI_RS00920;Dbxref=GeneID:6803049;Name=PMI_RS00920;old_locus_tag=PMI0191	PMI0191	PMI_RS00920		MFS-family transporter	COG2271	Carbohydrate transport and metabolism	MFS-family transporter	1069	82	487.094	No	No	18	18	728.402	-1.16275	0.998901	No	14	14	371.158	1.24444	0.108545	No	13	13	373.869	1.1458	0.432149	No	18	18	402.735	8.320711382355091	0.0961509		18	18	558.397	4.44486	0.355446	No	No	No
ID=PMI_RS00930;Dbxref=GeneID:6802301;Name=PMI_RS00930;old_locus_tag=PMI0193	PMI0193	PMI_RS00930		two component transcriptional regulator, LuxR family	COG2197	Signal transduction mechanisms	two-component response regulator	505	41	476.255	No	No	11	11	377.549	1.28501	0.998901	No	9	9	383.781	1.187	0.320187	No	8	8	336.791	1.3387	0.0463369	No	11	11	228.912	18.99989181262946	0.0990191		11	11	100.799	6.01394	0.362508	No	No	No
ID=PMI_RS00935;Dbxref=GeneID:6802290;Name=PMI_RS00935;old_locus_tag=PMI0194	PMI0194	PMI_RS00935	panD	L-aspartate 1-decarboxylase (EC 4.1.1.11)	COG0853	Coenzyme transport and metabolism	aspartate 1-decarboxylase precursor	303	21	143.249	No	No	7	7	107.312	1.25114	0.998901	No	7	7	177.376	-1.00394	0.990334	No	5	5	106.673	1.27424	0.500826	No	7	7	5.68641	11.77248484526472	0.177027		7	7	14.1399	3.84076	0.562365	No	No	No
ID=PMI_RS00940;Dbxref=GeneID:6803314;Name=panC;locus_tag=PMI_RS00940;old_locus_tag=PMI0195	PMI0195	PMI_RS00940	panC	pantothenate synthetase (EC 6.3.2.1)	COG0414	Coenzyme transport and metabolism	pantoate--beta-alanine ligase	680	49	465.852	No	No	18	18	2437.37	-1.10351	0.998901	No	16	16	516.423	-1.05351	0.790605	No	16	16	448.153	-1.0573	0.789622	No	18	18	108.228	18.72823269576492	0.0386056	Yes	18	18	36.5278	7.34908	0.224038	No	No	Yes
ID=PMI_RS00945;Dbxref=GeneID:6803541;Name=panB;locus_tag=PMI_RS00945;old_locus_tag=PMI0196	PMI0196	PMI_RS00945	panB	ketopantoate hydroxymethyltransferase (EC 2.1.2.11)	COG0413	Coenzyme transport and metabolism	3-methyl-2-oxobutanoate hydroxymethyltransferase	632	45	530.149	No	No	18	18	515.88	1.10228	0.998901	No	17	17	546.223	1.03886	0.856324	No	16	16	406.176	1.21052	0.237957	No	18	18	871.534	24.12316536423401	0.014141	Yes	18	18	110.869	7.15743	0.253615	No	No	Yes
ID=PMI_RS00960;Dbxref=GeneID:6802924;Name=PMI_RS00960;old_locus_tag=PMI0199	PMI0199	PMI_RS00960					putative exported protein	263	25	1847.84	No	No	16	16	1944.98	-1.02768	0.998901	No	15	15	2075.06	1.01419	0.911689	No	15	15	1751.8	1.07423	0.45458	No	16	16	1512.73	25.27784728684765	0.074571		16	16	1604.77	3.61931	0.428301	No	No	No
ID=PMI_RS00970;Dbxref=GeneID:6802353;Name=PMI_RS00970;old_locus_tag=PMI0202	PMI0202	PMI_RS00970	sfsA	sugar fermentation stimulation protein	COG1489	Carbohydrate transport and metabolism	sugar fermentation stimulation protein	567	46	1870.41	No	No	20	20	1901.89	1.10879	0.998901	No	19	19	2079.52	1.07219	0.595688	No	20	20	1955.05	-1.0398	0.796662	No	20	20	2038.58	23.21433372863135	0.0413455	Yes	20	20	738.165	8.30902	0.185453	No	No	Yes
ID=PMI_RS00975;Dbxref=GeneID:6802185;Name=PMI_RS00975;old_locus_tag=PMI0203	PMI0203	PMI_RS00975	hrpB	ATP-dependent RNA helicase	COG1643	Translation, ribosomal structure and biogenesis	ATP-dependent RNA helicase	1943	130	3000.75	No	No	58	58	2890.97	1.08076	0.998901	No	49	49	3154.78	-1.03506	0.760962	No	43	43	2846.73	-1.04988	0.654417	No	58	58	2209.33	12.89498768655943	0.000364309	Yes	58	58	625.558	5.51785	0.0610852	No	No	Yes
ID=PMI_RS00980;Dbxref=GeneID:6801396;Name=mrcB;gene_synonym=ponB;locus_tag=PMI_RS00980;old_locus_tag=PMI0204	PMI0204	PMI_RS00980	mrcB	penicillin-binding protein	COG0744	Cell wall/membrane/envelope biogenesis	penicillin-binding protein	1849	141	1323.1	No	No	59	59	1281.56	1.05505	0.998901	No	48	48	1281.69	1.07443	0.453953	No	48	48	1118.89	1.06037	0.620295	No	59	59	262.167	18.87829337939523	5.63556e-05	Yes	59	59	110.332	7.02594	0.0308728	Yes	Yes	No
ID=PMI_RS00995;Dbxref=GeneID:6802314;Name=PMI_RS00995;old_locus_tag=PMI0207	PMI0207	PMI_RS00995	hcp	conserved hypothetical protein (hemolysin co-regulated protein)	COG3157	Intracellular trafficking, secretion, and vesicular transport	conserved hypothetical protein (putative hemolysin co-regulated protein)	414	28	211.985	No	No	10	10	169.231	1.42079	0.998901	No	11	11	178.596	1.23429	0.397311	No	10	10	181.816	1.05588	0.888152	No	10	10	24.0555	28.92305690692042	0.0724365		10	10	22.4414	7.14166	0.362508	No	No	No
ID=PMI_RS01000;Dbxref=GeneID:6800120;Name=PMI_RS01000;old_locus_tag=PMI0208	PMI0208	PMI_RS01000		VgrG-like protein	COG3501	General function prediction only	VgrG-like protein	1590	130	1589.19	No	No	55	55	1529.44	1.07575	0.998901	No	41	41	1774.61	-1.03787	0.748529	No	40	40	1509.63	-1.0812	0.412146	No	55	55	720.744	15.05982137665135	9.51058e-05	Yes	55	55	392.597	5.08942	0.0854303	No	No	Yes
ID=PMI_RS01005;Dbxref=GeneID:6802343;Name=PMI_RS01005;old_locus_tag=PMI0209	PMI0209	PMI_RS01005					conserved hypothetical protein	639	67	10.0701	No	No	4	4	13.8631	-1.12545	0.998901	No	3	3	14.8348	-1.25848	0.9485	No	3	3	10.119	-1.70248	0.867932	No	4	4	3.91539	3.474622265938196	0.456233		4	4	0	1.49329	0.893411	No	No	No
ID=PMI_RS01010;Dbxref=GeneID:6802376;Name=PMI_RS01010;old_locus_tag=PMI0210	PMI0210	PMI_RS01010					putative lipase	1535	168	660.765	No	No	19	19	734.629	-1.05789	0.998901	No	15	15	859.277	-1.2703	0.0208068	No	15	15	683.601	-1.06614	0.745977	No	19	19	469.305	13.92314700324077	0.0277425	Yes	19	19	75.9091	5.81235	0.28288	No	No	Yes
ID=PMI_RS01015;Dbxref=GeneID:6802374;Name=PMI_RS01015;old_locus_tag=PMI0211	PMI0211	PMI_RS01015					putative lipoprotein	635	75	209.131	No	No	2	2	255.896	-1.25932	0.998901	No	1	1	224.985	-1.02765	0.938812	No	1	1	173.198	1.09653	0.782286	No	2	2	500.474	3.904577187982693	0.809636		2	2	48.1885	1.72089	0.892847	No	No	No
ID=PMI_RS01020;Dbxref=GeneID:6802345;Name=PMI_RS01020;old_locus_tag=PMI0212	PMI0212	PMI_RS01020					conserved hypothetical protein	635	75	123.946	No	No	4	4	97.3307	1.12677	0.998901	No	4	4	121.278	1.07577	0.85322	No	2	2	102.119	1.14243	0.69881	No	4	4	12.245	6.827115775846451	0.398637		4	4	32.0212	3.05791	0.718041	No	No	No
ID=PMI_RS01025;Dbxref=GeneID:6802383;Name=PMI_RS01025;old_locus_tag=PMI0213	PMI0213	PMI_RS01025	btuF	periplasmic binding protein	COG0614	Inorganic ion transport and metabolsim	putative periplasmic binding protein	663	44	332.799	No	No	11	11	340.284	1.11238	0.998901	No	8	8	350.778	1.02398	0.938684	No	8	8	333.721	-1.1955	0.411949	No	11	11	89.6348	7.317419555199777	0.196521		11	11	65.5062	3.64037	0.518338	No	No	No
ID=PMI_RS01035;Dbxref=GeneID:6803398;Name=dgt;locus_tag=PMI_RS01035;old_locus_tag=PMI0215	PMI0215	PMI_RS01035	dgt	deoxyguanosinetriphosphate triphosphohydrolase	COG0232	Nucleotide transport and metabolsim	deoxyguanosinetriphosphate triphosphohydrolase	1206	93	1061.43	No	No	31	31	1048.4	1.08048	0.998901	No	28	28	1158.99	-1.10328	0.440751	No	26	26	1085.77	-1.21737	0.0506866	No	31	31	118.481	10.59537794113082	0.021967	Yes	31	31	231.84	4.38154	0.252008	No	No	Yes
ID=PMI_RS01040;Dbxref=GeneID:6803063;Name=rumA;locus_tag=PMI_RS01040;old_locus_tag=PMI0216	PMI0216	PMI_RS01040	rumA	23S rRNA m(5)U-1939 methyltransferase (EC 2.1.1.190)	COG2265	Translation, ribosomal structure and biogenesis	23S rRNA (uracil-5-)-methyltransferase	1059	70	1260.53	No	No	29	29	1101.08	1.18059	0.998901	No	28	28	1134.91	1.07612	0.562451	No	26	26	1111.53	1.01509	0.935249	No	29	29	814.018	21.25771473251442	0.0106864	Yes	29	29	202.691	9.68091	0.0841881	No	No	Yes
ID=PMI_RS01045;Dbxref=GeneID:6800859;Name=relA;locus_tag=PMI_RS01045;old_locus_tag=PMI0217	PMI0217	PMI_RS01045	relA	GTP pyrophosphokinase	COG0317	Signal transduction mechanisms	GTP pyrophosphokinase	1791	132	1896.52	No	No	63	63	1740.91	1.18035	0.998901	No	54	54	1903.82	1.04824	0.679223	No	47	47	1638.87	1.06085	0.60806	No	63	63	3594.31	15.66221633526828	1.6128e-05	Yes	63	63	505.213	6.14415	0.0384244	Yes	Yes	No
ID=PMI_RS01050;Dbxref=GeneID:6800928;Name=mazG;locus_tag=PMI_RS01050;old_locus_tag=PMI0218	PMI0218	PMI_RS01050	mazG				putative nucleotide pyrophosphohydrolase	637	45	992.318	No	No	21	21	1064.34	-1.05099	0.998901	No	18	18	1227.68	-1.12089	0.356926	No	17	17	1118.64	-1.20252	0.111665	No	21	21	971.477	16.86297632927036	0.0289947	Yes	21	21	443.865	6.04085	0.2612	No	No	Yes
ID=PMI_RS01055;Dbxref=GeneID:6803330;Name=PMI_RS01055;old_locus_tag=PMI0219	PMI0219	PMI_RS01055					hypothetical protein	171	16	232.954	No	No	5	5	280.914	-1.15026	0.998901	No	2	2	340.192	-1.22257	0.465109	No	3	3	283.033	-1.23888	0.440949	No	5	5	62.0502	9.859269887550257	0.268043		5	5	21.1039	3.43139	0.658412	No	No	No
ID=PMI_RS01070;Dbxref=GeneID:6801597;Name=PMI_RS01070;old_locus_tag=PMI0222	PMI0222	PMI_RS01070		Sodium:sulfate symporter-family protein	COG0471	Carbohydrate transport and metabolism	sodium:sulfate symporter-family protein	1105	98	1602.82	No	No	40	40	1426.87	1.154	0.998901	No	36	36	1687.21	1.00428	0.977117	No	33	33	1479.94	1.0128	0.946019	No	40	40	737.971	15.78591731535705	0.00302612	Yes	40	40	247.589	5.78075	0.119781	No	No	Yes
ID=PMI_RS01075;Dbxref=GeneID:6802418;Name=PMI_RS01075;old_locus_tag=PMI0223	PMI0223	PMI_RS01075		alpha-keto acid decarboxylase	COG3961	Carbohydrate transport and metabolism	putative alpha-keto acid decarboxylase	1309	130	918.739	No	No	28	28	901.481	1.13811	0.998901	No	22	22	1062.79	-1.0937	0.572152	No	21	21	1002.3	-1.07884	0.650451	No	28	28	5202.58	12.20283819403358	0.01683	Yes	28	28	173.332	3.86938	0.301884	No	No	Yes
ID=PMI_RS01080;Dbxref=GeneID:6802435;Name=PMI_RS01080;old_locus_tag=PMI0224	PMI0224	PMI_RS01080	mltD	membrane-bound lytic murein transglycosylase D precursor	COG1388	Cell wall/membrane/envelope biogenesis	membrane-bound lytic murein transglycosylase D	1067	89	1384.17	No	No	37	37	1363.37	1.03378	0.998901	No	30	30	1430.25	1.02473	0.858868	No	30	30	1333.57	1.00727	0.973873	No	37	37	2133.13	21.32550391491047	0.00225994	Yes	37	37	204.872	6.4733	0.107386	No	No	Yes
ID=PMI_RS01085;Dbxref=GeneID:6800891;Name=PMI_RS01085;old_locus_tag=PMI0225	PMI0225	PMI_RS01085	gloB	hydroxyacylglutathione hydrolase	COG0491	General function prediction only	putative hydroxyacylglutathione hydrolase	603	51	1391.18	No	No	15	15	1491.14	-1.08199	0.998901	No	15	15	1464.14	1.02056	0.917034	No	15	15	1285.67	-1.0843	0.60248	No	15	15	200.63	19.19424967558726	0.0549318		15	15	112.009	7.92815	0.267031	No	No	No
ID=PMI_RS01090;Dbxref=GeneID:6802698;Name=PMI_RS01090;old_locus_tag=PMI0226	PMI0226	PMI_RS01090					conserved hypothetical protein	570	47	2311.66	No	No	24	24	2344.82	-1.01137	0.998901	No	24	24	2591.74	-1.06724	0.537181	No	18	18	2099.05	1.03523	0.779337	No	24	24	374.099	13.88493494458243	0.0421107	Yes	24	24	283.72	7.07633	0.156601	No	No	Yes
ID=PMI_RS01095;Dbxref=GeneID:6800990;Name=PMI_RS01095;old_locus_tag=PMI0227	PMI0227	PMI_RS01095	rnhA	RNase HI (EC 3.1.26.4)	COG0328	Replication, recombination and repair	ribonuclease HI	383	27	8.93778	No	No	4	4	1.53378	1.51381	0.998901	No	NA	NA	0	2.36421	0.911302	No	NA	NA	0	1.87899	0.935249	No	4	4	0	2.328870204130014	0.548775		4	4	0	-1.13885	0.962773	No	No	No
ID=PMI_RS01105;Dbxref=GeneID:6803619;Name=PMI_RS01105;old_locus_tag=PMIt001	PMIt001	PMI_RS01105					tRNA	60	3	273.27	No	No	1	1	321.649	-1.09705	0.998901	No	1	1	338.225	-1.12297	0.636419	No	1	1	233.668	1.11772	0.681927	No	1	1	298.475	4.015974171740694	0.736989		1	1	600.397	-2.49946	0.859304	No	No	No
ID=PMI_RS01110;Dbxref=GeneID:6799986;Name=PMI_RS01110;old_locus_tag=PMI0229	PMI0229	PMI_RS01110		ABC transporter, permease protein (FecCD transport family)	COG0609	Inorganic ion transport and metabolsim	ABC transporter, permease protein (FecCD transport family)	865	66	904.048	No	No	20	20	900.326	1.11385	0.998901	No	15	15	939.034	1.08193	0.59915	No	16	16	759.788	1.07631	0.667378	No	20	20	2123.26	11.55237342925065	0.052216		20	20	128.639	4.77794	0.316611	No	No	No
ID=PMI_RS01115;Dbxref=GeneID:6800969;Name=PMI_RS01115;old_locus_tag=PMI0230	PMI0230	PMI_RS01115		ABC transporter, ATP-binding subunit	COG1120	Coenzyme transport and metabolism	ABC transporter, ATP-binding subunit	635	41	391.979	No	No	10	10	318.641	1.41194	0.998901	No	10	10	396.015	-1.14405	0.598505	No	8	8	341.446	-1.14683	0.611087	No	10	10	242.373	7.265271187979243	0.227196		10	10	183.129	2.44029	0.664026	No	No	No
ID=PMI_RS01120;Dbxref=GeneID:6801018;Name=PMI_RS01120;old_locus_tag=PMI0231	PMI0231	PMI_RS01120	pbtI	citrate lyase beta chain	COG2301	Carbohydrate transport and metabolism	putative citrate lyase beta chain	668	55	947.123	No	No	18	18	813.406	1.12926	0.998901	No	13	13	836.19	1.10116	0.480203	No	13	13	758.312	1.13567	0.366813	No	18	18	905.862	15.78942502793359	0.0339892	Yes	18	18	459.436	4.74457	0.330781	No	No	Yes
ID=PMI_RS01135;Dbxref=GeneID:6800587;Name=PMI_RS01135;old_locus_tag=PMI0234	PMI0234	PMI_RS01135	pbtC	decarboxylase	COG0019	Amino acid transport and metabolism	putative decarboxylase	1122	91	783.463	No	No	40	40	684.384	1.2577	0.998901	No	28	28	795.446	1.01193	0.955632	No	20	20	620.751	1.13007	0.477032	No	40	40	808.833	8.033944553014351	0.00872832	Yes	40	40	840.641	3.40646	0.2789	No	No	Yes
ID=PMI_RS01140;Dbxref=GeneID:6800520;Name=PMI_RS01140;old_locus_tag=PMI0235	PMI0235	PMI_RS01140	pbtD	pyridoxal-phosphate dependent enzyme	COG0031	Amino acid transport and metabolism	putative pyridoxal-phosphate dependent enzyme	812	54	350.266	No	No	12	12	489.284	1.23241	0.998901	No	10	10	303.52	1.10673	0.669992	No	8	8	230.118	1.3611	0.0840273	No	12	12	19.1733	13.53757961858579	0.0933761		12	12	208.195	3.68672	0.502064	No	No	No
ID=PMI_RS01145;Dbxref=GeneID:6802564;Name=PMI_RS01145;old_locus_tag=PMI0236	PMI0236	PMI_RS01145	pbtE				putative octopine/opine/tauropine dehydrogenase	925	60	986.839	No	No	23	23	822.97	1.22288	0.998901	No	19	19	1042.23	-1.10037	0.548858	No	18	18	838.068	-1.06017	0.759694	No	23	23	786.977	12.56489397825137	0.0186671	Yes	23	23	647.72	4.19976	0.326872	No	No	Yes
ID=PMI_RS01155;Dbxref=GeneID:6802573;Name=PMI_RS01155;old_locus_tag=PMI0238	PMI0238	PMI_RS01155	pbtG	substrate-binding protein	COG0614	Inorganic ion transport and metabolsim	putative substrate-binding protein	901	60	332.141	No	No	18	18	254.244	1.30708	0.998901	No	16	16	329.766	1.05239	0.86285	No	13	13	278.386	1.03648	0.915621	No	18	18	319.573	14.54463029523625	0.0360921	Yes	18	18	50.5528	4.5291	0.357348	No	No	Yes
ID=PMI_RS01160;Dbxref=GeneID:6802584;Name=PMI_RS01160;old_locus_tag=PMI0239	PMI0239	PMI_RS01160	pbtH				conserved hypothetical protein	356	30	672.003	No	No	16	16	623.7	1.08092	0.998901	No	17	17	566.405	1.14266	0.395483	No	15	15	556.781	1.02834	0.911017	No	16	16	85.5582	21.72287046106271	0.0490718	Yes	16	16	188.846	9.37494	0.217007	No	No	Yes
ID=PMI_RS01185;Dbxref=GeneID:6802654;Name=PMI_RS01185;old_locus_tag=PMI0244	PMI0244	PMI_RS01185					putative membrane protein	169	20	112.828	No	No	7	7	150.949	-1.43596	0.998901	No	7	7	139.531	-1.27995	0.480019	No	8	8	109.692	-1.12606	0.795819	No	7	7	2.47245	14.61366771198653	0.148775		7	7	32.6829	4.22525	0.555597	No	No	No
ID=PMI_RS01190;Dbxref=GeneID:6802610;Name=tppB;gene_synonym=ydgR;locus_tag=PMI_RS01190;old_locus_tag=PMI0245	PMI0245	PMI_RS01190	tppB	MFS-family transporter	COG3104	Amino acid transport and metabolism	MFS-family transporter	1182	110	980.037	No	No	34	34	911.044	1.13417	0.998901	No	29	29	939.644	-1.02186	0.906439	No	27	27	842.926	-1.02655	0.893779	No	34	34	520.881	11.23677169981417	0.00869525	Yes	34	34	314.696	4.3631	0.235482	No	No	Yes
ID=PMI_RS01195;Dbxref=GeneID:6800187;Name=hpaC;locus_tag=PMI_RS01195;old_locus_tag=PMI0246	PMI0246	PMI_RS01195	hpaC	4-hydroxyphenylacetate 3-monooxygenase, reductase component	COG1853	Energy production and conversion	4-hydroxyphenylacetate 3-monooxygenase, reductase component	414	32	1081.78	No	No	21	21	1058.07	1.02243	0.998901	No	20	20	1108.16	1.0691	0.572152	No	19	19	1008.5	-1.00395	0.983581	No	21	21	2359.83	18.84006868718653	0.0805091		21	21	407.048	8.378	0.176348	No	No	No
ID=PMI_RS01200;Dbxref=GeneID:6801012;Name=PMI_RS01200;old_locus_tag=PMI0247	PMI0247	PMI_RS01200					hypothetical protein	152	12	59.3124	No	No	1	1	38.5336	1.38068	0.998901	No	1	1	49.5535	1.23631	0.659675	No	1	1	80.2279	-1.60104	0.131677	No	1	1	29.656	1.689103291320239	0.933987		1	1	16.7598	5.8522	0.783853	No	No	No
ID=PMI_RS01205;Dbxref=GeneID:6802230;Name=PMI_RS01205;old_locus_tag=PMI0248	PMI0248	PMI_RS01205	hpcR	homoprotocatechuate degradative operon repressor (MarR family transcriptional regulator)	COG1846	Transcription	homoprotocatechuate degradative operon repressor	349	22	478.447	No	No	7	7	526.145	-1.06445	0.998901	No	6	6	486.739	1.09785	0.779388	No	6	6	525.158	-1.28243	0.234349	No	7	7	237.303	6.579972172152312	0.392102		7	7	28.917	4.9156	0.533035	No	No	No
ID=PMI_RS01210;Dbxref=GeneID:6802442;Name=PMI_RS01210;old_locus_tag=PMI0249	PMI0249	PMI_RS01210	betU	secondary glycine betaine transporter	COG1292	Cell wall/membrane/envelope biogenesis	putative secondary glycine betaine transporter	1602	122	801.264	No	No	29	29	731.772	1.08636	0.998901	No	21	21	859.049	-1.08084	0.59915	No	20	20	728.47	-1.00831	0.976991	No	29	29	245.152	8.634994777320863	0.0260316	Yes	29	29	609.765	3.26098	0.347491	No	No	Yes
ID=PMI_RS01220;Dbxref=GeneID:6803293;Name=PMI_RS01220;old_locus_tag=PMI0251	PMI0251	PMI_RS01220		hypothetical protein	COG2323	Function unknown	putative membrane protein	539	49	211.554	No	No	13	13	63.9356	1.30957	0.998901	No	7	7	65.8142	-1.14625	0.849954	No	9	9	54.778	-1.08373	0.927789	No	13	13	108.596	3.994179873536353	0.198367		13	13	4.24819	1.66621	0.747451	No	No	No
ID=PMI_RS01225;Dbxref=GeneID:6801057;Name=PMI_RS01225;old_locus_tag=PMI0252	PMI0252	PMI_RS01225	rnz/elaC	RNAse Z (EC 3.1.26.11)	COG1234	Translation, ribosomal structure and biogenesis	ribonuclease Z	733	61	464.829	No	No	22	22	429.745	1.12173	0.998901	No	16	16	530.588	-1.05249	0.83464	No	17	17	330.635	1.25813	0.252439	No	22	22	34.9105	11.94164274134492	0.0346057	Yes	22	22	51.7513	4.73683	0.314029	No	No	Yes
ID=PMI_RS01230;Dbxref=GeneID:6803534;Name=PMI_RS01230;old_locus_tag=PMI0254	PMI0254	PMI_RS01230	mrpA'	fimbrial protein	COG3539	Cell motiliy	fimbrial protein	421	27	601.189	No	No	7	7	502.305	1.18838	0.998901	No	5	5	458.275	1.08302	0.74056	No	6	6	480.095	1.11439	0.635255	No	7	7	176.462	19.06306376337669	0.192569		7	7	176.057	5.33946	0.497702	No	No	No
ID=PMI_RS01235;Dbxref=GeneID:6801111;Name=PMI_RS01235;old_locus_tag=PMI0255	PMI0255	PMI_RS01235	mrpC'	fimbrial outer membrane usher protein	COG3188	Cell motiliy	fimbrial outer membrane usher protein	2101	182	2327.21	No	No	66	66	2378.13	1.02954	0.998901	No	58	58	2624.98	-1.1195	0.0905164	No	51	51	2102.24	1.01256	0.929789	No	66	66	2556.39	12.07231658682486	0.000827006	Yes	66	66	1239.33	4.45496	0.0934985	No	No	Yes
ID=PMI_RS01240;Dbxref=GeneID:23391174;Name=PMI_RS01240;Note=Derived	PMI0256	PMI_RS01240	mrpD'				fimbrial chaperone (pseudogene)	603	60	346.811	No	No	13	13	287.409	1.15527	0.998901	No	14	14	335.531	1.00694	0.980706	No	12	12	253.485	1.24526	0.274101	No	13	13	28.8042	8.317170160789386	0.16436		13	13	133.101	4.01355	0.457239	No	No	No
ID=PMI_RS01245;Dbxref=GeneID:6801942;Name=PMI_RS01245;old_locus_tag=PMI0257	PMI0257	PMI_RS01245	mrpE'				fimbrial protein	443	42	74.2974	No	No	10	10	46.586	1.67751	0.998901	No	6	6	42.727	1.03431	0.972067	No	7	7	51.194	-1.26999	0.755327	No	10	10	41.2632	7.592587785115193	0.168763		10	10	4.9283	2.80105	0.626578	No	No	No
ID=PMI_RS01250;Dbxref=GeneID:6801180;Name=PMI_RS01250;old_locus_tag=PMI0258	PMI0258	PMI_RS01250	mrpF'				putative minor fimbrial subunit	414	32	328.927	No	No	10	10	306.063	1.08238	0.998901	No	7	7	280.769	1.15289	0.572211	No	10	10	226.551	1.10719	0.739161	No	10	10	1764.47	8.785418746582257	0.241196		10	10	272.588	2.38716	0.678115	No	No	No
ID=PMI_RS01260;Dbxref=GeneID:6801240;Name=PMI_RS01260;old_locus_tag=PMI0260	PMI0260	PMI_RS01260	mrpH'				putative fimbrial adhesin	678	57	471.825	No	No	16	16	342.478	1.33909	0.998901	No	12	12	386.527	1.10031	0.659897	No	10	10	334.852	1.28211	0.142807	No	16	16	33.9731	12.70997125460462	0.0747686		16	16	80.8316	5.37001	0.337213	No	No	No
ID=PMI_RS01265;Dbxref=GeneID:6802911;Name=PMI_RS01265;old_locus_tag=PMI0261	PMI0261	PMI_RS01265	mrpJ'				fimbrial operon regulator	255	25	293.168	No	No	10	10	273.151	1.10544	0.998901	No	6	6	274.522	1.08527	0.797856	No	7	7	198.142	1.30468	0.226632	No	10	10	282.721	4.503349967304057	0.358069		10	10	127.125	2.38072	0.674422	No	No	No
ID=PMI_RS01270;Dbxref=GeneID:6801350;Name=PMI_RS01270;old_locus_tag=PMI0262	PMI0262	PMI_RS01270	mrpI				fimbrial recombinase	452	41	253.983	No	No	9	9	249.496	1.08977	0.998901	No	9	9	239.369	1.00409	0.987692	No	8	8	176.199	1.21847	0.414481	No	9	9	131.157	9.3361157614459	0.190676		9	9	98.5879	4.09426	0.521081	No	No	No
ID=PMI_RS01275;Dbxref=GeneID:6803219;Name=PMI_RS01275;old_locus_tag=PMI0263	PMI0263	PMI_RS01275	mrpA	major mannose-resistant/Proteus-like fimbrial protein	COG3539	Cell motiliy	major mannose-resistant/Proteus-like fimbrial protein	421	28	10.967	No	No	4	4	20.0101	-1.79658	0.998901	No	1	1	8.83215	-1.08229	0.962786	No	2	2	7.58923	-1.23557	0.960549	No	4	4	0	1.902026526110517	0.613886		4	4	0	1.05316	0.98528	No	No	No
ID=PMI_RS01280;Dbxref=GeneID:6802046;Name=PMI_RS01280;old_locus_tag=PMI0264	PMI0264	PMI_RS01280	mrpB	fimbrial subunit	COG3539	Cell motiliy	fimbrial subunit	447	30	141.627	No	No	6	6	156.83	-1.13673	0.998901	No	4	4	172.914	-1.15795	0.590011	No	3	3	149.907	-1.08672	0.804703	No	6	6	0	14.27210703052699	0.127874		6	6	14.4336	4.39788	0.578417	No	No	No
ID=PMI_RS01285;Dbxref=GeneID:6802129;Name=PMI_RS01285;old_locus_tag=PMI0265	PMI0265	PMI_RS01285	mrpC	fimbrial outer membrane usher protein	COG3188	Cell motiliy	fimbrial outer membrane usher protein	2091	181	1528.67	No	No	45	45	1462.05	1.12799	0.998901	No	40	40	1417.19	1.09455	0.425607	No	35	35	1340.16	1.0062	0.976991	No	45	45	471.248	13.6560838565258	0.00202748	Yes	45	45	225.841	5.3486	0.113854	No	No	Yes
ID=PMI_RS01290;Dbxref=GeneID:6800752;Name=PMI_RS01290;old_locus_tag=PMI0266	PMI0266	PMI_RS01290	mrpD	fimbrial chaperone protein	COG3121	Extracellular structures	fimbrial chaperone protein	606	41	128.343	No	No	12	12	79.7277	1.45238	0.998901	No	6	6	117.755	-1.2016	0.625308	No	6	6	97.5318	-1.16492	0.746905	No	12	12	0	6.392531424544236	0.110049		12	12	23.4134	1.93162	0.709821	No	No	No
ID=PMI_RS01295;Dbxref=GeneID:6802702;Name=PMI_RS01295;old_locus_tag=PMI0267	PMI0267	PMI_RS01295	mrpE	fimbrial subunit	COG3539	Cell motiliy	fimbrial subunit	435	44	386.661	No	No	13	13	360.701	1.13473	0.998901	No	11	11	433.723	-1.02745	0.926663	No	11	11	434.331	-1.25931	0.235248	No	13	13	4510.75	9.516277077033532	0.19409		13	13	311.573	3.06637	0.551782	No	No	No
ID=PMI_RS01300;Dbxref=GeneID:6800726;Name=PMI_RS01300;old_locus_tag=PMI0268	PMI0268	PMI_RS01300	mrpF				fimbrial subunit	387	38	96.9135	No	No	5	5	90.2108	1.05499	0.998901	No	3	3	88.3753	1.02881	0.948594	No	3	3	63.5401	1.37912	0.384372	No	5	5	12.9795	15.80928203475981	0.259034		5	5	22.3003	3.46335	0.677896	No	No	No
ID=PMI_RS01305;Dbxref=GeneID:6802231;Name=PMI_RS01305;old_locus_tag=PMI0269	PMI0269	PMI_RS01305	mrpG	fimbrial subunit	COG3539	Cell motiliy	fimbrial subunit	438	34	81.6528	No	No	8	8	74.743	1.12024	0.998901	No	6	6	67.9196	1.27811	0.603357	No	5	5	68.6334	1.08323	0.90133	No	8	8	1.83999	6.589866075240582	0.194385		8	8	11.7413	2.9793	0.632458	No	No	No
ID=PMI_RS01310;Dbxref=GeneID:6800739;Name=PMI_RS01310;old_locus_tag=PMI0270	PMI0270	PMI_RS01310	mrpH				fimbrial adhesin	661	57	696.325	No	No	24	24	638.212	1.115	0.998901	No	19	19	612.235	1.10745	0.515156	No	16	16	604.383	1.0782	0.669788	No	24	24	591.265	12.40951099394779	0.0263276	Yes	24	24	85.6182	4.6169	0.297528	No	No	Yes
ID=PMI_RS01315;Dbxref=GeneID:6800147;Name=PMI_RS01315;old_locus_tag=PMI0271	PMI0271	PMI_RS01315	mrpJ				fimbrial operon regulator	258	23	398.082	No	No	10	10	405.169	-1.07421	0.998901	No	10	10	394.643	-1.05848	0.825311	No	7	7	338.224	-1.00488	0.985801	No	10	10	522.655	12.29909901840241	0.247099		10	10	206.659	4.94222	0.457239	No	No	No
ID=PMI_RS01320;Dbxref=GeneID:6801841;Name=PMI_RS01320;old_locus_tag=PMI0272	PMI0272	PMI_RS01320	mtrF	efflux pump component	COG2978	Coenzyme transport and metabolism	probable transport protein	1259	108	1207.33	No	No	35	35	1118.37	1.13869	0.998901	No	31	31	1052.72	1.09707	0.478089	No	24	24	1017.59	-1.01496	0.948793	No	35	35	160.59	19.15224306906017	0.00200578	Yes	35	35	142.986	6.0901	0.141604	No	No	Yes
ID=PMI_RS01325;Dbxref=GeneID:6802645;Name=PMI_RS01325;old_locus_tag=PMI0273	PMI0273	PMI_RS01325					conserved hypothetical protein	306	16	44.0516	No	No	4	4	29.6789	1.4977	0.998901	No	4	4	46.9601	-1.39168	0.551676	No	3	3	17.7082	2.03675	0.709259	No	4	4	0	12.70734784598553	0.253587		4	4	10.5272	3.99639	0.68024	No	No	No
ID=PMI_RS01330;Dbxref=GeneID:6801191;Name=PMI_RS01330;old_locus_tag=PMI0274	PMI0274	PMI_RS01330		hypothetical protein	COG0599	General function prediction only	conserved hypothetical protein	270	22	80.3172	No	No	4	4	80.0993	-1.01353	0.998901	No	5	5	120.874	-1.49615	0.164095	No	5	5	86.367	-1.18895	0.690293	No	4	4	20.7263	11.47899981607599	0.557797		4	4	6.64126	6.03366	0.608577	No	No	No
ID=PMI_RS01340;Dbxref=GeneID:6803047;Name=PMI_RS01340;old_locus_tag=PMI0276	PMI0276	PMI_RS01340	zapD	type I secretion outer membrane protein	COG1538	Cell wall/membrane/envelope biogenesis	type I secretion outer membrane protein	1081	104	183.135	No	No	13	13	136.856	1.31122	0.998901	No	9	9	143.512	1.12963	0.713107	No	8	8	137.603	1.05159	0.90794	No	13	13	16.5149	6.48255124781539	0.164843		13	13	42.003	3.21113	0.528793	No	No	No
ID=PMI_RS01345;Dbxref=GeneID:6800981;Name=PMI_RS01345;old_locus_tag=PMI0277	PMI0277	PMI_RS01345	zapC	type I secretion protein	COG1566	Defense mechanisms	type I secretion protein	1059	102	231.93	No	No	13	13	169.808	1.26785	0.998901	No	10	10	199.792	-1.01911	0.959665	No	10	10	209.787	-1.05982	0.88638	No	13	13	26.2109	6.170298025603769	0.16018		13	13	56.0569	2.9403	0.560151	No	No	No
ID=PMI_RS01350;Dbxref=GeneID:6801849;Name=PMI_RS01350;old_locus_tag=PMI0278	PMI0278	PMI_RS01350	zapB	Type I secretion ATP-binding protein	COG4618	Intracellular trafficking, secretion, and vesicular transport	type I secretion ATP-binding protein	1391	147	355.183	No	No	24	24	297.367	1.18669	0.998901	No	22	22	359	-1.06848	0.808198	No	17	17	339.92	-1.16307	0.486965	No	24	24	125.787	8.375528824718931	0.0321421	Yes	24	24	30.2618	3.06264	0.415457	No	No	Yes
ID=PMI_RS01355;Dbxref=GeneID:6802866;Name=PMI_RS01355;old_locus_tag=PMI0279	PMI0279	PMI_RS01355	zapA				metalloprotease	1179	111	1976.3	No	No	21	21	2145.3	-1.01462	0.998901	No	16	16	2325.31	-1.12638	0.255781	No	15	15	2154.99	-1.06915	0.628221	No	21	21	12579.2	4.501884154370466	0.142424		21	21	4672.2	2.132	0.578072	No	No	No
ID=PMI_RS01360;Dbxref=GeneID:6803240;Name=PMI_RS01360;old_locus_tag=PMI0281	PMI0281	PMI_RS01360	zapE				putative metalloprotease	1650	212	435.592	No	No	20	20	424.784	1.00528	0.998901	No	21	21	466.138	-1.12674	0.479893	No	21	21	416.369	-1.19612	0.270137	No	20	20	125.382	10.43818154429364	0.0828556		20	20	40.5244	4.62289	0.325115	No	No	No
ID=PMI_RS01365;Dbxref=GeneID:6801008;Name=PMI_RS01365;old_locus_tag=PMI0282	PMI0282	PMI_RS01365	zapE2				putative metalloprotease	1571	196	150.134	No	No	10	10	158.27	-1.0242	0.998901	No	9	9	192.927	-1.55847	0.0496982	No	10	10	167.186	-1.46162	0.149108	No	10	10	172.459	6.927052422980665	0.242622		10	10	67.0902	2.51949	0.652557	No	No	No
ID=PMI_RS01370;Dbxref=GeneID:6801189;Name=PMI_RS01370;old_locus_tag=PMI0283	PMI0284	PMI_RS01370	zapE3				putative metalloprotease	1571	170	104.025	No	No	5	5	90.9067	1.08872	0.998901	No	4	4	110.479	-1.16799	0.742451	No	3	3	85.3128	-1.04889	0.937466	No	5	5	0	10.62907065362517	0.207859		5	5	89.1802	4.38845	0.626541	No	No	No
ID=PMI_RS01375;Dbxref=GeneID:6800357;Name=PMI_RS01375;old_locus_tag=PMI0285	PMI0285	PMI_RS01375	zapE4				putative metalloprotease	1559	168	316.154	No	No	10	10	325.311	-1.10188	0.998901	No	7	7	371.883	-1.09962	0.688843	No	6	6	354.069	-1.22083	0.271427	No	10	10	28.5552	11.01646427785174	0.185485		10	10	89.6634	3.97878	0.523997	No	No	No
ID=PMI_RS01380;Dbxref=GeneID:6800375;Name=PMI_RS01380;old_locus_tag=PMI0286	PMI0286	PMI_RS01380					putative transcriptional regulator	707	64	412.593	No	No	13	13	382.799	1.04944	0.998901	No	16	16	454.438	-1.13294	0.612053	No	13	13	434.179	-1.2268	0.391862	No	13	13	84.1823	21.77005178060742	0.0408266	Yes	13	13	19.4545	4.68827	0.394559	No	No	Yes
ID=PMI_RS01385;Dbxref=GeneID:6800397;Name=PMI_RS01385;old_locus_tag=PMI0287	PMI0287	PMI_RS01385		amidohydrolase/metallopeptidase	COG0624	Amino acid transport and metabolism	putative amidohydrolase/metallopeptidase	1004	77	91.3955	No	No	14	14	88.1517	1.15449	0.998901	No	8	8	104.156	-1.39438	0.383497	No	7	7	94.4961	-1.44961	0.333174	No	14	14	3.83589	5.47082293231231	0.116498		14	14	59.4548	2.19583	0.651087	No	No	No
ID=PMI_RS01390;Dbxref=GeneID:6800398;Name=PMI_RS01390;old_locus_tag=PMI0288	PMI0288	PMI_RS01390	rafY				putative glycoporin	1107	108	328.15	No	No	12	12	383.602	-1.20393	0.998901	No	10	10	418.058	-1.10697	0.644937	No	10	10	316.805	-1.10173	0.703444	No	12	12	708.58	5.682975659309784	0.246373		12	12	218.495	4.23746	0.471465	No	No	No
ID=PMI_RS01400;Dbxref=GeneID:6803178;Name=PMI_RS01400;old_locus_tag=PMI0290	PMI0290	PMI_RS01400		glycosyl hydrolase	COG1554	Carbohydrate transport and metabolism	glycosyl hydrolase; possible trehalose 6-phosphate phosphorylase	2173	194	83.4224	No	No	12	12	53.2109	1.94634	0.998901	No	5	5	39.6916	1.53502	0.633603	No	6	6	44.2547	1.6895	0.39047	No	12	12	0.356827	4.768737188351224	0.123594		12	12	2.49392	1.21042	0.897655	No	No	No
ID=PMI_RS01405;Dbxref=GeneID:6800404;Name=PMI_RS01405;old_locus_tag=PMI0291	PMI0291	PMI_RS01405	treB	PTS system trehalose-specific IIB component, Glc family (TC 4.A.1.2.4)/PTS system trehalose-specific IIC component, Glc family (TC 4.A.1.2.4)	COG1263	Carbohydrate transport and metabolism	PTS system, trehalose-specific IIBC component	1136	109	915.272	No	No	23	23	971.405	-1.09736	0.998901	No	26	26	1171.25	-1.3117	0.0127207	No	27	27	1070.28	-1.52594	6.81292e-05	No	23	23	875.408	7.783594233773028	0.0480242	Yes	23	23	560.406	3.61232	0.37976	No	No	Yes
ID=PMI_RS01415;Dbxref=GeneID:6801520;Name=PMI_RS01415;old_locus_tag=PMI0294	PMI0294	PMI_RS01415					putative exported protein	361	47	120.091	No	No	4	4	145.869	-1.31509	0.998901	No	4	4	147.951	-1.27816	0.50112	No	3	3	141.778	-1.49579	0.155029	No	4	4	290.817	4.959423823398972	0.553119		4	4	26.217	3.01596	0.736112	No	No	No
ID=PMI_RS01420;Dbxref=GeneID:6800043;Name=PMI_RS01420;old_locus_tag=PMI0295	PMI0295	PMI_RS01420		hypothetical protein	COG3710	Transcription	putative membrane protein	659	96	10.5604	No	No	2	2	19.6148	-2.63172	0.998901	No	2	2	15.8187	-1.6971	0.638128	No	3	3	10.6588	-1.40729	0.926153	No	2	2	3.12032	1.371305055340549	0.896305		2	2	16.8629	-1.8945	0.801376	No	No	No
ID=PMI_RS01435;Dbxref=GeneID:6800866;Name=PMI_RS01435;old_locus_tag=PMI0298	PMI0298	PMI_RS01435	fim3B	fimbrial subunit	COG3539	Cell motiliy	fimbrial subunit	457	44	516.635	No	No	16	16	544.467	1.01132	0.998901	No	13	13	506.127	1.10301	0.706567	No	10	10	465.929	1.02973	0.929789	No	16	16	249.574	10.21312132905885	0.0984918		16	16	172.343	3.38365	0.479768	No	No	No
ID=PMI_RS01440;Dbxref=GeneID:6803020;Name=PMI_RS01440;old_locus_tag=PMI0299	PMI0299	PMI_RS01440	fim3C	fimbrial outer membrane usher protein	COG3188	Cell motiliy	fimbrial outer membrane usher protein	2017	195	1975.55	No	No	58	58	1983.75	-1.02481	0.998901	No	51	51	2178.8	-1.08002	0.333613	No	50	50	1997.78	-1.11022	0.163253	No	58	58	1379.38	13.4765524653785	0.000735807	Yes	58	58	422.611	4.89504	0.0879459	No	No	Yes
ID=PMI_RS01445;Dbxref=GeneID:6803069;Name=PMI_RS01445;old_locus_tag=PMI0300	PMI0300	PMI_RS01445	fim3D	fimbrial chaperone protein	COG3121	Extracellular structures	fimbrial chaperone protein	584	64	198.563	No	No	13	13	161.001	1.32747	0.998901	No	8	8	197.168	1.07763	0.828685	No	9	9	194.541	-1.14161	0.685207	No	13	13	18.8941	8.555917776558923	0.125405		13	13	51.2646	3.23739	0.52739	No	No	No
ID=PMI_RS01455;Dbxref=GeneID:6802975;Name=PMI_RS01455;old_locus_tag=PMI0302	PMI0302	PMI_RS01455	fim3F	fimbrial subunit	COG3539	Cell motiliy	fimbrial subunit	426	43	45.3711	No	No	2	2	33.8732	1.33385	0.998901	No	2	2	46.5023	1.03891	0.954857	No	1	1	21.832	1.66097	0.384372	No	2	2	94.7035	13.99439572976129	0.5888		2	2	23.6196	3.09049	0.810499	No	No	No
ID=PMI_RS01465;Dbxref=GeneID:6800551;Name=PMI_RS01465;old_locus_tag=PMI0304	PMI0304	PMI_RS01465	fim3H				putative fimbrial adhesin	920	105	1655.66	No	No	30	30	1857.47	-1.09115	0.998901	No	28	28	1947.74	-1.10049	0.243678	No	27	27	1724.94	-1.12295	0.19179	No	30	30	1300.07	20.33232889823289	0.0134291	Yes	30	30	671.487	4.89362	0.214204	No	No	Yes
ID=PMI_RS01470;Dbxref=GeneID:6801722;Name=PMI_RS01470;old_locus_tag=PMI0305	PMI0305	PMI_RS01470		transcriptional regulator, TetR family	COG1309	Transcription	TetR-family transcriptional regulator	553	58	400.012	No	No	10	10	392.527	1.01923	0.998901	No	9	9	445.148	-1.18903	0.28071	No	9	9	373.027	-1.096	0.680217	No	10	10	22.3002	14.15197140006612	0.150288		10	10	83.8772	4.72922	0.463804	No	No	No
ID=PMI_RS01475;Dbxref=GeneID:6801723;Name=potE;locus_tag=PMI_RS01475;old_locus_tag=PMI0306	PMI0306	PMI_RS01475	potE	putrescine:ornithine antiporter, APA family (TC 2.A.3.2.1)	COG0531	Amino acid transport and metabolism	putrescine-ornithine antiporter	1062	80	197.729	No	No	11	11	222.17	-1.19774	0.998901	No	11	11	243.107	-1.35884	0.113595	No	10	10	185.838	-1.07753	0.830299	No	11	11	689.393	9.817743391618576	0.135232		11	11	134.464	2.44853	0.653889	No	No	No
ID=PMI_RS01480;Dbxref=GeneID:6801173;Name=PMI_RS01480;old_locus_tag=PMI0307	PMI0307	PMI_RS01480	speF	ornithine decarboxylase, inducible	COG1982	Amino acid transport and metabolism	ornithine decarboxylase, inducible	1729	128	541.514	No	No	28	28	395.931	1.41995	0.998901	No	19	19	444.904	1.22911	0.248894	No	17	17	356.986	1.21623	0.355058	No	28	28	641.981	7.26186375313456	0.044157	Yes	28	28	365.084	3.01078	0.40677	No	No	Yes
ID=PMI_RS01485;Dbxref=GeneID:6803056;Name=PMI_RS01485;old_locus_tag=PMI0308	PMI0308	PMI_RS01485					hypothetical protein	615	65	92.1053	No	No	4	4	131.081	-1.2928	0.998901	No	6	6	133.81	-1.37807	0.267189	No	4	4	122.416	-1.41636	0.238287	No	4	4	9.20065	19.14090557873283	0.384912		4	4	10.9691	6.54572	0.579678	No	No	No
ID=PMI_RS01490;Dbxref=GeneID:23391175;Name=PMI_RS01490;Note=Derived	PMI_RS01490	PMI_RS01490						439	23	168.927	No	No	4	4	136.39	1.14558	0.998901	No	6	6	176.285	-1.05342	0.889349	No	5	5	129.028	1.14317	0.690732	No	4	4	371.86	35.59018452289661	0.45734		4	4	262.19	3.72967	0.668083	No	No	No
ID=PMI_RS01495;Dbxref=GeneID:6802111;Name=PMI_RS01495;old_locus_tag=PMI0311	PMI0311	PMI_RS01495					putative membrane protein	227	24	1717.57	No	No	10	10	1678.19	-1.01731	0.998901	No	9	9	1749.67	1.06488	0.550661	No	10	10	1611.1	1.02053	0.893779	No	10	10	1001.25	19.43643198779725	0.256798		10	10	443.613	7.11815	0.342295	No	No	No
ID=PMI_RS01510;Dbxref=GeneID:6801857;Name=PMI_RS01510;old_locus_tag=PMI0317	PMI0317	PMI_RS01510					putative lipoprotein	443	35	683.868	No	No	9	9	832.821	-1.20996	0.998901	No	8	8	834.84	-1.13863	0.47542	No	10	10	777.852	-1.15012	0.474629	No	9	9	1009.41	10.03746447225378	0.212229		9	9	588.529	2.91958	0.603333	No	No	No
ID=PMI_RS01515;Dbxref=GeneID:6800907;Name=PMI_RS01515;old_locus_tag=PMI0318	PMI0318	PMI_RS01515					putative exported protein	563	34	70.8374	No	No	5	5	73.9997	1.16591	0.998901	No	5	5	72.8846	-1.12402	0.832711	No	6	6	52.2737	1.01189	0.989475	No	5	5	2.3985	22.74056700727487	0.207859		5	5	0	8.37763	0.48878	No	No	No
ID=PMI_RS01530;Dbxref=GeneID:6801585;Name=PMI_RS01530;old_locus_tag=PMI0322	PMI0322	PMI_RS01530					transposase	217	15	25.2906	No	No	6	6	26.5523	1.06502	0.998901	No	5	5	28.388	-2.13268	0.489826	No	5	5	26.9254	-1.20381	0.885097	No	6	6	528.336	2.915600750446377	0.527113		6	6	72.9767	1.0853	0.97434	No	No	No
ID=PMI_RS01535;Dbxref=GeneID:23391177;Name=PMI_RS01535;Note=Derived	PMI_RS01535	PMI_RS01535						312	21	3.63575	No	No	2	2	0	1.81856	0.998901	No	NA	NA	0	2.09575	0.94812	No	NA	NA	0	1.59742	0.974323	No	2	2	138.227	1.560925720649234	0.859846		2	2	59.6272	-1.64697	0.908204	No	No	No
ID=PMI_RS01540;Dbxref=GeneID:6801151;Name=PMI_RS01540;old_locus_tag=PMIt002	PMIt002	PMI_RS01540					tRNA	59	2	87.7839	No	No	1	1	104.457	-1.16374	0.998901	No	1	1	110.601	-1.16035	0.699222	No	1	1	87.3874	-1.03608	0.950425	No	1	1	96.372	13.6137813167036	0.714619		1	1	67.5018	1.03214	0.995229	No	No	No
ID=PMI_RS01545;Dbxref=GeneID:6800765;Name=mltC;locus_tag=PMI_RS01545;old_locus_tag=PMI0324	PMI0324	PMI_RS01545	mltC	membrane-bound lytic murein transglycosylase	COG0741	Cell wall/membrane/envelope biogenesis	membrane-bound lytic murein transglycosylase	855	87	1184.41	No	No	37	37	1730.21	1.0933	0.998901	No	27	27	1082.25	1.16344	0.0813465	No	27	27	905.85	1.21896	0.0267849	No	37	37	34.2709	19.12589430321137	0.000687323	Yes	37	37	67.9513	8.07879	0.0652527	No	No	Yes
ID=PMI_RS01550;Dbxref=GeneID:6800917;Name=PMI_RS01550;old_locus_tag=PMI0325	PMI0325	PMI_RS01550	yggX	probable Fe(2+) trafficking protein	COG2924	Inorganic ion transport and metabolsim	probable Fe(2+) trafficking protein	217	13	110.26	No	No	7	7	115.696	1.11814	0.998901	No	6	6	134.756	-1.1528	0.717746	No	5	5	140.192	-1.58858	0.0703877	No	7	7	46.2208	7.415054097620924	0.367711		7	7	37.0618	2.68524	0.679005	No	No	No
ID=PMI_RS01555;Dbxref=GeneID:6802291;Name=PMI_RS01555;old_locus_tag=PMI0326	PMI0326	PMI_RS01555	mutY	A/G-specific DNA-adenine glycosylase (EC 3.2.2.-)	COG1194	Replication, recombination and repair	A/G-specific adenine glycosylase	831	59	730.395	No	No	20	20	725.627	1.06177	0.998901	No	20	20	818.106	-1.07664	0.614793	No	18	18	776.738	-1.21176	0.0832749	No	20	20	1535.32	27.33609326914371	0.0185469	Yes	20	20	285.603	5.43189	0.286112	No	No	Yes
ID=PMI_RS01560;Dbxref=GeneID:6802641;Name=trmB;gene_synonym=yggH;locus_tag=PMI_RS01560;old_locus_tag=PMI0327	PMI0327	PMI_RS01560	trmB	tRNA (guanine-N(7)-)-methyltransferase	COG0220	Translation, ribosomal structure and biogenesis	tRNA (guanine-N(7)-)-methyltransferase	575	35	2032.51	No	No	19	19	1900.7	1.09033	0.998901	No	18	18	2294.33	-1.1179	0.224896	No	18	18	1947.81	-1.11406	0.270471	No	19	19	6718.91	14.95230040337095	0.0684102		19	19	1023.02	3.25172	0.44835	No	No	No
ID=PMI_RS01565;Dbxref=GeneID:6800509;Name=PMI_RS01565;old_locus_tag=PMI0328	PMI0328	PMI_RS01565		hypothetical protein	COG3171	Function unknown	conserved hypothetical protein	260	16	468.214	No	No	7	7	478.29	1.00309	0.998901	No	7	7	523.472	1.00496	0.983208	No	7	7	489.835	-1.16312	0.35498	No	7	7	2082.76	11.99681312390201	0.456001		7	7	256.829	3.76845	0.611363	No	No	No
ID=PMI_RS01570;Dbxref=GeneID:6802190;Name=PMI_RS01570;old_locus_tag=PMI0329	PMI0329	PMI_RS01570	glsA	L-glutaminase (EC 3.5.1.2)	COG2066	Amino acid transport and metabolism	putative glutaminase	740	66	797.025	No	No	23	23	907.076	1.05019	0.998901	No	21	21	748.424	1.05165	0.808308	No	20	20	652.795	1.0699	0.742991	No	23	23	99.5815	9.548474857352256	0.0609176		23	23	452.91	3.67978	0.362508	No	No	No
ID=PMI_RS01575;Dbxref=GeneID:6803644;Name=PMI_RS01575;old_locus_tag=PMI0330	PMI0330	PMI_RS01575					putative exported protein	589	41	607.369	No	No	15	15	621.764	-1.06451	0.998901	No	14	14	643.91	-1.15394	0.29028	No	14	14	587.856	-1.08319	0.664427	No	15	15	33.7157	33.38408991250177	0.0219271	Yes	15	15	52.8208	10.1347	0.212139	No	No	Yes
ID=PMI_RS01580;Dbxref=GeneID:6800255;Name=PMI_RS01580;old_locus_tag=PMI0331	PMI0331	PMI_RS01580		ABC transporter, substrate-binding protein	COG4607	Inorganic ion transport and metabolsim	putative ABC transporter, substrate-binding protein	759	60	1723.47	No	No	26	26	1750.48	1.02478	0.998901	No	22	22	2016.53	-1.04453	0.70079	No	24	24	1757.17	-1.05059	0.662457	No	26	26	3291.24	32.7403295673864	0.00449422	Yes	26	26	778.831	6.00705	0.199675	No	No	Yes
ID=PMI_RS01585;Dbxref=GeneID:6802857;Name=PMI_RS01585;old_locus_tag=PMI0332	PMI0332	PMI_RS01585	yggW	coproporphyrinogen III oxidase, anaerobic (EC 1.3.99.22)	COG0635	Coenzyme transport and metabolism	putative oxygen-independent coproporphyrinogen III oxidase	903	67	1368.96	No	No	30	30	1264.08	1.04783	0.998901	No	27	27	1406.91	-1.02026	0.905088	No	28	28	1201.41	1.04588	0.776057	No	30	30	1178.39	22.26850794089138	0.00310195	Yes	30	30	211.183	6.01022	0.16564	No	No	Yes
ID=PMI_RS01595;Dbxref=GeneID:6803339;Name=PMI_RS01595;old_locus_tag=PMI0334	PMI0334	PMI_RS01595					putative membrane protein	450	37	7.26345	No	No	3	3	0	3.59715	0.998901	No	NA	NA	0	3.51801	0.873594	No	1	1	2.52974	-2.04102	0.893779	No	3	3	0	2.19063559128567	0.64381		3	3	0	1.10509	0.976262	No	No	No
ID=PMI_RS01610;Dbxref=GeneID:6801871;Name=PMI_RS01610;old_locus_tag=PMI0337	PMI0337	PMI_RS01610		type II/IV secretion system protein	COG2805	Cell motiliy	putative type II/IV secretion system protein	815	73	386.888	No	No	22	22	373.727	1.03054	0.998901	No	18	18	407.326	-1.05235	0.830353	No	16	16	315.473	-1.00838	0.979454	No	22	22	334.224	9.987314393037595	0.0217198	Yes	22	22	115.55	3.65629	0.355446	No	No	Yes
ID=PMI_RS01625;Dbxref=GeneID:6800871;Name=PMI_RS01625;old_locus_tag=PMI0340	PMI0340	PMI_RS01625	gshB	glutathione synthase (EC 6.3.2.3)	COG0189	Coenzyme transport and metabolism	glutathione synthetase	764	50	398.205	No	No	15	15	255.288	1.41304	0.998901	No	8	8	247.416	1.64604	0.00325884	No	8	8	318.054	1.18266	0.470984	No	15	15	0	14.36156301398775	0.0222298	Yes	15	15	0	6.51738	0.290263	No	No	Yes
ID=PMI_RS01630;Dbxref=GeneID:6801287;Name=PMI_RS01630;old_locus_tag=PMI0341	PMI0341	PMI_RS01630		16S rRNA m(3)U-1498 methyltransferase (EC 2.1.1.193)	COG1385	Translation, ribosomal structure and biogenesis	conserved hypothetical protein	584	42	1389.28	No	No	21	21	1536	-1.04232	0.998901	No	20	20	1339.25	1.06129	0.604091	No	20	20	1275.7	-1.05982	0.636817	No	21	21	1509.19	28.93294630845272	0.0160822	Yes	21	21	802.988	8.01997	0.170232	No	No	Yes
ID=PMI_RS01635;Dbxref=GeneID:6800257;Name=PMI_RS01635;old_locus_tag=PMI0342	PMI0342	PMI_RS01635					putative type IV prepilin-like leader peptidase	505	56	182.692	No	No	13	13	189.075	-1.16051	0.998901	No	11	11	220.736	-1.24661	0.416299	No	7	7	214.872	-1.63611	0.0176257	No	13	13	768.79	6.635439957713793	0.193201		13	13	113.806	2.64208	0.603333	No	No	No
ID=PMI_RS01640;Dbxref=GeneID:6800873;Name=PMI_RS01640;old_locus_tag=PMI0343	PMI0343	PMI_RS01640		putative protein-disulfide isomerase	COG3531	Posttranslational modification, protein turnover, chaperones	conserved hypothetical protein	531	47	675.579	No	No	20	20	705.05	-1.01085	0.998901	No	18	18	769.56	-1.00105	0.995862	No	16	16	675.724	1.01062	0.975429	No	20	20	933.319	16.84956276830269	0.042488	Yes	20	20	118.73	5.72444	0.27162	No	No	Yes
ID=PMI_RS01645;Dbxref=GeneID:6800908;Name=PMI_RS01645;old_locus_tag=PMI0344	PMI0344	PMI_RS01645		metallo-beta-lactamase superfamily protein	COG0491	General function prediction only	metallo-beta-lactamase superfamily protein	697	55	1072.29	No	No	23	23	920.719	1.05293	0.998901	No	18	18	1074.74	1.06023	0.678316	No	16	16	823.859	1.04812	0.750853	No	23	23	53.7619	26.23110126831064	0.00557418	Yes	23	23	155.504	6.35935	0.200136	No	No	Yes
ID=PMI_RS01650;Dbxref=GeneID:6800885;Name=PMI_RS01650;old_locus_tag=PMI0345	PMI0345	PMI_RS01650		transcriptional regulator, LysR family	COG0583	Transcription	LysR-family transcriptional regulator	735	59	722.968	No	No	20	20	651.084	1.15665	0.998901	No	15	15	777.912	-1.03941	0.856324	No	17	17	641.334	1.03894	0.877899	No	20	20	704.892	12.93214261793501	0.0339945	Yes	20	20	74.1891	5.66249	0.271206	No	No	Yes
ID=PMI_RS01655;Dbxref=GeneID:6800943;Name=PMI_RS01655;old_locus_tag=PMI0346	PMI0346	PMI_RS01655	lysR	LysR-family transcriptional regulator	COG0583	Transcription	transcriptional regulator	740	56	569.106	No	No	26	26	502.996	1.18508	0.998901	No	25	25	581.239	-1.03692	0.856324	No	17	17	505.57	-1.05403	0.782286	No	26	26	141.947	20.96920498969963	0.00455445	Yes	26	26	40.7648	7.01842	0.1703	No	No	Yes
ID=PMI_RS01660;Dbxref=GeneID:6800526;Name=PMI_RS01660;old_locus_tag=PMI0347	PMI0347	PMI_RS01660	lysA	diaminopimelate decarboxylase (EC 4.1.1.20)	COG0019	Amino acid transport and metabolism	diaminopimelate decarboxylase	995	69	4335.18	No	No	54	54	4001.5	1.07855	0.998901	No	51	51	4420.03	1.05467	0.357738	No	50	50	3360.03	1.24829	3.1527e-07	No	54	54	4017.72	20.47953146767667	0.00106116	Yes	54	54	2486.17	6.34617	0.0506512	No	No	Yes
ID=PMI_RS01665;Dbxref=GeneID:6801898;Name=fadE;locus_tag=PMI_RS01665;old_locus_tag=PMI0348	PMI0348	PMI_RS01665	fadE	acyl-coenzyme A dehydrogenase	COG1960	Lipid transport and metabolism	acyl-coenzyme A dehydrogenase	1957	147	1075.81	No	No	50	50	1021.18	1.11683	0.998901	No	40	40	1122.6	-1.039	0.794774	No	37	37	962.474	-1.03326	0.850356	No	50	50	1683.23	11.87332871614619	0.00199417	Yes	50	50	591.045	4.47283	0.147919	No	No	Yes
ID=PMI_RS01670;Dbxref=GeneID:6800936;Name=gmhA;locus_tag=PMI_RS01670;old_locus_tag=PMI0349	PMI0349	PMI_RS01670	gmhA	phosphoheptose isomerase (EC 5.3.1.-)	COG0279	Carbohydrate transport and metabolism	phosphoheptose isomerase	462	36	31.7008	No	No	6	6	0	5.93482	0.998901	No	NA	NA	0	4.97793	0.756654	No	NA	NA	0	3.8701	0.776057	No	6	6	0.624447	3.137121306315967	0.472449		6	6	0	1.49531	0.870285	No	No	No
ID=PMI_RS01675;Dbxref=GeneID:6801910;Name=PMI_RS01675;old_locus_tag=PMI0350	PMI0350	PMI_RS01675		amidotransferase	COG0121	General function prediction only	putative amidotransferase	613	46	853.619	No	No	15	15	794.972	1.14826	0.998901	No	15	15	825.406	1.08056	0.662216	No	15	15	743.513	-1.09401	0.601859	No	15	15	155.593	32.58597888536366	0.0328824	Yes	15	15	75.2879	10.5007	0.205373	No	No	Yes
ID=PMI_RS01680;Dbxref=GeneID:6800944;Name=PMI_RS01680;old_locus_tag=PMI0351	PMI0351	PMI_RS01680					putative exported protein	601	55	138.828	No	No	20	20	102.723	1.38991	0.998901	No	16	16	149.796	-1.36536	0.331819	No	11	11	105.585	-1.22309	0.648086	No	20	20	34.3971	5.158618439828462	0.0916665		20	20	45.8859	2.27719	0.578417	No	No	No
ID=PMI_RS01695;Dbxref=GeneID:6801647;Name=PMI_RS01695;old_locus_tag=PMI0354	PMI0354	PMI_RS01695	nqrC	Na+-translocating NADH-quinone reductase subunit C	COG2869	Energy production and conversion	Na+-translocating NADH-quinone reductase subunit C	627	48	1033.33	No	No	42	42	914.029	1.12173	0.998901	No	34	34	1047.07	-1.00482	0.973628	No	35	35	755.545	1.15173	0.187576	No	42	42	2225.8	17.94193323772376	0.00176279	Yes	42	42	585.585	4.6288	0.168792	No	No	Yes
ID=PMI_RS01705;Dbxref=GeneID:6802019;Name=PMI_RS01705;old_locus_tag=PMI0356	PMI0356	PMI_RS01705	nqrE	Na+-translocating NADH-quinone reductase subunit E	COG2209	Energy production and conversion	Na+-translocating NADH-quinone reductase subunit E	476	44	4660.42	No	No	31	31	4790.34	1.0361	0.998901	No	30	30	5306.44	-1.00509	0.957512	No	29	29	4067.57	1.23656	6.1314e-06	No	31	31	5806.71	20.70473332986041	0.0252707	Yes	31	31	2412.2	4.53494	0.219292	No	No	Yes
ID=PMI_RS01720;Dbxref=GeneID:6802091;Name=PMI_RS01720;old_locus_tag=PMI0359	PMI0359	PMI_RS01720		hypothetical protein	COG2991	Function unknown	putative exported protein	181	13	209.246	No	No	7	7	199.894	1.16284	0.998901	No	7	7	201.569	1.15695	0.598035	No	7	7	204.863	1.07587	0.830505	No	7	7	57.1439	22.35628019350817	0.328969		7	7	47.5743	5.71691	0.505921	No	No	No
ID=PMI_RS01725;Dbxref=GeneID:6803305;Name=PMI_RS01725;old_locus_tag=PMI0360	PMI0360	PMI_RS01725		general stress response protein	COG3237	Function unknown	putative general stress response protein	169	11	93.9794	No	No	4	4	96.3223	-1.12184	0.998901	No	4	4	94.1262	-1.06609	0.891754	No	3	3	66.0274	1.15292	0.762866	No	4	4	9.56949	5.885816986356511	0.57646		4	4	36.3745	4.48763	0.666113	No	No	No
ID=PMI_RS01730;Dbxref=GeneID:6803335;Name=PMI_RS01730;old_locus_tag=PMI0361	PMI0361	PMI_RS01730		phosphodiesterase	COG0584	Lipid transport and metabolism	putative phosphodiesterase	697	58	1542.33	No	No	14	14	1496.49	1.01315	0.998901	No	13	13	1515.32	1.0541	0.717746	No	13	13	1462.49	-1.01219	0.958149	No	14	14	516.397	19.74772431432914	0.114602		14	14	203.839	10.1676	0.21232	No	No	No
ID=PMI_RS01735;Dbxref=GeneID:6803336;Name=PMI_RS01735;old_locus_tag=PMI0362	PMI0362	PMI_RS01735	dinB	DNA polymerase IV	COG0389	Replication, recombination and repair	DNA polymerase IV	843	63	376.539	No	No	17	17	368.015	-1.00361	0.998901	No	14	14	402.879	-1.11205	0.635982	No	13	13	378.903	-1.09667	0.678657	No	17	17	375.813	7.663294379766601	0.127874		17	17	151.498	2.86649	0.497314	No	No	No
ID=PMI_RS01740;Dbxref=GeneID:6801699;Name=PMI_RS01740;old_locus_tag=PMI0363	PMI0363	PMI_RS01740		TonB-dependent ferric siderephore receptor	COG1629	Inorganic ion transport and metabolsim	TonB-dependent ferric siderophore receptor	1729	136	1819.84	No	No	30	30	1797.59	1.08536	0.998901	No	28	28	1796.24	1.08758	0.350023	No	26	26	1702.28	1.01726	0.907776	No	30	30	492.319	20.77471769667769	0.00720036	Yes	30	30	602.59	5.19843	0.180565	No	No	Yes
ID=PMI_RS01745;Dbxref=GeneID:6803317;Name=PMI_RS01745;old_locus_tag=PMI0364	PMI0364	PMI_RS01745	pepD	Xaa-His dipeptidase (EC:3.4.13.3). Metallo peptidase. MEROPS family M20C	COG2195	Amino acid transport and metabolism	aminoacyl-histidine dipeptidase	1165	96	2974.98	No	No	46	46	3555.42	-1.08298	0.998901	No	45	45	3120.58	1.03811	0.654592	No	38	38	2916.08	-1.03448	0.679214	No	46	46	4712.66	21.13715732762079	0.00312443	Yes	46	46	1010.31	6.50462	0.066641	No	No	Yes
ID=PMI_RS01760;Dbxref=GeneID:6803074;Name=PMI_RS01760;old_locus_tag=PMI0368	PMI0368	PMI_RS01760	crl				curlin genes transcriptional regulator	320	24	2122.09	No	No	14	14	2384.35	-1.09937	0.998901	No	14	14	2553.37	-1.05115	0.61276	No	14	14	2143.17	-1.02548	0.842945	No	14	14	3342.99	13.94731621568143	0.16018		14	14	991.786	4.37541	0.405626	No	No	No
ID=PMI_RS01775;Dbxref=GeneID:6802714;Name=aroL;locus_tag=PMI_RS01775;old_locus_tag=PMI0371	PMI0371	PMI_RS01775	aroL	shikimate kinase (EC 2.7.1.71)	COG0703	Amino acid transport and metabolism	shikimate kinase	409	36	169.496	No	No	9	9	161.744	1.05809	0.998901	No	10	10	166.523	1.11644	0.760962	No	5	5	161.586	-1.02034	0.972992	No	9	9	8.16577	9.663801909922098	0.149857		9	9	341.512	2.83185	0.639054	No	No	No
ID=PMI_RS01780;Dbxref=GeneID:6803022;Name=PMI_RS01780;old_locus_tag=PMI0372	PMI0372	PMI_RS01780	aas	Aas bifunctional protein [includes: 2-acylglycerophosphoethanolamine acyltransferase and acyl-[acyl-carrier-protein] synthetase	COG0318	Secondary metabolites biosynthesis, transport and catabolism	Aas bifunctional protein	1724	158	4206.78	No	No	66	66	4031.33	1.06839	0.998901	No	56	56	4366.02	-1.00644	0.954835	No	52	52	3854.17	1.00742	0.958539	No	66	66	1794.46	15.49623359082115	0.000181076	Yes	66	66	754.893	5.64045	0.0449988	Yes	Yes	No
ID=PMI_RS01785;Dbxref=GeneID:6803588;Name=PMI_RS01785;old_locus_tag=PMI0373	PMI0373	PMI_RS01785					MFS-family transporter	961	79	2204.77	No	No	34	34	2023.32	1.13577	0.998901	No	26	26	2551.6	-1.047	0.65397	No	27	27	2068.49	1.11786	0.20627	No	34	34	1384.54	19.94501005579418	0.00557634	Yes	34	34	477.371	7.0994	0.0976642	No	No	Yes
ID=PMI_RS01790;Dbxref=GeneID:6803289;Name=PMI_RS01790;old_locus_tag=PMI0374	PMI0374	PMI_RS01790		competence-damaged protein	COG1546	Coenzyme transport and metabolism	putative competence-damaged protein	404	24	253.346	No	No	10	10	189.553	1.41348	0.998901	No	7	7	206.565	1.28089	0.239519	No	7	7	178.814	1.26147	0.327939	No	10	10	73.8785	14.66401840476983	0.0984434		10	10	19.3984	5.39964	0.434489	No	No	No
ID=PMI_RS01820;Dbxref=GeneID:6800686;Name=PMI_RS01820;old_locus_tag=PMIt005	PMIt005	PMI_RS01820					tRNA	60	4	184.47	No	No	1	1	119.435	1.51758	0.998901	No	1	1	102.462	1.92402	0.00112355	No	1	1	121.927	1.43593	0.136248	No	1	1	188.424	35.22671739267828	0.630673		1	1	13.444	37.7943	0.538859	No	No	No
ID=PMI_RS01825;Dbxref=GeneID:6802805;Name=PMI_RS01825;old_locus_tag=PMIt006	PMIt006	PMI_RS01825					tRNA	60	4	186.743	No	No	1	1	158.388	1.1592	0.998901	No	1	1	158.713	1.2454	0.392967	No	1	1	111.741	1.53703	0.0678183	No	1	1	42.3784	16.02400720202785	0.801526		1	1	102.853	4.58336	0.785885	No	No	No
ID=PMI_RS01830;Dbxref=GeneID:6800304;Name=PMI_RS01830;old_locus_tag=PMIt007	PMIt007	PMI_RS01830					tRNA	60	4	482.897	No	No	1	1	462.893	1.03709	0.998901	No	1	1	565.069	-1.10981	0.596642	No	1	1	342.331	1.30218	0.113145	No	1	1	3138.7	3.698279093344215	0.811148		1	1	842.075	-1.26307	0.9635	No	No	No
ID=PMI_RS01840;Dbxref=GeneID:6801513;Name=PMI_RS01840;old_locus_tag=PMI0379	PMI0379	PMI_RS01840	luxS	S-ribosylhomocysteine lyase (EC 4.4.1.21)/quorum-sensing autoinducer 2 (AI-2) synthesis protein LuxS	COG1854	Signal transduction mechanisms	S-ribosylhomocysteine lyase	411	32	3796.29	No	No	18	18	4184.07	-1.09447	0.998901	No	17	17	4541.91	-1.17033	0.0161086	No	17	17	3797.22	-1.06497	0.530481	No	18	18	1020.6	32.15184998630515	0.0257618	Yes	18	18	533.456	10.2821	0.160047	No	No	Yes
ID=PMI_RS01845;Dbxref=GeneID:6802219;Name=PMI_RS01845;old_locus_tag=PMI0380	PMI0380	PMI_RS01845		transporter of ion substrates	COG4536	Inorganic ion transport and metabolsim	putative transporter of ion substrates	1019	87	1052.63	No	No	32	32	1100.19	-1.02592	0.998901	No	31	31	1090.23	1.01672	0.914521	No	29	29	1042.22	-1.03352	0.830299	No	32	32	224.607	31.35725118958235	0.00127155	Yes	32	32	156.147	10.6868	0.0542686	No	No	Yes
ID=PMI_RS01850;Dbxref=GeneID:6803538;Name=PMI_RS01850;old_locus_tag=PMI0381	PMI0381	PMI_RS01850		hypothetical protein	COG4137	General function prediction only	putative membrane protein	639	52	463.123	No	No	17	17	330.414	1.37617	0.998901	No	15	15	353.44	1.3105	0.0560142	No	15	15	348.284	1.09248	0.714617	No	17	17	54.7268	29.11961030310721	0.0294149	Yes	17	17	37.8672	8.80767	0.223091	No	No	Yes
ID=PMI_RS01880;Dbxref=GeneID:6802596;Name=PMI_RS01880;old_locus_tag=PMI0387	PMI0387	PMI_RS01880	aroF	3-deoxy-D-arabinoheptulosonate-7-phosphate synthase (EC 2.5.1.54)	COG0722	Amino acid transport and metabolism	phospho-2-dehydro-3-deoxyheptonate aldolase, Tyr-sensitive	875	64	1650.45	No	No	17	17	1608.89	1.04799	0.998901	No	16	16	1793.31	1.04657	0.756654	No	14	14	1180.06	1.29315	0.00572169	No	17	17	55718.5	13.88698978738844	0.0867999		17	17	740.256	5.05555	0.330781	No	No	No
ID=PMI_RS01885;Dbxref=GeneID:6799912;Name=tyrA;locus_tag=PMI_RS01885;old_locus_tag=PMI0388	PMI0388	PMI_RS01885	tyrA	chorismate mutase (EC 5.4.99.5)/prephenate dehydrogenase (EC 1.3.1.12)	COG1605,COG0287	Amino acid transport and metabolism	T-protein	899	59	326.229	No	No	6	6	286.754	1.098	0.998901	No	5	5	316.837	1.10338	0.756232	No	6	6	244.268	1.34735	0.257652	No	6	6	613.01	13.03769798653304	0.312099		6	6	342.806	3.78318	0.626578	No	No	No
ID=PMI_RS01890;Dbxref=GeneID:6799969;Name=PMI_RS01890;old_locus_tag=PMI0389	PMI0389	PMI_RS01890	dcuB	anaerobic C4-dicarboxylate transporter	COG2704	Carbohydrate transport and metabolism	anaerobic C4-dicarboxylate transporter	1071	111	690.768	No	No	18	18	702.313	1.04218	0.998901	No	16	16	649.661	1.07242	0.688843	No	13	13	565.162	1.03191	0.888152	No	18	18	196.964	18.14258614321052	0.0400524	Yes	18	18	160.685	6.14381	0.27375	No	No	Yes
ID=PMI_RS01895;Dbxref=GeneID:6802531;Name=pheA;locus_tag=PMI_RS01895;old_locus_tag=PMI0390	PMI0390	PMI_RS01895	pheA	chorismate mutase (EC 5.4.99.5)/prephenate dehydratase (EC 4.2.1.51)	COG0077,COG1605	Amino acid transport and metabolism	P-protein	925	73	2814.01	No	No	32	32	2997.2	1.01903	0.998901	No	23	23	2895.08	1.07989	0.364942	No	23	23	2512.62	1.05385	0.616373	No	32	32	3796.83	11.37861070820159	0.0279163	Yes	32	32	1173.59	4.94461	0.20693	No	No	Yes
ID=PMI_RS01900;Dbxref=GeneID:6802555;Name=PMI_RS01900;old_locus_tag=PMI0391	PMI0391	PMI_RS01900		SSU ribosomal protein S30P/sigma 54 modulation protein	COG1544	Translation, ribosomal structure and biogenesis	putative sigma 54 modulation protein	267	24	176.437	No	No	7	7	146.956	1.33269	0.998901	No	8	8	183.569	-1.18969	0.65397	No	5	5	125.95	-1.08598	0.866216	No	7	7	16.8864	13.58666934522228	0.234652		7	7	19.0566	4.31446	0.579678	No	No	No
ID=PMI_RS01915;Dbxref=GeneID:6800955;Name=PMI_RS01915;old_locus_tag=PMI0394	PMI0394	PMI_RS01915		hypothetical protein	COG1496	Inorganic ion transport and metabolsim	conserved hypothetical protein	584	48	761.214	No	No	23	23	732.889	1.12099	0.998901	No	16	16	844.488	-1.04711	0.791286	No	16	16	655.19	1.069	0.685207	No	23	23	270.772	18.71750150241535	0.00780207	Yes	23	23	113.493	7.92193	0.156238	No	No	Yes
ID=PMI_RS01950;Dbxref=GeneID:6802222;Name=PMI_RS01950;old_locus_tag=PMI0396	PMI0396	PMI_RS01950		putative lipoprotein	COG5544	Function unknown	putative exported protein	277	26	91.8939	No	No	4	4	41.5539	1.9624	0.998901	No	2	2	38.0899	2.40064	0.00708807	Yes	2	2	41.6657	2.0705	0.0419725	Yes	4	4	3.728	16.07781647473289	0.332515		4	4	108.116	5.24039	0.627001	No	No	No
ID=PMI_RS01965;Dbxref=GeneID:6803428;Name=PMI_RS01965;old_locus_tag=PMI0399	PMI0399	PMI_RS01965		hypothetical protein	COG3148	Function unknown	conserved hypothetical protein	546	37	1122.19	No	No	10	10	944.682	1.21232	0.998901	No	8	8	1050.61	1.14808	0.338224	No	9	9	744.626	1.2764	0.0733866	No	10	10	485.371	9.233746998513711	0.164015		10	10	257.746	3.00637	0.579678	No	No	No
ID=PMI_RS01970;Dbxref=GeneID:6799885;Name=PMI_RS01970;old_locus_tag=PMI0400	PMI0400	PMI_RS01970					hypothetical protein	846	98	271.381	No	No	19	19	325.129	-1.13274	0.998901	No	11	11	319.652	-1.25523	0.238733	No	14	14	285.967	-1.2905	0.233668	No	19	19	21.4059	5.445433832393804	0.111298		19	19	112.71	2.21897	0.597607	No	No	No
ID=PMI_RS01975;Dbxref=GeneID:6803281;Name=PMI_RS01975;old_locus_tag=PMI0401	PMI0401	PMI_RS01975		tRNA/rRNA methyltransferase	COG0566	Translation, ribosomal structure and biogenesis	putative tRNA/rRNA methyltransferase	882	56	1339.56	No	No	21	21	1268.64	1.08024	0.998901	No	19	19	1444.55	-1.00773	0.954857	No	17	17	1224.01	1.0151	0.920133	No	21	21	89.3363	52.99621924854652	0.00681028	Yes	21	21	169.896	9.71634	0.141939	No	No	Yes
ID=PMI_RS01980;Dbxref=GeneID:6800353;Name=emrB;locus_tag=PMI_RS01980;old_locus_tag=PMI0402	PMI0402	PMI_RS01980	emrB				MFS-family transporter	1213	102	2379.09	No	No	37	37	2223.71	1.15261	0.998901	No	30	30	2237.18	1.1893	0.0241302	No	23	23	2100.46	1.11442	0.230921	No	37	37	646.215	14.11807764511425	0.00221862	Yes	37	37	539.1	5.60486	0.122432	No	No	Yes
ID=PMI_RS01985;Dbxref=GeneID:6802700;Name=PMI_RS01985;old_locus_tag=PMI0403	PMI0403	PMI_RS01985	emrA	multidrug resistance protein A	COG1566	Defense mechanisms	multidrug resistance protein A	939	72	720.658	No	No	25	25	691.882	1.03473	0.998901	No	21	21	698.049	1.0479	0.780234	No	19	19	595.445	1.11009	0.436896	No	25	25	105.426	20.37787641769782	0.00849864	Yes	25	25	295.344	6.63898	0.194489	No	No	Yes
ID=PMI_RS01990;Dbxref=GeneID:6803382;Name=PMI_RS01990;old_locus_tag=PMI0404	PMI0404	PMI_RS01990		transcriptional regulator, GntR family	COG1802	Transcription	GntR-family transcriptional regulator	519	32	1615.16	No	No	16	16	1463	1.09673	0.998901	No	12	12	1857.83	-1.04819	0.727083	No	14	14	1636.29	-1.1341	0.211062	No	16	16	3029.72	14.21251440660631	0.0752932		16	16	911.73	3.30262	0.471288	No	No	No
ID=PMI_RS01995;Dbxref=GeneID:6802763;Name=PMI_RS01995;old_locus_tag=PMI0405	PMI0405	PMI_RS01995		MFS-family transporter	COG2814	Carbohydrate transport and metabolism	MFS-family transporter	961	72	1245.53	No	No	22	22	1231.75	1.09877	0.998901	No	19	19	1007.3	1.15043	0.210826	No	19	19	902.891	1.19307	0.121239	No	22	22	378.915	14.11822609555307	0.0277995	Yes	22	22	533.505	3.63432	0.362508	No	No	Yes
ID=PMI_RS02000;Dbxref=GeneID:6800354;Name=PMI_RS02000;old_locus_tag=PMI0406	PMI0406	PMI_RS02000		hydrolase	COG1335	Coenzyme transport and metabolism	putative hydrolase	481	41	124.708	No	No	9	9	126.108	1.0725	0.998901	No	8	8	140.133	-1.29604	0.40768	No	7	7	84.3432	1.0234	0.976991	No	9	9	0.507123	8.160705723443197	0.147732		9	9	16.7342	2.34844	0.678115	No	No	No
ID=PMI_RS02005;Dbxref=GeneID:6802776;Name=PMI_RS02005;old_locus_tag=PMI0407	PMI0407	PMI_RS02005	emrR	MarR-family transcriptional regulator	COG1846	Transcription	MarR-family transcriptional regulator	421	32	1491.16	No	No	15	15	2791.97	-1.13986	0.998901	No	15	15	2025.62	-1.17962	0.0290809	No	14	14	1543	-1.06386	0.616373	No	15	15	139.221	60.66515138155371	0.0126647	Yes	15	15	205.763	11.3942	0.15984	No	No	Yes
ID=PMI_RS02010;Dbxref=GeneID:6802038;Name=PMI_RS02010;old_locus_tag=PMI0408	PMI0408	PMI_RS02010		MFS-family transporter	COG2814	Carbohydrate transport and metabolism	MFS-family transporter	966	83	541.619	No	No	29	29	484.991	1.15904	0.998901	No	21	21	499.461	1.0253	0.914521	No	26	26	522.713	-1.22403	0.208192	No	29	29	21.9653	10.24978923861569	0.0269708	Yes	29	29	195.179	4.56759	0.261273	No	No	Yes
ID=PMI_RS02015;Dbxref=GeneID:6802731;Name=PMI_RS02015;old_locus_tag=PMI0409	PMI0409	PMI_RS02015		TonB-dependent receptor	COG1629	Inorganic ion transport and metabolsim	TonB-dependent receptor	1914	146	1777.42	No	No	51	51	1547.22	1.14367	0.998901	No	44	44	1746.4	1.02965	0.814086	No	40	40	1572.94	1.02247	0.88041	No	51	51	2556.78	14.36296648080374	0.00250557	Yes	51	51	397.556	6.49306	0.0565636	No	No	Yes
ID=PMI_RS02020;Dbxref=GeneID:6800804;Name=proX;locus_tag=PMI_RS02020;old_locus_tag=PMI0410	PMI0410	PMI_RS02020	proX	glycine betaine/L-proline ABC transporter, substrate-binding protein	COG2113	Amino acid transport and metabolism	putative glycine betaine/L-proline ABC transporter, substrate-binding protein	795	71	517.504	No	No	14	14	515.042	-1.00213	0.998901	No	8	8	585.106	-1.09947	0.621516	No	10	10	520.766	-1.16441	0.36335	No	14	14	480.997	8.056944042494861	0.13135		14	14	130.054	4.36178	0.424256	No	No	No
ID=PMI_RS02025;Dbxref=GeneID:6802566;Name=PMI_RS02025;old_locus_tag=PMI0411	PMI0411	PMI_RS02025	proW	glycine betaine/L-proline ABC transporter, permease protein	COG4176	Amino acid transport and metabolism	glycine betaine/L-proline ABC transporter, permease protein	983	67	239.624	No	No	16	16	186.185	1.33075	0.998901	No	13	13	213.887	1.09075	0.772172	No	13	13	162.53	1.23868	0.441243	No	16	16	265.374	12.50892005694321	0.0421107	Yes	16	16	83.3532	3.42125	0.443595	No	No	Yes
ID=PMI_RS02030;Dbxref=GeneID:6802081;Name=PMI_RS02030;old_locus_tag=PMI0412	PMI0412	PMI_RS02030	proV	glycine betaine/L-proline ABC transporter, ATP-binding protein	COG4175	Amino acid transport and metabolism	glycine betaine/L-proline ABC transporter, ATP-binding protein	959	68	126.574	No	No	7	7	136.967	-1.17723	0.998901	No	4	4	154.03	-1.24216	0.588236	No	4	4	117.306	-1.27536	0.548352	No	7	7	37.6504	5.607243530533935	0.379192		7	7	43.5968	2.72203	0.679115	No	No	No
ID=PMI_RS02035;Dbxref=GeneID:6803678;Name=PMI_RS02035;old_locus_tag=PMI0413	PMI0413	PMI_RS02035	nrdF	ribonucleoside-diphosphate reductase class Ib beta subunit (EC 1.17.4.1)	COG0208	Nucleotide transport and metabolsim	ribonucleoside-diphosphate reductase beta chain	774	75	554.128	No	No	10	10	553.033	1.03799	0.998901	No	10	10	560.058	-1.04067	0.88146	No	7	7	439.416	1.16796	0.471005	No	10	10	2019.78	17.18949280378016	0.14615		10	10	452.766	4.66227	0.486504	No	No	No
ID=PMI_RS02040;Dbxref=GeneID:6800180;Name=PMI_RS02040;old_locus_tag=PMI0414	PMI0414	PMI_RS02040	nrdE	ribonucleoside-diphosphate reductase class Ib alpha subunit (EC 1.17.4.1)	COG0209	Nucleotide transport and metabolsim	ribonucleoside-diphosphate reductase alpha chain	1700	134	1028.4	No	No	41	41	983.133	1.10479	0.998901	No	31	31	940.095	1.08686	0.48916	No	34	34	825.125	1.17877	0.125035	No	41	41	2036.81	11.52238811214062	0.00520022	Yes	41	41	503.044	3.72362	0.242491	No	No	Yes
ID=PMI_RS02045;Dbxref=GeneID:6801780;Name=nrdI;locus_tag=PMI_RS02045;old_locus_tag=PMI0415	PMI0415	PMI_RS02045	nrdI	NrdI protein	COG1780	Nucleotide transport and metabolsim	NrdI protein	323	22	310.876	No	No	6	6	299.367	1.07478	0.998901	No	5	5	369.434	-1.13636	0.659897	No	2	2	268.411	1.15225	0.647149	No	6	6	865.02	7.81203568969778	0.329172		6	6	164.939	3.36772	0.653646	No	No	No
ID=PMI_RS02050;Dbxref=GeneID:6800732;Name=PMI_RS02050;old_locus_tag=PMI0416	PMI0416	PMI_RS02050	nrdH	ribonucleoside-diphosphate reductase class Ib glutaredoxin subunit (EC 1.17.4.1)	COG0695	Posttranslational modification, protein turnover, chaperones	glutaredoxin-like protein	179	10	37.1108	No	No	6	6	23.1249	1.91116	0.998901	No	5	5	33.8109	1.11407	0.918375	No	3	3	15.7352	1.85773	0.585608	No	6	6	0	7.791629789681149	0.209337		6	6	57.804	1.96609	0.795571	No	No	No
ID=PMI_RS02055;Dbxref=GeneID:6801149;Name=PMI_RS02055;old_locus_tag=PMI0417	PMI0417	PMI_RS02055	ogt	methylated-DNA--protein-cysteine methyltransferase	COG0350	Replication, recombination and repair	putative methylated-DNA--protein-cysteine methyltransferase	378	33	242.658	No	No	8	8	279.717	-1.18855	0.998901	No	7	7	263.112	-1.18988	0.456876	No	8	8	258.03	-1.10534	0.725788	No	8	8	100.347	13.59684895454264	0.349905		8	8	32.1303	4.77223	0.493096	No	No	No
ID=PMI_RS02060;Dbxref=GeneID:6803277;Name=PMI_RS02060;old_locus_tag=PMI0418	PMI0418	PMI_RS02060	cspE	cold shock protein E (CspE)	COG1278	Transcription	putative cold shock protein	167	12	2023.83	No	No	9	9	2197.47	-1.09362	0.998901	No	9	9	2249.55	-1.07118	0.489377	No	8	8	1968.76	1.02121	0.888779	No	9	9	6055.8	11.00267093407573	0.181576		9	9	1723.11	2.61021	0.631342	No	No	No
ID=PMI_RS02065;Dbxref=GeneID:6800694;Name=PMI_RS02065;old_locus_tag=PMI0419	PMI0419	PMI_RS02065	crcB	camphor resistance protein CrcB	COG0239	Cell cycle control, cell division, chromosome partitioning	putative membrane protein	299	27	577.207	No	No	9	9	624.101	-1.08846	0.998901	No	12	12	684.213	-1.07828	0.706567	No	8	8	567.423	-1.01195	0.973873	No	9	9	345.377	26.52373641106757	0.15784		9	9	68.5013	7.62326	0.368891	No	No	No
ID=PMI_RS02085;Dbxref=GeneID:6800831;Name=PMI_RS02085;old_locus_tag=PMI0423	PMI0423	PMI_RS02085	dacA	penicillin-binding protein 6. Serine peptidase. MEROPS family S11	COG1686	Cell wall/membrane/envelope biogenesis	putative penicillin-binding protein	968	79	927.322	No	No	38	38	854.883	1.08559	0.998901	No	29	29	882.716	1.10688	0.422723	No	27	27	795.744	-1.03113	0.877899	No	38	38	335.01	16.73146272535916	0.00106116	Yes	38	38	103.035	5.46471	0.130376	No	No	Yes
ID=PMI_RS02090;Dbxref=GeneID:6802511;Name=PMI_RS02090;old_locus_tag=PMI0424	PMI0424	PMI_RS02090	rlpA	rare lipoprotein A precursor	COG0797	Cell wall/membrane/envelope biogenesis	rare lipoprotein A precursor	810	54	828.495	No	No	26	26	859.267	1.0112	0.998901	No	23	23	910.142	-1.0659	0.659897	No	21	21	807.027	-1.10403	0.444627	No	26	26	510.9	15.40854502716553	0.0300025	Yes	26	26	174.028	5.76102	0.215085	No	No	Yes
ID=PMI_RS02095;Dbxref=GeneID:6802434;Name=PMI_RS02095;old_locus_tag=PMI0425	PMI0425	PMI_RS02095	rodA	cell elongation-specific peptidoglycan biosynthesis regulator RodA	COG0772	Cell cycle control, cell division, chromosome partitioning	rod shape-determining protein	889	68	54.6993	No	No	8	8	21.1367	2.25789	0.998901	No	2	2	21.0815	2.48859	0.357738	No	3	3	13.703	2.73977	0.314835	No	8	8	0	4.826591016791199	0.236253		8	8	0	2.41144	0.693917	No	No	No
ID=PMI_RS02100;Dbxref=GeneID:6800985;Name=PMI_RS02100;old_locus_tag=PMI0426	PMI0426	PMI_RS02100	pbpA	peptidoglycan glycosyltransferase (EC 2.4.1.129)/cell elongation-specific peptidoglycan D,D-transpeptidase	COG0768	Cell cycle control, cell division, chromosome partitioning	penicillin-binding protein	1515	125	58.6899	No	No	9	9	17.3259	2.49859	0.998901	No	3	3	16.4745	3.31271	0.132801	No	3	3	31.0323	1.52485	0.549402	No	9	9	0.652015	3.858776915236289	0.238629		9	9	0.153748	1.62547	0.793058	No	No	No
ID=PMI_RS02105;Dbxref=GeneID:6800029;Name=PMI_RS02105;old_locus_tag=PMI0427	PMI0427	PMI_RS02105		23S rRNA (pseudouridine-1915-N(3)-) methyltransferase	COG1576	Translation, ribosomal structure and biogenesis	conserved hypothetical protein	375	23	24.3019	No	No	6	6	0	4.32254	0.998901	No	2	2	6.69659	1.81131	0.866447	No	3	3	10.119	1.57648	0.879693	No	6	6	0.36223	3.307907133850576	0.406048		6	6	0	1.33088	0.906621	No	No	No
ID=PMI_RS02115;Dbxref=GeneID:6800797;Name=PMI_RS02115;old_locus_tag=PMI0429	PMI0429	PMI_RS02115		hypothetical protein	COG3272	Function unknown	conserved hypothetical protein	603	46	412.027	No	No	13	13	326.769	1.30969	0.998901	No	9	9	393.077	1.01393	0.965369	No	9	9	360.932	1.02318	0.960549	No	13	13	0	15.41038253035663	0.0294149	Yes	13	13	28.7036	5.20898	0.39067	No	No	Yes
ID=PMI_RS02140;Dbxref=GeneID:6800362;Name=artP;locus_tag=PMI_RS02140;old_locus_tag=PMI0434	PMI0434	PMI_RS02140	gltL	L-glutamate ABC transporter ATP-binding protein/L-aspartate ABC transporter ATP-binding protein	COG1126	Amino acid transport and metabolism	glutamate/aspartate ABC transporter, ATP-binding protein	579	41	270.731	No	No	15	15	312.823	-1.1696	0.998901	No	12	12	284.194	-1.06753	0.798382	No	13	13	269.22	-1.14895	0.530056	No	15	15	6.32011	12.75552483205797	0.0832975		15	15	68.8444	4.25899	0.412994	No	No	No
ID=PMI_RS02145;Dbxref=GeneID:6801156;Name=PMI_RS02145;old_locus_tag=PMI0435	PMI0435	PMI_RS02145	gltK	L-glutamate ABC transporter membrane protein/L-aspartate ABC transporter membrane protein	COG0765	Amino acid transport and metabolism	glutamate/aspartate ABC transporter, permease protein	539	47	1080.31	No	No	21	21	1053.48	1.03981	0.998901	No	20	20	1113.5	1.06387	0.64993	No	20	20	931.425	1.04415	0.781773	No	21	21	1519.92	29.9359440967097	0.0195395	Yes	21	21	528.104	6.507	0.242081	No	No	Yes
ID=PMI_RS02150;Dbxref=GeneID:6803616;Name=PMI_RS02150;old_locus_tag=PMI0436	PMI0436	PMI_RS02150	gltJ	L-glutamate ABC transporter membrane protein/L-aspartate ABC transporter membrane protein	COG0765	Amino acid transport and metabolism	glutamate/aspartate ABC transporter, permease protein	591	40	1303.65	No	No	15	15	1443.1	-1.09323	0.998901	No	12	12	1453.35	-1.1114	0.524537	No	11	11	1366.96	-1.19679	0.183449	No	15	15	2417.13	7.480114625064846	0.101151		15	15	731.884	3.00524	0.519534	No	No	No
ID=PMI_RS02160;Dbxref=GeneID:6800261;Name=PMI_RS02160;old_locus_tag=PMI0438	PMI0438	PMI_RS02160					putative metal resistance protein	320	21	1390.12	No	No	12	12	1536.12	-1.03114	0.998901	No	11	11	1652.18	1.04557	0.817176	No	11	11	1503.74	-1.08259	0.628221	No	12	12	2933.21	18.97110020577425	0.0711307		12	12	159.997	6.82761	0.327213	No	No	No
ID=PMI_RS02165;Dbxref=GeneID:6803053;Name=PMI_RS02165;old_locus_tag=PMI0439	PMI0439	PMI_RS02165		metal resistance protein	COG4232	Posttranslational modification, protein turnover, chaperones	putative metal resistance protein	1628	119	978.095	No	No	36	36	997.851	1.01017	0.998901	No	30	30	961.549	1.07929	0.639933	No	28	28	902.173	1.04862	0.81724	No	36	36	4050.19	9.73187262333445	0.00814403	Yes	36	36	330.742	3.81243	0.256486	No	No	Yes
ID=PMI_RS02170;Dbxref=GeneID:6803017;Name=PMI_RS02170;old_locus_tag=PMI0440	PMI0440	PMI_RS02170		metal resistance protein	COG1651	Posttranslational modification, protein turnover, chaperones	putative metal resistance protein	584	38	586.858	No	No	16	16	540.067	1.16603	0.998901	No	15	15	599.506	1.02883	0.892244	No	14	14	504.793	1.06063	0.757491	No	16	16	89.834	23.85273091512613	0.0462808	Yes	16	16	231.967	6.31298	0.27559	No	No	Yes
ID=PMI_RS02175;Dbxref=GeneID:6800532;Name=PMI_RS02175;old_locus_tag=PMI0441	PMI0441	PMI_RS02175		metal resistance protein	COG0526	Posttranslational modification, protein turnover, chaperones	putative metal resistance protein	402	36	322.258	No	No	11	11	327.607	-1.02653	0.998901	No	9	9	304.818	1.052	0.866013	No	8	8	238.787	1.22262	0.365298	No	11	11	201.66	6.943145506209239	0.278969		11	11	21.5078	5.44499	0.420094	No	No	No
ID=PMI_RS02180;Dbxref=GeneID:6800583;Name=PMI_RS02180;old_locus_tag=PMI0442	PMI0442	PMI_RS02180					putative membrane protein	546	43	864.322	No	No	14	14	844.737	1.01371	0.998901	No	13	13	978.406	-1.09114	0.515156	No	13	13	805.56	-1.05908	0.727747	No	14	14	416.553	15.89634224866042	0.115361		14	14	366.493	6.71177	0.319389	No	No	No
ID=PMI_RS02200;Dbxref=GeneID:6802005;Name=PMI_RS02200;old_locus_tag=PMI0446	PMI0446	PMI_RS02200		PhoH-like ATP-binding protein	COG1702	Signal transduction mechanisms	PhoH-like ATP-binding protein	848	56	232.795	No	No	16	16	677.648	-1.03191	0.998901	No	12	12	232.863	-1.13299	0.689524	No	11	11	188.924	1.02553	0.961089	No	16	16	16.8641	8.23054307706564	0.0810564		16	16	8.067	3.42505	0.443649	No	No	No
ID=PMI_RS02205;Dbxref=GeneID:6803569;Name=PMI_RS02205;old_locus_tag=PMI0447	PMI0447	PMI_RS02205	miaB	tRNA-i(6)A37 thiotransferase enzyme MiaB	COG0621	Translation, ribosomal structure and biogenesis	MiaB protein (methylthiolation of isopentenylated A37 derivatives in rRNA)	1143	83	1879.89	No	No	30	30	9467.01	-1.07637	0.998901	No	25	25	1731.5	1.19053	0.0282338	No	21	21	1738.2	1.03271	0.821059	No	30	30	1483.81	15.75059818199019	0.00990343	Yes	30	30	181.842	7.68092	0.111241	No	No	Yes
ID=PMI_RS02215;Dbxref=GeneID:6802484;Name=PMI_RS02215;old_locus_tag=PMI0449	PMI0449	PMI_RS02215		esterase	COG0627	Defense mechanisms	putative esterase	663	44	512.806	No	No	11	11	451.478	1.29379	0.998901	No	11	11	536.125	1.13726	0.544047	No	9	9	451.07	1.08473	0.757491	No	11	11	38.7881	44.7229969768101	0.0328824	Yes	11	11	14.5475	13.6129	0.237958	No	No	Yes
ID=PMI_RS02220;Dbxref=GeneID:6802749;Name=PMI_RS02220;old_locus_tag=PMI0450	PMI0450	PMI_RS02220	adhC	alcohol dehydrogenase (glutathione-dependent formaldehyde dehydrogenase)	COG1062	General function prediction only	formaldehyde dehydrogenase (glutathione)	889	56	378.32	No	No	19	19	295.549	1.35209	0.998901	No	16	16	368.313	-1.0166	0.959212	No	10	10	346.177	-1.09612	0.724532	No	19	19	301.028	5.746395924499038	0.125393		19	19	82.5199	3.07902	0.472639	No	No	No
ID=PMI_RS02265;Dbxref=GeneID:6800669;Name=PMI_RS02265;old_locus_tag=PMI0452	PMI0452	PMI_RS02265	nagC	N-acetylglucosamine repressor, NagC	COG1940	Carbohydrate transport and metabolism	putative N-acetylglucosamine regulatory protein	985	65	2063.06	No	No	33	33	2029.04	1.05813	0.998901	No	34	34	2002.28	1.06445	0.43419	No	27	27	1890.56	1.02863	0.782286	No	33	33	4690.75	18.35906241553603	0.0477901	Yes	33	33	2252.21	3.02862	0.354267	No	No	Yes
ID=PMI_RS02270;Dbxref=GeneID:6801773;Name=nagA;locus_tag=PMI_RS02270;old_locus_tag=PMI0453	PMI0453	PMI_RS02270	nagA	N-acetylglucosamine 6-phosphate deacetylase (EC 3.5.1.25)	COG1820	Carbohydrate transport and metabolism	N-acetylglucosamine-6-phosphate deacetylase	930	72	1493.15	No	No	38	38	1491.57	1.00639	0.998901	No	31	31	1086.18	1.43543	8.65427e-08	No	31	31	1298.41	1.05983	0.640874	No	38	38	307.466	24.34239540381249	0.000432529	Yes	38	38	142.393	7.13091	0.0771078	No	No	Yes
ID=PMI_RS02280;Dbxref=GeneID:6800743;Name=PMI_RS02280;old_locus_tag=PMI0455	PMI0455	PMI_RS02280	nagE	PTS system N-acetylglucosamine-specific IIA component, Glc family (TC 4.A.1.1.2)/PTS system N-acetylglucosamine-specific IIB component, Glc family (TC 4.A.1.1.2)/PTS system N-acetylglucosamine-specific IIC component, Glc family (TC 4.A.1.1.2)	COG2190,COG1263,COG1264	Carbohydrate transport and metabolism	pts system, N-acetylglucosamine-specific EIICBA component	1635	112	1695.52	No	No	38	38	1652.47	1.02595	0.998901	No	34	34	1855.63	-1.14447	0.0930658	No	34	34	1608.19	-1.02177	0.892779	No	38	38	804.667	11.74898823836068	0.00627608	Yes	38	38	232.286	5.98139	0.106203	No	No	Yes
ID=PMI_RS02285;Dbxref=GeneID:6802032;Name=PMI_RS02285;old_locus_tag=PMI0456	PMI0456	PMI_RS02285					integrase	800	73	1143.12	No	No	24	24	1167.14	-1.02205	0.998901	No	17	17	1143.59	1.01558	0.930822	No	16	16	1084.89	-1.02394	0.896848	No	24	24	275.002	8.576608166838632	0.070987		24	24	269.735	5.03695	0.256486	No	No	No
ID=PMI_RS02290;Dbxref=GeneID:6803587;Name=PMI_RS02290;old_locus_tag=PMI0456A	PMI0456A	PMI_RS02290					excisionase	195	21	32.2475	No	No	3	3	8.4949	4.28928	0.998901	No	2	2	6.1627	6.0436	0.529613	No	3	3	16.7387	1.20532	0.912275	No	3	3	0	18.80872033509732	0.285802		3	3	2.09187	4.7113	0.694972	No	No	No
ID=PMI_RS02295;Dbxref=GeneID:6802727;Name=PMI_RS02295;old_locus_tag=PMI0457	PMI0457	PMI_RS02295					putative phage recombination protein	270	25	32.1636	No	No	4	4	38.7988	1.12081	0.998901	No	3	3	25.1847	1.17679	0.873095	No	2	2	14.7318	1.91519	0.525009	No	4	4	0	6.15578815985051	0.356128		4	4	13.0236	2.17165	0.803948	No	No	No
ID=PMI_RS02305;Dbxref=GeneID:6800191;Name=PMI_RS02305;old_locus_tag=PMI0461	PMI0461	PMI_RS02305					putative phage protein	426	39	28.6037	No	No	6	6	8.43577	2.82331	0.998901	No	2	2	23.8729	-1.29521	0.78991	No	2	2	14.2259	1.61068	0.722711	No	6	6	0.599625	4.524395273356797	0.32719		6	6	0.461244	2.3779	0.734328	No	No	No
ID=PMI_RS02310;Dbxref=GeneID:6801091;Name=PMI_RS02310;old_locus_tag=PMI0462	PMI0462	PMI_RS02310					putative phage protein	143	9	48.5762	No	No	2	2	42.4627	1.57835	0.998901	No	2	2	56.0822	-1.02746	0.965369	No	2	2	25.8966	1.82036	0.310687	No	2	2	165.828	28.5119709533704	0.486687		2	2	80.9447	3.20069	0.828553	No	No	No
ID=PMI_RS02315;Dbxref=GeneID:6803595;Name=PMI_RS02315;old_locus_tag=PMI0463	PMI0463	PMI_RS02315					putative phage protein	155	16	69.3422	No	No	5	5	91.6855	-1.08313	0.998901	No	5	5	129.379	-1.62097	0.0641614	No	5	5	196.988	-2.04722	0.00476153	No	5	5	64.5543	14.83095282230559	0.308733		5	5	26.2177	3.31152	0.673495	No	No	No
ID=PMI_RS02320;Dbxref=GeneID:23391179;Name=PMI_RS02320;Note=Derived	PMI_RS02320	PMI_RS02320						395	22	84.3997	No	No	3	3	94.0807	-1.06947	0.998901	No	2	2	93.4243	-1.07024	0.895294	No	3	3	82.2686	-1.07389	0.909465	No	3	3	0	16.04470174536796	0.258272		3	3	0.85375	3.43077	0.694739	No	No	No
ID=PMI_RS02325;Dbxref=GeneID:6801105;Name=recT;locus_tag=PMI_RS02325;old_locus_tag=PMI0467	PMI0467	PMI_RS02325	recT	phage DNA recombinase	COG3723	Replication, recombination and repair	phage DNA recombinase	644	30	162.923	No	No	9	9	200.46	-1.21842	0.998901	No	7	7	167.751	-1.16926	0.69508	No	6	6	194.38	-1.50545	0.169373	No	9	9	504.75	7.447935314822019	0.226321		9	9	78.7863	2.58988	0.666113	No	No	No
ID=PMI_RS02335;Dbxref=GeneID:6801048;Name=PMI_RS02335;old_locus_tag=PMI0469	PMI0469	PMI_RS02335					putative phage protein	203	13	72.3602	No	No	4	4	98.0216	-1.13983	0.998901	No	2	2	192.371	-2.44173	9.57707e-05	No	1	1	112.786	-1.76783	0.0381041	No	4	4	0.919997	5.972650352171129	0.372682		4	4	15.808	2.14029	0.795571	No	No	No
ID=PMI_RS02345;Dbxref=GeneID:6800821;Name=PMI_RS02345;old_locus_tag=PMI0472	PMI0472	PMI_RS02345					putative phage protein	181	17	43.1226	No	No	5	5	47.3883	1.23679	0.998901	No	3	3	36.5944	1.39545	0.742451	No	4	4	48.2515	-1.1741	0.821059	No	5	5	0	13.78444653490089	0.170343		5	5	0.17373	3.12106	0.666113	No	No	No
ID=PMI_RS02350;Dbxref=GeneID:6802521;Name=PMI_RS02350;old_locus_tag=PMI0473	PMI0473	PMI_RS02350					putative phage protein	219	11	21.7468	No	No	2	2	11.9459	1.53743	0.998901	No	2	2	18.862	1.32205	0.785373	No	1	1	20.2888	-1.36193	0.711445	No	2	2	0	8.469957004777566	0.461549		2	2	5.45805	2.78625	0.816181	No	No	No
ID=PMI_RS02355;Dbxref=GeneID:23391180;Name=PMI_RS02355	PMI_RS02355	PMI_RS02355						171	14	187.723	No	No	5	5	197.688	-1.11678	0.998901	No	4	4	184.713	-1.00701	0.986984	No	5	5	149.316	1.04931	0.9189	No	5	5	70.9637	23.65669970425925	0.162257		5	5	54.6972	5.09784	0.600871	No	No	No
ID=PMI_RS02360;Dbxref=GeneID:6801589;Name=PMI_RS02360;old_locus_tag=PMI0475	PMI0475	PMI_RS02360					putative phage protein	171	15	120.693	No	No	7	7	141.168	-1.04969	0.998901	No	6	6	131.682	-1.13809	0.742451	No	7	7	114.802	-1.16074	0.717741	No	7	7	82.4716	14.54349803715793	0.212031		7	7	132.221	4.10249	0.580344	No	No	No
ID=PMI_RS02365;Dbxref=GeneID:23391181;Name=PMI_RS02365	PMI_RS02365	PMI_RS02365						104	10	6.14724	No	No	3	3	1.91722	1.25025	0.998901	No	NA	NA	0	2.20341	0.930841	No	1	1	2.0238	-1.35205	0.972088	No	3	3	0	2.432831020701893	0.565571		3	3	0	-1.14024	0.966135	No	No	No
ID=PMI_RS02375;Dbxref=GeneID:6800247;Name=PMI_RS02375;old_locus_tag=PMI0478	PMI0478	PMI_RS02375					putative phage protein	243	24	1485.18	No	No	9	9	1465.41	-1.03673	0.998901	No	9	9	1659.15	-1.06283	0.669992	No	6	6	1581.29	-1.15298	0.159773	No	9	9	2353.25	4.586499847339979	0.422736		9	9	1831.88	2.61945	0.641938	No	No	No
ID=PMI_RS02390;Dbxref=GeneID:6800975;Name=PMI_RS02390;old_locus_tag=PMI0481	PMI0481	PMI_RS02390					putative phage regulatory protein	277	15	7.35534	No	No	3	3	4.21789	-1.31732	0.998901	No	1	1	6.65856	-2.77788	0.833059	No	NA	NA	0	1.53921	0.971744	No	3	3	0	5.804112417142383	0.293354		3	3	11.62	-1.24697	0.936105	No	No	No
ID=PMI_RS02395;Dbxref=GeneID:6802311;Name=PMI_RS02395;old_locus_tag=PMI0482	PMI0482	PMI_RS02395					putative phage replication protein	613	43	591.741	No	No	12	12	877.547	-1.19682	0.998901	No	12	12	1041.28	-1.19959	0.151087	No	11	11	595.083	1.05561	0.787581	No	12	12	1002.44	9.209799830269327	0.282056		12	12	353.809	4.13841	0.469524	No	No	No
ID=PMI_RS02400;Dbxref=GeneID:6800862;Name=PMI_RS02400;old_locus_tag=PMI0483	PMI0483	PMI_RS02400		phage replicative DNA helicase	COG0305	Replication, recombination and repair	putative phage replicative DNA helicase	1107	59	87.4613	No	No	11	11	53.5589	2.02009	0.998901	No	8	8	70.2913	-1.1557	0.849954	No	9	9	51.2279	1.28879	0.759965	No	11	11	23.8875	9.909258928108587	0.103595		11	11	67.205	1.91446	0.714485	No	No	No
ID=PMI_RS02405;Dbxref=GeneID:6801013;Name=PMI_RS02405;old_locus_tag=PMI0484	PMI0484	PMI_RS02405					phage protein	359	20	367.014	No	No	8	8	309.337	1.27938	0.998901	No	6	6	352.602	1.18513	0.572211	No	5	5	332.836	-1.01074	0.979454	No	8	8	289.277	11.81498755572185	0.171032		8	8	27.3492	5.40047	0.483358	No	No	No
ID=PMI_RS02410;Dbxref=GeneID:6800540;Name=PMI_RS02410;old_locus_tag=PMI0485	PMI0485	PMI_RS02410					phage protein	231	14	7.1957	No	No	2	2	6.56586	1.33866	0.998901	No	1	1	2.95936	2.03444	0.912972	No	1	1	2.52974	1.12665	0.984303	No	2	2	0	4.349583276855094	0.61577		2	2	0	1.67846	0.911289	No	No	No
ID=PMI_RS02415;Dbxref=GeneID:6800146;Name=PMI_RS02415;old_locus_tag=PMI0486	PMI0486	PMI_RS02415					putative phage holliday junction resolvase	284	21	51.1199	No	No	6	6	58.591	-1.05838	0.998901	No	3	3	45.3505	-1.06951	0.933034	No	3	3	30.973	1.50364	0.617191	No	6	6	0	7.441159340933504	0.219759		6	6	10.8528	2.84226	0.696044	No	No	No
ID=PMI_RS02420;Dbxref=GeneID:6803165;Name=PMI_RS02420;old_locus_tag=PMI0487	PMI0487	PMI_RS02420					phage antitermination protein Q	505	45	178.331	No	No	13	13	134.437	1.33524	0.998901	No	11	11	191.288	-1.10881	0.752044	No	9	9	164.69	1.01822	0.975429	No	13	13	2.07731	14.98204874415435	0.0324698	Yes	13	13	3.51177	5.51508	0.374396	No	No	Yes
ID=PMI_RS02430;Dbxref=GeneID:6800115;Name=PMI_RS02430;old_locus_tag=PMI0489	PMI0489	PMI_RS02430					phage protein	337	21	537.212	No	No	5	5	490.838	1.05387	0.998901	No	2	2	526.065	1.07189	0.744528	No	3	3	478.476	-1.00169	0.994178	No	5	5	54.007	13.24040403985196	0.138901		5	5	3.50661	14.5417	0.341567	No	No	No
ID=PMI_RS02445;Dbxref=GeneID:6803161;Name=PMI_RS02445;old_locus_tag=PMI0492	PMI0492	PMI_RS02445					putative phage endopeptidase	368	29	419.889	No	No	13	13	403.529	-1.03299	0.998901	No	10	10	511.748	-1.41038	0.020553	No	12	12	435.781	-1.44486	0.0199407	No	13	13	375.787	8.299476500720783	0.134021		13	13	37.3264	4.39066	0.430745	No	No	No
ID=PMI_RS02450;Dbxref=GeneID:23391182;Name=PMI_RS02450	PMI_RS02450	PMI_RS02450						467	35	99.5766	No	No	8	8	41.5302	2.09328	0.998901	No	5	5	42.933	2.25015	0.0385381	Yes	5	5	69.0631	-1.07309	0.912275	No	8	8	5.97685	14.19568319073813	0.136668		8	8	1.71985	3.96259	0.534886	No	No	No
ID=PMI_RS02455;Dbxref=GeneID:6801464;Name=PMI_RS02455;old_locus_tag=PMI0494	PMI0494	PMI_RS02455					putative phage protein	164	12	174.205	No	No	3	3	143.351	1.24222	0.998901	No	5	5	148.027	1.05265	0.892918	No	3	3	120.333	1.27351	0.340644	No	3	3	94.8691	42.90114575085097	0.463205		3	3	179.456	5.00512	0.630435	No	No	No
ID=PMI_RS02460;Dbxref=GeneID:6803397;Name=PMI_RS02460;old_locus_tag=PMI0496	PMI0496	PMI_RS02460					phage protein	486	31	23.9195	No	No	4	4	22.2871	1.03639	0.998901	No	2	2	19.6779	-1.01984	0.986511	No	3	3	21.2922	-1.13442	0.932181	No	4	4	0	5.582819846396581	0.27438		4	4	1.26	1.38679	0.897985	No	No	No
ID=PMI_RS02465;Dbxref=GeneID:6803367;Name=PMI_RS02465;old_locus_tag=PMI0497	PMI0497	PMI_RS02465					putative phage terminase large subunit	1189	75	255.191	No	No	15	15	244.132	1.07653	0.998901	No	11	11	268.657	-1.09492	0.74474	No	14	14	210.293	1.07163	0.840603	No	15	15	8.63012	6.830778878571916	0.100619		15	15	35.0073	2.75965	0.550118	No	No	No
ID=PMI_RS02470;Dbxref=GeneID:6802385;Name=PMI_RS02470;old_locus_tag=PMI0498	PMI0498	PMI_RS02470					phage protein	1095	70	498.898	No	No	22	22	408.243	1.2868	0.998901	No	19	19	444.934	1.2183	0.17459	No	15	15	399.664	1.16856	0.350342	No	22	22	671.123	7.887201563643807	0.0806505		22	22	104.354	3.47671	0.379593	No	No	No
ID=PMI_RS02480;Dbxref=GeneID:6803254;Name=PMI_RS02480;old_locus_tag=PMI0500	PMI0500	PMI_RS02480					phage protein	608	24	1327.99	No	No	6	6	1335.65	-1.0202	0.998901	No	5	5	1508.62	-1.1668	0.266422	No	4	4	1256.07	-1.04381	0.822311	No	6	6	77.2358	33.21870621626229	0.161288		6	6	60.9526	10.57	0.379593	No	No	No
ID=PMI_RS02485;Dbxref=GeneID:6799967;Name=PMI_RS02485;old_locus_tag=PMI0501	PMI0501	PMI_RS02485		phage protein	COG5492	General function prediction only	phage protein	762	53	328.481	No	No	14	14	318.598	1.04292	0.998901	No	14	14	361.426	-1.17752	0.504499	No	9	9	300.631	-1.14684	0.638518	No	14	14	92.3305	3.399148845410211	0.37996		14	14	115.058	2.3685	0.611363	No	No	No
ID=PMI_RS02490;Dbxref=GeneID:23391183;Name=PMI_RS02490	PMI_RS02490	PMI_RS02490						210	9	84.7465	No	No	4	4	60.8798	1.22861	0.998901	No	4	4	74.8142	1.07873	0.880245	No	2	2	54.8373	1.26893	0.597151	No	4	4	25.051	14.3706080030534	0.357178		4	4	11.6134	3.33371	0.714485	No	No	No
ID=PMI_RS02495;Dbxref=GeneID:6802672;Name=PMI_RS02495;old_locus_tag=PMI0503	PMI0503	PMI_RS02495					phage protein	383	31	452.993	No	No	12	12	518.169	-1.14084	0.998901	No	9	9	641.499	-1.43493	0.0212374	No	7	7	515.444	-1.13193	0.640874	No	12	12	93.1002	5.890790445978822	0.187129		12	12	129.869	2.61974	0.611363	No	No	No
ID=PMI_RS02500;Dbxref=GeneID:6801661;Name=PMI_RS02500;old_locus_tag=PMI0504	PMI0504	PMI_RS02500					phage protein	279	20	84.6385	No	No	5	5	88.5706	-1.03688	0.998901	No	5	5	126.503	-1.28921	0.450548	No	3	3	122.973	-1.55498	0.115744	No	5	5	330.582	1.634929412315376	0.833325		5	5	101.614	2.53048	0.746501	No	No	No
ID=PMI_RS02505;Dbxref=GeneID:6803405;Name=PMI_RS02505;old_locus_tag=PMI0505	PMI0505	PMI_RS02505					hypothetical phage protein	464	39	1038.41	No	No	13	13	936.086	1.08031	0.998901	No	13	13	995.002	1.04935	0.762799	No	12	12	876.15	1.05448	0.745977	No	13	13	427.02	20.31896643192338	0.161122		13	13	161.851	9.66703	0.248625	No	No	No
ID=PMI_RS02510;Dbxref=GeneID:6802139;Name=PMI_RS02510;old_locus_tag=PMI0506	PMI0506	PMI_RS02510					phage protein	320	28	333.781	No	No	12	12	355.222	-1.09929	0.998901	No	10	10	426.92	-1.19118	0.417852	No	8	8	392.591	-1.28721	0.1793	No	12	12	79.6144	16.20964414798419	0.0636411		12	12	1953.12	4.71068	0.451182	No	No	No
ID=PMI_RS02515;Dbxref=GeneID:6802282;Name=PMI_RS02515;old_locus_tag=PMI0507	PMI0507	PMI_RS02515					phage protein	524	37	696.987	No	No	14	14	845.976	-1.03584	0.998901	No	8	8	859.225	-1.12129	0.636031	No	11	11	736.042	-1.13047	0.631735	No	14	14	223.195	7.369014461123479	0.0878277		14	14	292.773	2.61354	0.576035	No	No	No
ID=PMI_RS02520;Dbxref=GeneID:6803129;Name=PMI_RS02520;old_locus_tag=PMI0508	PMI0508	PMI_RS02520					phage protein	243	16	330.355	No	No	8	8	303.467	1.06222	0.998901	No	7	7	351.892	1.02079	0.944517	No	5	5	284.636	1.13224	0.609973	No	8	8	101.482	13.14740862519141	0.181248		8	8	222.77	3.59848	0.583771	No	No	No
ID=PMI_RS02525;Dbxref=GeneID:6800898;Name=PMI_RS02525;old_locus_tag=PMI0509	PMI0509	PMI_RS02525					phage protein	229	13	159.925	No	No	4	4	150.347	1.2	0.998901	No	4	4	179.854	-1.10555	0.811325	No	3	3	123.85	1.10722	0.821093	No	4	4	24.2627	20.03055255867751	0.424429		4	4	29.9324	7.44063	0.548481	No	No	No
ID=PMI_RS02530;Dbxref=GeneID:6801815;Name=PMI_RS02530;old_locus_tag=PMI0510	PMI0510	PMI_RS02530					phage protein	186	14	4766.45	No	No	14	14	5039.39	-1.04639	0.998901	No	13	13	4928.94	1.01756	0.851876	No	11	11	3793.78	1.19894	0.000241302	No	14	14	13817.3	4.267488905431044	0.333762		14	14	5770.76	1.36859	0.832828	No	No	No
ID=PMI_RS02535;Dbxref=GeneID:6802692;Name=PMI_RS02535;old_locus_tag=PMI0511	PMI0511	PMI_RS02535					phage protein	647	52	3930.48	No	No	33	33	3992.94	-1.02616	0.998901	No	32	32	4523.56	-1.03765	0.608206	No	31	31	4024.17	-1.11065	0.0432888	No	33	33	5929.13	22.37097685748593	0.0132302	Yes	33	33	2949.87	4.0704	0.244316	No	No	Yes
ID=PMI_RS02540;Dbxref=GeneID:6802695;Name=PMI_RS02540;old_locus_tag=PMI0512	PMI0512	PMI_RS02540	ant				putative phage antirepressor protein	666	51	150.301	No	No	14	14	125.918	1.23986	0.998901	No	11	11	119.883	1.06622	0.895152	No	10	10	111.681	-1.08529	0.874209	No	14	14	403.026	9.629759331027891	0.125402		14	14	530.747	3.33603	0.519017	No	No	No
ID=PMI_RS02545;Dbxref=GeneID:6802018;Name=PMI_RS02545;old_locus_tag=PMI0514	PMI0514	PMI_RS02545	mnt				phage regulatory protein	205	15	342.593	No	No	4	4	423.953	-1.21754	0.998901	No	3	3	445.384	-1.13887	0.649682	No	4	4	422.711	-1.17662	0.568317	No	4	4	710.619	21.75950507320732	0.27438		4	4	123.965	5.08531	0.626578	No	No	No
ID=PMI_RS02550;Dbxref=GeneID:6803186;Name=PMI_RS02550;old_locus_tag=PMI0515	PMI0515	PMI_RS02550		phage replication protein	COG1192	Cell motiliy	putative phage replication protein	675	82	4891.38	No	No	35	35	5381.97	-1.07548	0.998901	No	31	31	5758.72	-1.08909	0.0906313	No	34	34	5047.29	-1.13237	0.0109369	No	35	35	16428.6	12.50843620661991	0.0212933	Yes	35	35	4647.43	4.87236	0.172325	No	No	Yes
ID=PMI_RS02555;Dbxref=GeneID:6802084;Name=PMI_RS02555;old_locus_tag=PMI0516	PMI0516	PMI_RS02555					putative phage protein	337	33	923.41	No	No	11	11	985.581	-1.07065	0.998901	No	9	9	1073.08	-1.04755	0.781318	No	9	9	1028.11	-1.1564	0.212842	No	11	11	1301.24	12.18090165154718	0.147403		11	11	434.734	4.0629	0.460869	No	No	No
ID=PMI_RS02560;Dbxref=GeneID:6803404;Name=PMI_RS02560;old_locus_tag=PMI0517	PMI0517	PMI_RS02560					putative phage protein	534	48	1305.19	No	No	20	20	1455.75	-1.16594	0.998901	No	20	20	1592.6	-1.28433	0.00512957	No	21	21	1467.27	-1.28261	0.01073	No	20	20	699.312	11.68628246658456	0.0711225		20	20	176.651	4.96179	0.28593	No	No	No
ID=PMI_RS02565;Dbxref=GeneID:6800440;Name=PMI_RS02565;old_locus_tag=PMI0518	PMI0518	PMI_RS02565					putative phage lipoprotein	522	52	876.967	No	No	23	23	973.446	-1.07398	0.998901	No	23	23	1071.52	-1.18637	0.0944159	No	21	21	961.985	-1.19328	0.131067	No	23	23	67.9893	22.57853409938224	0.0166164	Yes	23	23	183.143	8.11458	0.165369	No	No	Yes
ID=PMI_RS02570;Dbxref=GeneID:6801488;Name=PMI_RS02570;old_locus_tag=PMI0519	PMI0519	PMI_RS02570		phage tail tape measure protein	COG5281	Mobilome: prophages, transposons	putative phage tail tape measure protein	2351	161	573.152	No	No	33	33	518.375	1.21611	0.998901	No	24	24	599.811	1.01921	0.940673	No	23	23	362.552	1.41528	0.0636575	No	33	33	1843.46	7.160903567945963	0.018537	Yes	33	33	1387.59	2.38821	0.448243	No	No	Yes
ID=PMI_RS02575;Dbxref=GeneID:6802284;Name=PMI_RS02575;old_locus_tag=PMI0520	PMI0520	PMI_RS02575					putative phage protein	169	16	211.312	No	No	4	4	206.543	1.06024	0.998901	No	4	4	221.415	-1.10523	0.824573	No	3	3	146.298	1.3705	0.286564	No	4	4	10.0604	16.30840934603766	0.357178		4	4	30.0685	5.74863	0.606314	No	No	No
ID=PMI_RS02580;Dbxref=GeneID:6802054;Name=PMI_RS02580;old_locus_tag=PMI0521	PMI0521	PMI_RS02580					phage protein	231	21	5.10682	No	No	1	1	13.1317	-1.7155	0.998901	No	1	1	8.29826	-1.89269	0.729276	No	2	2	12.6911	-1.79207	0.860748	No	1	1	0	10.63793529368525	0.610939		1	1	0	3.69844	0.842865	No	No	No
ID=PMI_RS02585;Dbxref=GeneID:6803256;Name=PMI_RS02585;old_locus_tag=PMI0522	PMI0522	PMI_RS02585					phage protein	159	22	167.033	No	No	6	6	192.503	-1.29464	0.998901	No	7	7	182.128	-1.1213	0.74056	No	3	3	144.822	1.01593	0.976947	No	6	6	54.4056	10.24609335151253	0.194777		6	6	98.1397	3.28442	0.649573	No	No	No
ID=PMI_RS02590;Dbxref=GeneID:6801531;Name=PMI_RS02590;old_locus_tag=PMI0523	PMI0523	PMI_RS02590		phage minor tail protein	COG4718	Mobilome: prophages, transposons	putative phage minor tail protein	272	16	127.116	No	No	4	4	129.464	-1.07074	0.998901	No	4	4	135.046	-1.0122	0.97427	No	3	3	135.192	-1.14527	0.670248	No	4	4	1.01425	41.36113668082365	0.181601		4	4	8.60111	8.18938	0.533035	No	No	No
ID=PMI_RS02595;Dbxref=GeneID:6803422;Name=PMI_RS02595;old_locus_tag=PMI0524	PMI0524	PMI_RS02595		phage minor tail protein	COG4672	Mobilome: prophages, transposons	putative phage minor tail protein	594	38	296.29	No	No	8	8	273.198	1.08079	0.998901	No	7	7	325.105	-1.11876	0.659897	No	4	4	197.653	1.40195	0.0993827	No	8	8	95.1459	14.5497033697991	0.155525		8	8	39.7023	3.99952	0.550118	No	No	No
ID=PMI_RS02600;Dbxref=GeneID:6802104;Name=PMI_RS02600;old_locus_tag=PMI0525	PMI0525	PMI_RS02600		phage tail assembly protein	COG1310	Posttranslational modification, protein turnover, chaperones	putative phage tail assembly protein	567	35	5053.42	No	No	13	13	5314.41	1.00312	0.998901	No	12	12	6077.03	-1.03321	0.830353	No	9	9	5135.29	1.05143	0.665836	No	13	13	7138.7	6.940095585242561	0.150012		13	13	39934	3.03433	0.522398	No	No	No
ID=PMI_RS02610;Dbxref=GeneID:6799990;Name=PMI_RS02610;old_locus_tag=PMI0527	PMI0527	PMI_RS02610		phage host specificity protein	COG4733	Mobilome: prophages, transposons	putative phage host specificity protein	3354	249	2001.42	No	No	53	53	2176.97	1.00376	0.998901	No	48	48	2199.07	-1.04431	0.679018	No	44	44	1736.3	1.03002	0.80581	No	53	53	6499.3	12.63511953715652	0.00353999	Yes	53	53	950.078	4.85187	0.104775	No	No	Yes
ID=PMI_RS02615;Dbxref=GeneID:6803514;Name=PMI_RS02615;old_locus_tag=PMI0528	PMI0528	PMI_RS02615					phage protein	294	25	804.64	No	No	8	8	751.034	1.11754	0.998901	No	8	8	705.873	1.26759	0.0335323	No	9	9	622.902	1.26835	0.0737955	No	8	8	931.74	17.28739627276851	0.250511		8	8	1200.94	3.04236	0.625743	No	No	No
ID=PMI_RS02620;Dbxref=GeneID:6800439;Name=PMI_RS02620;old_locus_tag=PMI0529	PMI0529	PMI_RS02620					phage protein	491	35	852.331	No	No	10	10	817.129	1.0124	0.998901	No	8	8	1022.18	-1.09199	0.631014	No	7	7	619.671	1.20087	0.256997	No	10	10	1003.37	14.16377804413105	0.128192		10	10	230.623	4.10897	0.467605	No	No	No
ID=PMI_RS02625;Dbxref=GeneID:6801973;Name=PMI_RS02625;old_locus_tag=PMI0530	PMI0530	PMI_RS02625					putative phage protein	207	23	291.701	No	No	10	10	295.09	-1.04374	0.998901	No	8	8	294.238	-1.03819	0.905088	No	7	7	297.536	-1.18483	0.465583	No	10	10	246.303	14.28206944511626	0.117685		10	10	40.8345	4.49622	0.479514	No	No	No
ID=PMI_RS02630;Dbxref=GeneID:6800248;Name=PMI_RS02630;old_locus_tag=PMI0532	PMI0532	PMI_RS02630	ucaJ				fimbrial operon regulator	243	25	291.776	No	No	8	8	264.431	1.19306	0.998901	No	9	9	266.042	1.15738	0.53632	No	7	7	283.016	1.00398	0.990084	No	8	8	3709.17	12.84498251615728	0.285958		8	8	84.6192	5.85767	0.463804	No	No	No
ID=PMI_RS02635;Dbxref=GeneID:6801137;Name=PMI_RS02635;old_locus_tag=PMI0533	PMI0533	PMI_RS02635	ucaD	fimbrial adhesin	COG3539	Cell motiliy	putative fimbrial adhesin	865	81	2665.85	No	No	35	35	2402.12	1.1459	0.998901	No	28	28	2631.27	1.03802	0.742451	No	29	29	2364.9	1.05198	0.640874	No	35	35	6845.47	13.59237455654619	0.0125382	Yes	35	35	877.536	5.45577	0.156601	No	No	Yes
ID=PMI_RS02640;Dbxref=GeneID:6801067;Name=PMI_RS02640;old_locus_tag=PMI0534	PMI0534	PMI_RS02640	ucaC	fimbrial usher protein	COG3188	Cell motiliy	fimbrial usher protein	2027	160	2053.05	No	No	51	51	2323.57	-1.00274	0.998901	No	42	42	2260.63	-1.04666	0.69508	No	43	43	2244.86	-1.17244	0.029019	No	51	51	587.901	11.71603448532486	0.00252403	Yes	51	51	531.837	4.28253	0.148699	No	No	Yes
ID=PMI_RS02645;Dbxref=GeneID:6800711;Name=PMI_RS02645;old_locus_tag=PMI0535	PMI0535	PMI_RS02645	ucaB	fimbrial chaperone	COG3121	Extracellular structures	fimbrial chaperone	579	43	1138.4	No	No	20	20	1126.05	1.01693	0.998901	No	17	17	1187.05	1.01091	0.952879	No	14	14	1035.32	1.03017	0.877899	No	20	20	566.241	12.94939425330148	0.0768629		20	20	411.876	4.78727	0.326872	No	No	No
ID=PMI_RS02655;Dbxref=GeneID:6801997;Name=PMI_RS02655;old_locus_tag=PMI0538	PMI0538	PMI_RS02655	holE1				putative DNA polymerase III, theta subunit	111	4	6.29079	No	No	2	2	3.451	2.60477	0.998901	No	3	3	12.2795	-1.48346	0.912972	No	1	1	5.05949	1.41885	0.93974	No	2	2	0	2.731002882109802	0.64065		2	2	0	1.47912	0.926296	No	No	No
ID=PMI_RS02665;Dbxref=GeneID:6803688;Name=chiP;locus_tag=PMI_RS02665;old_locus_tag=PMI0540	PMI0540	PMI_RS02665	chiP				putative exported protein	1115	93	435.161	No	No	22	22	371.249	1.23721	0.998901	No	20	20	473.75	-1.00376	0.986984	No	17	17	402.253	-1.02248	0.938351	No	22	22	1912.9	10.97951058812844	0.040702	Yes	22	22	147.308	3.52387	0.387241	No	No	Yes
ID=PMI_RS02670;Dbxref=GeneID:6801023;Name=PMI_RS02670;old_locus_tag=PMI0542	PMI0542	PMI_RS02670		hypothetical protein	COG3739	Function unknown	putative membrane protein	671	56	1121.22	No	No	13	13	1112.86	1.00161	0.998901	No	7	7	1212.63	1.01777	0.950125	No	9	9	1309.31	-1.20679	0.251138	No	13	13	1409.53	4.626254952937758	0.190803		13	13	428.939	2.3449	0.636322	No	No	No
ID=PMI_RS02685;Dbxref=GeneID:6803137;Name=PMI_RS02685;old_locus_tag=PMI0545	PMI0545	PMI_RS02685					putative DNA-binding protein	239	11	410.396	No	No	5	5	469.317	-1.11829	0.998901	No	4	4	546.613	-1.13099	0.569459	No	5	5	463.744	-1.17997	0.43084	No	5	5	21.4089	18.5229003197353	0.375707		5	5	70.9473	7.26857	0.505772	No	No	No
ID=PMI_RS02690;Dbxref=GeneID:6801089;Name=PMI_RS02690;old_locus_tag=PMI0546	PMI0546	PMI_RS02690		hydrolase	COG0596	Coenzyme transport and metabolism	putative hydrolase	627	48	1069.38	No	No	24	24	1024.54	1.04526	0.998901	No	20	20	1004.67	-1.01439	0.937512	No	24	24	1025.76	-1.11543	0.387805	No	24	24	446.408	16.76110057492155	0.018537	Yes	24	24	176.13	5.90622	0.217876	No	No	Yes
ID=PMI_RS02705;Dbxref=GeneID:6803656;Name=PMI_RS02705;old_locus_tag=PMI0549	PMI0549	PMI_RS02705		hypothetical protein	COG4807	Function unknown	conserved hypothetical protein	385	33	293.239	No	No	12	12	334.473	-1.14049	0.998901	No	10	10	363.508	-1.14987	0.483589	No	11	11	343.47	-1.2374	0.215369	No	12	12	123.071	13.08663862299812	0.144388		12	12	33.0312	6.82719	0.340742	No	No	No
ID=PMI_RS02715;Dbxref=GeneID:6801360;Name=PMI_RS02715;old_locus_tag=PMI0551	PMI0551	PMI_RS02715		toxin ParE1/3/4	COG3668	Mobilome: prophages, transposons	conserved hypothetical protein	234	25	730.866	No	No	12	12	715.132	1.01696	0.998901	No	10	10	639.975	1.08661	0.756654	No	9	9	515.528	1.18075	0.475303	No	12	12	4252.78	3.467318945793789	0.281533		12	12	720.07	1.41667	0.842958	No	No	No
ID=PMI_RS02720;Dbxref=GeneID:6801744;Name=PMI_RS02720;old_locus_tag=PMI0553	PMI0553	PMI_RS02720					conserved hypothetical protein	265	31	612.112	No	No	12	12	672.627	-1.04823	0.998901	No	10	10	720.662	-1.09014	0.625308	No	8	8	627.21	-1.11536	0.525009	No	12	12	2370.48	9.23822793282341	0.172673		12	12	1081.19	1.98573	0.704186	No	No	No
ID=PMI_RS02730;Dbxref=GeneID:6803449;Name=PMI_RS02730;old_locus_tag=PMI0555	PMI0555	PMI_RS02730					putative membrane protein	164	18	64.7177	No	No	7	7	89.0605	-1.29419	0.998901	No	6	6	71.5729	1.10709	0.858868	No	5	5	71.0615	-1.56301	0.26056	No	7	7	0.39975	7.250187284463773	0.173082		7	7	6.2717	2.39465	0.696044	No	No	No
ID=PMI_RS02735;Dbxref=GeneID:6800409;Name=PMI_RS02735;old_locus_tag=PMI0556	PMI0556	PMI_RS02735		hypothetical protein	COG0327	Coenzyme transport and metabolism	conserved hypothetical protein	594	45	262.798	No	No	10	10	280.065	-1.09992	0.998901	No	10	10	273.622	-1.11069	0.713107	No	8	8	246.764	-1.13151	0.642277	No	10	10	85.1238	14.6248625751107	0.118398		10	10	25.0313	5.84304	0.42113	No	No	No
ID=PMI_RS02740;Dbxref=GeneID:6800281;Name=PMI_RS02740;old_locus_tag=PMI0557	PMI0557	PMI_RS02740					conserved hypothetical protein	1659	127	958.76	No	No	31	31	922.578	1.14237	0.998901	No	29	29	898.268	1.0297	0.871977	No	24	24	740.208	1.15702	0.254487	No	31	31	561.487	9.492992351705105	0.0328824	Yes	31	31	470.818	4.45573	0.251199	No	No	Yes
ID=PMI_RS02745;Dbxref=GeneID:6802536;Name=PMI_RS02745;old_locus_tag=PMI0558	PMI0558	PMI_RS02745					conserved hypothetical protein	923	69	745.806	No	No	14	14	709.681	1.06762	0.998901	No	14	14	779.323	1.08727	0.53632	No	13	13	589.171	1.13654	0.310866	No	14	14	494.894	30.60491663564083	0.0680683		14	14	389.601	4.82205	0.36825	No	No	No
ID=PMI_RS02750;Dbxref=GeneID:6802498;Name=PMI_RS02750;old_locus_tag=PMI0559	PMI0559	PMI_RS02750					conserved hypothetical protein	2065	146	820.376	No	No	26	26	733.041	1.11635	0.998901	No	20	20	790.526	1.0133	0.94812	No	20	20	708.215	1.01231	0.96429	No	26	26	1248.62	8.995472794021278	0.0329537	Yes	26	26	568.179	3.29551	0.374343	No	No	Yes
ID=PMI_RS02755;Dbxref=GeneID:6802921;Name=PMI_RS02755;old_locus_tag=PMI0560	PMI0560	PMI_RS02755		ATPase	COG0714	General function prediction only	putative ATPase	887	54	871.554	No	No	17	17	856.159	1.06603	0.998901	No	16	16	859.453	1.12915	0.392508	No	16	16	615.135	1.12426	0.45458	No	17	17	2588.53	12.25004724855091	0.118134		17	17	827.274	4.32958	0.383233	No	No	No
ID=PMI_RS02760;Dbxref=GeneID:6802502;Name=PMI_RS02760;old_locus_tag=PMI0561	PMI0561	PMI_RS02760					hypothetical protein	2982	235	1452.89	No	No	68	68	1322.36	1.10264	0.998901	No	56	56	1500.86	-1.08359	0.491959	No	50	50	1350.31	-1.11711	0.310481	No	68	68	668.525	9.1035666358159	0.000245443	Yes	68	68	207.875	3.88543	0.112088	No	No	Yes
ID=PMI_RS02765;Dbxref=GeneID:6803040;Name=PMI_RS02765;old_locus_tag=PMI0562	PMI0562	PMI_RS02765		MFS-family transporter	COG2814	Carbohydrate transport and metabolism	MFS-family transporter	903	89	506.054	No	No	19	19	419.846	1.18585	0.998901	No	16	16	522.426	-1.03535	0.875999	No	13	13	385.034	1.10777	0.594469	No	19	19	590.547	11.85224275725052	0.0322442	Yes	19	19	305.203	3.25181	0.440482	No	No	Yes
ID=PMI_RS02770;Dbxref=GeneID:6800390;Name=PMI_RS02770;old_locus_tag=PMI0563	PMI0563	PMI_RS02770		transcriptional regulator, AraC family	COG2207	Transcription	putative regulatory protein	608	46	219.755	No	No	16	16	200.432	1.18865	0.998901	No	13	13	217.83	-1.00647	0.986984	No	13	13	181.875	1.03395	0.935249	No	16	16	46.9352	9.119863812534844	0.0643994		16	16	96.0789	2.94273	0.507933	No	No	No
ID=PMI_RS02775;Dbxref=GeneID:6801123;Name=gltA;locus_tag=PMI_RS02775;old_locus_tag=PMI0564	PMI0564	PMI_RS02775	gltA	citrate synthase (EC 2.3.3.1)	COG0372	Energy production and conversion	citrate synthase GltA	1026	70	810.358	No	No	32	32	795.767	1.07787	0.998901	No	26	26	807.2	1.04428	0.799748	No	23	23	744.66	-1.03707	0.838334	No	32	32	324.871	13.77749201988249	0.0100025	Yes	32	32	277.49	4.31428	0.253895	No	No	Yes
ID=PMI_RS02790;Dbxref=GeneID:6802347;Name=sdhA;locus_tag=PMI_RS02790;old_locus_tag=PMI0567	PMI0567	PMI_RS02790	sdhA	succinate dehydrogenase subunit A (EC 1.3.5.1)	COG1053	Energy production and conversion	succinate dehydrogenase flavoprotein subunit	1412	90	1255.86	No	No	42	42	1440.3	-1.10407	0.998901	No	36	36	1745.26	-1.42648	1.59537e-07	No	38	38	1373.37	-1.1749	0.109103	No	42	42	155.049	19.11650439543936	0.0005205	Yes	42	42	83.0454	6.23152	0.0934985	No	No	Yes
ID=PMI_RS02795;Dbxref=GeneID:6802827;Name=sdhB;locus_tag=PMI_RS02795;old_locus_tag=PMI0568	PMI0568	PMI_RS02795	sdhB	succinate dehydrogenase subunit B (EC 1.3.5.1)	COG0479	Energy production and conversion	succinate dehydrogenase iron-sulfur protein	572	38	98.2766	No	No	10	10	126.219	-1.15806	0.998901	No	11	11	165.195	-1.80003	0.0689238	No	9	9	103.897	-1.4083	0.509651	No	10	10	1073.74	6.884560759746124	0.271284		10	10	175.776	1.85205	0.749391	No	No	No
ID=PMI_RS02800;Dbxref=GeneID:6800883;Name=PMI_RS02800;old_locus_tag=PMI0569	PMI0569	PMI_RS02800	sucA	2-oxoglutarate dehydrogenase E1 component (EC 1.2.4.2)	COG0567	Energy production and conversion	2-oxoglutarate dehydrogenase E1 component	2243	138	332.284	No	No	30	30	273.009	1.29491	0.998901	No	31	31	378.35	-1.15894	0.491959	No	23	23	256.377	1.04665	0.907775	No	30	30	8.12469	10.02861944235539	0.0076891	Yes	30	30	17.9434	3.37748	0.336033	No	No	Yes
ID=PMI_RS02805;Dbxref=GeneID:6801208;Name=PMI_RS02805;old_locus_tag=PMI0570	PMI0570	PMI_RS02805	sucB	2-oxoglutarate dehydrogenase E2 component (EC 2.3.1.61)	COG0508	Energy production and conversion	dihydrolipoamide succinyltransferase component of 2-oxoglutarate dehydrogenase complex	966	72	88.2307	No	No	6	6	73.9406	1.26151	0.998901	No	4	4	67.0499	1.05259	0.93631	No	6	6	55.8492	1.29665	0.668238	No	6	6	0	16.3736220158604	0.153484		6	6	13.3723	2.93603	0.67346	No	No	No
ID=PMI_RS02810;Dbxref=GeneID:6801247;Name=sucC;locus_tag=PMI_RS02810;old_locus_tag=PMI0571	PMI0571	PMI_RS02810	sucC	succinyl-CoA synthetase (ADP-forming) beta subunit (EC 6.2.1.5)	COG0045	Energy production and conversion	succinyl-CoA synthetase beta chain	932	51	610.366	No	No	11	11	557.611	1.21333	0.998901	No	11	11	733.91	-1.19011	0.357738	No	5	5	527.671	1.12292	0.601859	No	11	11	670.88	8.447919682558307	0.148644		11	11	331.527	2.51013	0.626578	No	No	No
ID=PMI_RS02815;Dbxref=GeneID:6801231;Name=PMI_RS02815;old_locus_tag=PMI0572	PMI0572	PMI_RS02815	sucD	succinyl-CoA synthetase (ADP-forming) alpha subunit (EC 6.2.1.5)	COG0074	Energy production and conversion	succinyl-CoA synthetase alpha chain	697	60	74.1378	No	No	13	13	75.4271	1.02613	0.998901	No	8	8	67.9957	-1.06825	0.93076	No	10	10	61.3723	-1.28338	0.747547	No	13	13	2.57599	5.028136024534002	0.136566		13	13	10.3172	1.56763	0.785989	No	No	No
ID=PMI_RS02830;Dbxref=GeneID:6802473;Name=PMI_RS02830;old_locus_tag=PMI0576	PMI0576	PMI_RS02830		hypothetical protein	COG3790	Function unknown	putative membrane protein	227	21	399.968	No	No	8	8	413.936	-1.03052	0.998901	No	5	5	415.776	1.00731	0.977686	No	8	8	371.144	-1.12109	0.667378	No	8	8	54908.4	6.671581268559583	0.267039		8	8	588.268	2.4975	0.682388	No	No	No
ID=PMI_RS02835;Dbxref=GeneID:6802770;Name=PMI_RS02835;old_locus_tag=PMI0577	PMI0577	PMI_RS02835		transcriptional regulator, LysR family	COG0583	Transcription	LysR-family transcriptional regulator	714	64	557.241	No	No	19	19	610.036	-1.09553	0.998901	No	16	16	634.476	-1.02554	0.912094	No	15	15	526.535	1.00339	0.988955	No	19	19	771.203	5.900341747771551	0.137986		19	19	9548.13	2.33008	0.55675	No	No	No
ID=PMI_RS02840;Dbxref=GeneID:6800355;Name=PMI_RS02840;old_locus_tag=PMI0578	PMI0578	PMI_RS02840					MFS-family transporter	1095	120	1281.5	No	No	24	24	1156.25	1.09139	0.998901	No	15	15	1234.78	-1.04183	0.78991	No	15	15	994.934	1.05197	0.745977	No	24	24	1284.57	11.42725352260872	0.0169795	Yes	24	24	372.368	3.57115	0.351785	No	No	Yes
ID=PMI_RS02845;Dbxref=GeneID:6802571;Name=PMI_RS02845;old_locus_tag=PMI0579	PMI0579	PMI_RS02845		hypothetical protein	COG4460	Function unknown	conserved hypothetical protein	325	27	115.423	No	No	9	9	102.434	1.13604	0.998901	No	7	7	139.111	-1.33284	0.369925	No	5	5	107.719	-1.08585	0.8762	No	9	9	44.7605	4.985020051774393	0.252495		9	9	1.30686	3.92982	0.529657	No	No	No
ID=PMI_RS02850;Dbxref=GeneID:6799892;Name=PMI_RS02850;old_locus_tag=PMI0580	PMI0580	PMI_RS02850		thioesterase	COG0824	Lipid transport and metabolism	putative thioesterase	315	22	25.0874	No	No	1	1	15.4205	1.71248	0.998901	No	2	2	21.0736	1.29646	0.773002	No	1	1	22.8524	1.00835	0.993478	No	1	1	0	49.55826962220923	0.413071		1	1	0	17.4162	0.653889	No	No	No
ID=PMI_RS02880;Dbxref=GeneID:6803077;Name=PMI_RS02880;old_locus_tag=PMI0586	PMI0586	PMI_RS02880		hypothetical protein	COG1729	General function prediction only	putative exported protein	618	47	466.212	No	No	19	19	353.369	1.39049	0.998901	No	10	10	378.724	1.10287	0.713112	No	8	8	351.8	1.03848	0.90794	No	19	19	89.463	5.712734967916579	0.116225		19	19	18.8192	3.7783	0.387241	No	No	No
ID=PMI_RS02885;Dbxref=GeneID:6800810;Name=PMI_RS02885;old_locus_tag=PMIt017	PMIt017	PMI_RS02885					tRNA	59	3	393.577	No	No	1	1	425.174	-1.0661	0.998901	No	1	1	369.282	1.15016	0.491959	No	1	1	347.028	1.07977	0.760533	No	1	1	287.546	10.15817992485111	0.675092		1	1	489.296	-1.37581	0.950951	No	No	No
ID=PMI_RS02890;Dbxref=GeneID:6801460;Name=PMI_RS02890;old_locus_tag=PMIt018	PMIt018	PMI_RS02890					tRNA	59	3	569.903	No	No	1	1	610.668	-1.09618	0.998901	No	1	1	707.949	-1.15835	0.33997	No	1	1	476.494	1.12111	0.554726	No	1	1	3475.23	2.099571680251867	0.864095		1	1	574.609	1.05145	0.99135	No	No	No
ID=PMI_RS02895;Dbxref=GeneID:6800661;Name=PMI_RS02895;old_locus_tag=PMI0587	PMI0587	PMI_RS02895					putative aminoglycoside 6-adenylyltransferase	711	54	586.053	No	No	15	15	574.352	1.00886	0.998901	No	11	11	619.169	-1.04759	0.828685	No	12	12	530.235	-1.03035	0.910736	No	15	15	515.24	13.75811414853368	0.0462776	Yes	15	15	73.1023	6.13198	0.318211	No	No	Yes
ID=PMI_RS02900;Dbxref=GeneID:6800010;Name=PMI_RS02900;old_locus_tag=PMI0588	PMI0588	PMI_RS02900	pnuC	nicotinamide mononucleotide transport protein	COG3201	Coenzyme transport and metabolism	putative nicotinamide mononucleotide transport protein	575	55	668.112	No	No	15	15	580.783	1.16723	0.998901	No	14	14	649.899	-1.07751	0.756654	No	11	11	546.637	1.0667	0.803506	No	15	15	173.431	8.143702744144511	0.131608		15	15	126.268	4.20954	0.428301	No	No	No
ID=PMI_RS02905;Dbxref=GeneID:6802095;Name=PMI_RS02905;old_locus_tag=PMI0589	PMI0589	PMI_RS02905	aroG	3-deoxy-D-arabinoheptulosonate-7-phosphate synthase (EC 2.5.1.54)	COG0722	Amino acid transport and metabolism	phospho-2-dehydro-3-deoxyheptonate aldolase (DAHP synthetase) phenylalanine-repressible	846	57	99.317	No	No	14	14	77.3561	1.60973	0.998901	No	10	10	72.2668	-1.01999	0.977325	No	10	10	46.0837	1.66946	0.507708	No	14	14	0	8.007362277246859	0.0755039		14	14	14.2263	2.87222	0.558205	No	No	No
ID=PMI_RS02915;Dbxref=GeneID:6800888;Name=PMI_RS02915;old_locus_tag=PMI0591	PMI0591	PMI_RS02915	modF	molybdenum transport ATP-binding protein (photorepair protein)	COG1119	Inorganic ion transport and metabolsim	putative molybdenum transport ATP-binding protein (photorepair protein)	1172	100	216.347	No	No	16	16	236.416	-1.16224	0.998901	No	14	14	278.939	-1.17409	0.444254	No	16	16	229.51	-1.22782	0.37914	No	16	16	37.7468	7.793810716925639	0.120039		16	16	22.6107	2.90082	0.492514	No	No	No
ID=PMI_RS02920;Dbxref=GeneID:6803199;Name=PMI_RS02920;old_locus_tag=PMI0592	PMI0592	PMI_RS02920		adhesin secretion/activation protein (two-partner secretion system accessory protein)	COG2831	Intracellular trafficking, secretion, and vesicular transport	putative adhesin secretion/activation protein	1247	162	22.1533	No	No	2	2	29.2718	-1.26872	0.998901	No	2	2	39.8516	-1.55386	0.454326	No	2	2	34.5316	-1.66235	0.388131	No	2	2	0.735998	17.74139721071777	0.512049		2	2	4.62865	1.84364	0.868831	No	No	No
ID=PMI_RS02925;Dbxref=GeneID:6803112;Name=PMI_RS02925;old_locus_tag=PMI0593	PMI0593	PMI_RS02925					putative adhesin	4326	445	552.733	No	No	23	23	426.53	1.34074	0.998901	No	19	19	472.766	1.05634	0.833059	No	18	18	364.137	1.29831	0.183082	No	23	23	165.973	6.960671768488449	0.0563732		23	23	85.5104	2.74521	0.452066	No	No	No
ID=PMI_RS02935;Dbxref=GeneID:6803578;Name=PMI_RS02935;old_locus_tag=PMI0595	PMI0595	PMI_RS02935	modR/modE	molybdate transport repressor, ModE	COG2005	Transcription	molybdenum transport regulatory protein	632	43	398.995	No	No	17	17	409.034	1.04355	0.998901	No	15	15	464.224	-1.23843	0.177524	No	16	16	329.597	1.13949	0.596218	No	17	17	497.149	18.98368246096067	0.0322987	Yes	17	17	86.2237	5.43858	0.330791	No	No	Yes
ID=PMI_RS02940;Dbxref=GeneID:6801052;Name=modA;locus_tag=PMI_RS02940;old_locus_tag=PMI0597	PMI0597	PMI_RS02940	modA	molybdate ABC transporter, substrate-binding protein	COG0725	Inorganic ion transport and metabolsim	molybdate ABC transporter, substrate-binding protein	615	49	519.987	No	No	22	22	502.495	1.04737	0.998901	No	17	17	556.505	1.00163	0.99213	No	20	20	528.844	-1.10828	0.536362	No	22	22	242.197	16.45363740301418	0.02532	Yes	22	22	243.215	3.60098	0.39994	No	No	Yes
ID=PMI_RS02945;Dbxref=GeneID:6801541;Name=modB;gene_synonym=chlJ;locus_tag=PMI_RS02945;old_locus_tag=PMI0598	PMI0598	PMI_RS02945	modB	molybdenum ABC transporter, permease protein	COG4149	Inorganic ion transport and metabolsim	molybdenum ABC transporter, permease protein	553	49	1166.14	No	No	22	22	1125.81	-1.01022	0.998901	No	24	24	1349.68	-1.11779	0.189712	No	21	21	1191.85	-1.14778	0.118404	No	22	22	841.478	45.2037307457986	0.0211511	Yes	22	22	754.689	7.18277	0.20693	No	No	Yes
ID=PMI_RS02950;Dbxref=GeneID:6802637;Name=modC;locus_tag=PMI_RS02950;old_locus_tag=PMI0599	PMI0599	PMI_RS02950	modC	molybdenum ABC transporter, ATP-binding protein	COG4148	Inorganic ion transport and metabolsim	molybdenum ABC transporter, ATP-binding protein	851	74	2557.87	No	No	21	21	2657.16	-1.03906	0.998901	No	23	23	2688.3	-1.05096	0.669813	No	18	18	2581	-1.06943	0.500155	No	21	21	3691.4	16.52685811862164	0.0684646		21	21	932.611	8.23663	0.176348	No	No	No
ID=PMI_RS02955;Dbxref=GeneID:6801301;Name=PMI_RS02955;old_locus_tag=PMI0600	PMI0600	PMI_RS02955		hydrolase	COG0561	Coenzyme transport and metabolism	putative hydrolase	656	48	464.754	No	No	17	17	392.551	1.26481	0.998901	No	14	14	447.574	1.09423	0.604844	No	15	15	437.333	-1.00366	0.987403	No	17	17	113.74	23.56264862162924	0.0430217	Yes	17	17	162.537	8.70862	0.223091	No	No	Yes
ID=PMI_RS02965;Dbxref=GeneID:6800820;Name=PMI_RS02965;old_locus_tag=PMI0602	PMI0602	PMI_RS02965	bioA	adenosylmethionine-8-amino-7-oxononanoate aminotransferase apoenzyme (EC 2.6.1.62)	COG0161	Coenzyme transport and metabolism	adenosylmethionine-8-amino-7-oxononanoate aminotransferase	1021	73	408.611	No	No	23	23	428.159	-1.04684	0.998901	No	15	15	423.275	-1.11287	0.633603	No	16	16	353.218	-1.04397	0.893779	No	23	23	439.299	6.575636281668608	0.0560669		23	23	111.134	2.21331	0.553329	No	No	No
ID=PMI_RS02970;Dbxref=GeneID:6803461;Name=PMI_RS02970;old_locus_tag=PMI0603	PMI0603	PMI_RS02970	bioB	biotin synthase (EC 2.8.1.6)	COG0502	Coenzyme transport and metabolism	biotin synthase	829	59	571.963	No	No	20	20	628.318	-1.06753	0.998901	No	19	19	693.144	-1.08512	0.619924	No	19	19	602.562	-1.11493	0.512633	No	20	20	831.705	16.88413187282905	0.0368277	Yes	20	20	192.451	5.75235	0.284781	No	No	Yes
ID=PMI_RS02975;Dbxref=GeneID:6800387;Name=PMI_RS02975;old_locus_tag=PMI0604	PMI0604	PMI_RS02975	bioF	8-amino-7-oxononanoate synthase (EC 2.3.1.47)	COG0156	Coenzyme transport and metabolism	8-amino-7-oxononanoate synthase	930	74	808.682	No	No	20	20	781.315	1.07641	0.998901	No	14	14	827.625	-1.02715	0.912972	No	14	14	746.178	-1.02957	0.912275	No	20	20	168.068	7.251315057418228	0.0664961		20	20	121.335	3.22216	0.440524	No	No	No
ID=PMI_RS02985;Dbxref=GeneID:6800829;Name=bioD;locus_tag=PMI_RS02985;old_locus_tag=PMI0606	PMI0606	PMI_RS02985	bioD	dethiobiotin synthase (EC 6.3.3.3)	COG0132	Coenzyme transport and metabolism	dethiobiotin synthetase	548	45	307.994	No	No	7	7	292.931	1.02475	0.998901	No	7	7	307.616	-1.00762	0.978735	No	10	10	249.505	1.11837	0.682663	No	7	7	430.22	5.165726085240904	0.478608		7	7	472.756	2.90859	0.638228	No	No	No
ID=PMI_RS02990;Dbxref=GeneID:6800806;Name=PMI_RS02990;old_locus_tag=PMI0607	PMI0607	PMI_RS02990	uvrB	Excinuclease ABC subunit B	COG0556	Replication, recombination and repair	excinuclease ABC subunit B	1607	117	2060.57	No	No	43	43	1992.2	1.09575	0.998901	No	38	38	2265.24	-1.07357	0.465906	No	39	39	1925.94	-1.0037	0.983411	No	43	43	1429.93	19.02139038834164	0.000865442	Yes	43	43	852.448	5.41146	0.113854	No	No	Yes
ID=PMI_RS02995;Dbxref=GeneID:6802216;Name=PMI_RS02995;old_locus_tag=PMI0608	PMI0608	PMI_RS02995	wosA				regulator of swarming motility	771	58	936.966	No	No	27	27	919.946	1.04663	0.998901	No	26	26	993.698	1.02063	0.902007	No	23	23	837.613	1.03857	0.817565	No	27	27	424.813	26.75868809046995	0.00814403	Yes	27	27	140.506	8.78151	0.110362	No	No	Yes
ID=PMI_RS03000;Dbxref=GeneID:6802397;Name=PMI_RS03000;old_locus_tag=PMI0609	PMI0609	PMI_RS03000		hypothetical protein	COG0391	Carbohydrate transport and metabolism	conserved hypothetical protein	747	59	757.749	No	No	28	28	786.441	1.03406	0.998901	No	21	21	917.282	-1.13749	0.237056	No	23	23	871.808	-1.24847	0.0217098	No	28	28	595.815	17.83205991052062	0.00435645	Yes	28	28	52.3588	6.10619	0.167534	No	No	Yes
ID=PMI_RS03005;Dbxref=GeneID:6800330;Name=moaA;locus_tag=PMI_RS03005;old_locus_tag=PMI0610	PMI0610	PMI_RS03005	moaA	cyclic pyranopterin monophosphate synthase subunit MoaA (EC 4.1.99.18)	COG2896	Coenzyme transport and metabolism	molybdenum cofactor biosynthesis protein A	783	50	2028.46	No	No	20	20	2210.77	-1.10751	0.998901	No	18	18	2461.83	-1.16171	0.0121239	No	17	17	1963.58	-1.08842	0.310687	No	20	20	2034.51	10.45825858007764	0.0939931		20	20	1592.3	2.40619	0.535103	No	No	No
ID=PMI_RS03010;Dbxref=GeneID:6803651;Name=moaC;locus_tag=PMI_RS03010;old_locus_tag=PMI0611	PMI0611	PMI_RS03010	moaC	molybdenum cofactor biosynthesis protein C	COG0315	Coenzyme transport and metabolism	molybdenum cofactor biosynthesis protein C	383	24	994.951	No	No	14	14	1143.83	-1.16221	0.998901	No	15	15	1016.11	-1.02553	0.883698	No	15	15	863.914	1.05243	0.759603	No	14	14	267.311	38.48668700554965	0.0589549		14	14	350.415	4.47336	0.428301	No	No	No
ID=PMI_RS03015;Dbxref=GeneID:6803197;Name=PMI_RS03015;old_locus_tag=PMI0612	PMI0612	PMI_RS03015	moaD	molybdopterin synthase subunit MoaD (EC 2.8.1.12)	COG1977	Coenzyme transport and metabolism	molybdenum cofactor biosynthesis protein D	195	11	230.559	No	No	6	6	274.036	-1.18228	0.998901	No	5	5	332.794	-1.42208	0.0166943	No	4	4	248.519	-1.08966	0.759694	No	6	6	64.1086	7.688656937166059	0.384394		6	6	109.766	2.9324	0.684627	No	No	No
ID=PMI_RS03020;Dbxref=GeneID:6802673;Name=moaE;locus_tag=PMI_RS03020;old_locus_tag=PMI0613	PMI0613	PMI_RS03020	moaE	molybdopterin synthase subunit MoaE (EC 2.8.1.12)	COG0314	Coenzyme transport and metabolism	molybdenum cofactor biosynthesis protein E	368	23	211.112	No	No	8	8	301.945	-1.46709	0.998901	No	7	7	276.582	-1.18305	0.417059	No	6	6	223.49	-1.26098	0.259748	No	8	8	143.255	11.32465703743117	0.246471		8	8	75.3424	4.61557	0.520148	No	No	No
ID=PMI_RS03030;Dbxref=GeneID:6803244;Name=PMI_RS03030;old_locus_tag=PMI0615	PMI0615	PMI_RS03030		ABC transporter, permease protein	COG0842	Defense mechanisms	ABC transporter, permease protein	887	83	299.595	No	No	19	19	265.854	1.07801	0.998901	No	12	12	311.682	-1.10447	0.70079	No	14	14	311.838	-1.30538	0.131481	No	19	19	26.2845	6.31103775923518	0.146119		19	19	88.9428	2.63507	0.524658	No	No	No
ID=PMI_RS03035;Dbxref=GeneID:6803539;Name=PMI_RS03035;old_locus_tag=PMI0616	PMI0616	PMI_RS03035		ABC transporter, permease protein	COG0842	Defense mechanisms	ABC transporter, permease protein	920	79	1558.72	No	No	18	18	1434.16	1.05927	0.998901	No	18	18	1533.14	1.03951	0.814477	No	19	19	1357.98	1.02201	0.912275	No	18	18	703.041	11.0378745125409	0.0735329		18	18	800.075	3.29909	0.429804	No	No	No
ID=PMI_RS03040;Dbxref=GeneID:6801211;Name=PMI_RS03040;old_locus_tag=PMI0617	PMI0617	PMI_RS03040		ABC transporter, ATP-binding protein	COG1131	Defense mechanisms	ABC transporter, ATP-binding protein	1415	99	867.786	No	No	31	31	902.556	-1.04615	0.998901	No	25	25	795.055	1.0674	0.713107	No	21	21	696.214	-1.0109	0.969995	No	31	31	1427.75	8.267574245892938	0.0268257	Yes	31	31	292.562	3.25652	0.336384	No	No	Yes
ID=PMI_RS03050;Dbxref=GeneID:6799899;Name=PMI_RS03050;old_locus_tag=PMI0619	PMI0619	PMI_RS03050		transcriptional regulator, TetR family	COG1309	Transcription	TetR-family transcriptional regulator	558	43	1444.04	No	No	13	13	1281.8	1.16354	0.998901	No	13	13	1471.53	-1.08702	0.50715	No	13	13	1080.85	1.08893	0.536123	No	13	13	1770.51	26.9861387059033	0.0372692	Yes	13	13	353.971	7.67525	0.285126	No	No	Yes
ID=PMI_RS03055;Dbxref=GeneID:6800245;Name=PMI_RS03055;old_locus_tag=PMI0620	PMI0620	PMI_RS03055	rhlE	ATP-dependent RNA helicase	COG0513	Replication, recombination and repair	putative ATP-dependent RNA helicase	1117	85	1149.93	No	No	36	36	1048.6	1.11963	0.998901	No	34	34	1054.82	1.08455	0.440751	No	32	32	940.077	1.08067	0.528339	No	36	36	896.29	23.79320250006672	0.00132491	Yes	36	36	151.653	9.3629	0.0549035	No	No	Yes
ID=PMI_RS03060;Dbxref=GeneID:6802420;Name=PMI_RS03060;old_locus_tag=PMI0621	PMI0621	PMI_RS03060	dusC	tRNA-U20a,U20b-dihydrouridine synthase	COG0042	Translation, ribosomal structure and biogenesis	tRNA-dihydrouridine synthase C	745	50	951.249	No	No	16	16	926.057	1.09586	0.998901	No	12	12	1029.51	-1.00512	0.977686	No	12	12	912.097	1.07478	0.668967	No	16	16	1306.38	15.54767879398811	0.08136		16	16	583.268	3.75976	0.44781	No	No	No
ID=PMI_RS03065;Dbxref=GeneID:6800639;Name=PMI_RS03065;old_locus_tag=PMI0622	PMI0622	PMI_RS03065		transglycosylase associated protein	COG2261	General function prediction only	putative transglycosylase associated protein	198	17	247.358	No	No	5	5	253.129	1.0274	0.998901	No	4	4	287.801	-1.09872	0.744027	No	3	3	249.892	-1.12622	0.654886	No	5	5	48.1095	5.816354289850339	0.457403		5	5	140.834	3.08498	0.689103	No	No	No
ID=PMI_RS03070;Dbxref=GeneID:6801054;Name=sseA;locus_tag=PMI_RS03070;old_locus_tag=PMI0623	PMI0623	PMI_RS03070	sseA	3-mercaptopyruvate sulfurtransferase	COG2897	Inorganic ion transport and metabolsim	putative 3-mercaptopyruvate sulfurtransferase	675	46	1605.18	No	No	12	12	1511.77	1.11277	0.998901	No	11	11	1651.17	1.08175	0.600156	No	10	10	1468.82	1.08198	0.592909	No	12	12	1157.96	7.959648586049112	0.202357		12	12	318.636	5.48986	0.369572	No	No	No
ID=PMI_RS03075;Dbxref=GeneID:6801258;Name=PMI_RS03075;old_locus_tag=PMI0624	PMI0624	PMI_RS03075					putative exported protein	147	10	21.8742	No	No	2	2	21.9628	-1.17893	0.998901	No	2	2	20.7076	-1.1286	0.929119	No	2	2	25.9304	-1.49996	0.658202	No	2	2	0	11.89092031997201	0.450555		2	2	0	4.60793	0.738228	No	No	No
ID=PMI_RS03085;Dbxref=GeneID:6803568;Name=PMI_RS03085;old_locus_tag=PMI0626	PMI0626	PMI_RS03085	metC	cystathionine beta-lyase	COG0626	Amino acid transport and metabolism	putative cystathionine beta-lyase	939	69	663.257	No	No	10	10	694.91	1.04118	0.998901	No	11	11	630.647	1.0446	0.876908	No	9	9	438.345	1.50221	0.0289557	No	10	10	4295.11	13.20359535801422	0.102039		10	10	679.774	3.14683	0.553211	No	No	No
ID=PMI_RS03090;Dbxref=GeneID:6801289;Name=PMI_RS03090;old_locus_tag=PMI0627	PMI0627	PMI_RS03090		lyase	COG0015	Nucleotide transport and metabolsim	putative lyase	1093	94	277.453	No	No	27	27	247.041	1.23475	0.998901	No	18	18	258.018	-1.06614	0.835007	No	20	20	219.205	-1.04414	0.9189	No	27	27	50.0102	7.295327732019141	0.0528745		27	27	92.6051	2.14909	0.548481	No	No	No
ID=PMI_RS03100;Dbxref=GeneID:6802161;Name=PMI_RS03100;old_locus_tag=PMI0629	PMI0629	PMI_RS03100	lrhA	transcriptional regulator, LysR family	COG0583	Transcription	LysR-family transcriptional regulator	726	52	663.699	No	No	16	16	651.031	1.04732	0.998901	No	13	13	683.618	-1.03906	0.86285	No	11	11	560.526	1.06225	0.776057	No	16	16	233.592	9.206879207068164	0.151596		16	16	64.7402	5.37037	0.337195	No	No	No
ID=PMI_RS03110;Dbxref=GeneID:6801177;Name=PMI_RS03110;old_locus_tag=PMI0631	PMI0631	PMI_RS03110	dps	DNA protection during starvation protein	COG0783	Defense mechanisms	DNA protection during starvation protein	404	35	314.954	No	No	16	16	274.072	1.2933	0.998901	No	12	12	291.371	1.12602	0.591902	No	12	12	295.707	-1.02495	0.937844	No	16	16	178.832	12.53565106723865	0.0850836		16	16	71.3322	4.6274	0.374396	No	No	No
ID=PMI_RS03115;Dbxref=GeneID:6802644;Name=PMI_RS03115;old_locus_tag=PMI0632	PMI0632	PMI_RS03115		inner membrane transporter RhtA	COG5006	Amino acid transport and metabolism	putative membrane protein	711	65	2118.83	No	No	23	23	2277.56	-1.09692	0.998901	No	23	23	2522.59	-1.16512	0.0227975	No	21	21	2103.1	-1.10466	0.243199	No	23	23	2462.26	23.19791757512929	0.0169869	Yes	23	23	457.299	8.51289	0.139282	No	No	Yes
ID=PMI_RS03120;Dbxref=GeneID:6803278;Name=PMI_RS03120;old_locus_tag=PMI0633	PMI0633	PMI_RS03120		lysine decarboxylase	COG1611	General function prediction only	putative lysine decarboxylase	462	40	165.08	No	No	10	10	158.989	-1.10336	0.998901	No	9	9	183.599	-1.10028	0.777118	No	7	7	161.485	-1.12219	0.723748	No	10	10	23.2222	5.548524117144443	0.317561		10	10	31.3978	3.64543	0.537696	No	No	No
ID=PMI_RS03125;Dbxref=GeneID:6801421;Name=PMI_RS03125;old_locus_tag=PMI0634	PMI0634	PMI_RS03125		acetyltransferase	COG0456	Translation, ribosomal structure and biogenesis	putative acetyltransferase	371	33	306.244	No	No	13	13	302.659	1.12889	0.998901	No	8	8	357.101	-1.20086	0.279429	No	9	9	257.541	1.02662	0.9343	No	13	13	89.2682	8.355528166463234	0.143233		13	13	92.2543	4.26547	0.444882	No	No	No
ID=PMI_RS03130;Dbxref=GeneID:6803014;Name=PMI_RS03130;old_locus_tag=PMI0635	PMI0635	PMI_RS03130		amidohydrolase	COG1574	General function prediction only	putative amidohydrolase	1359	100	641.263	No	No	22	22	489.723	1.33008	0.998901	No	19	19	577.906	1.04163	0.849729	No	18	18	624.784	-1.02722	0.914944	No	22	22	120.734	12.1698235315541	0.032618	Yes	22	22	131.305	4.78622	0.304023	No	No	Yes
ID=PMI_RS03135;Dbxref=GeneID:6803039;Name=PMI_RS03135;old_locus_tag=PMI0636	PMI0636	PMI_RS03135	moeB	[molybdopterin synthase] sulfurylase	COG0476	Coenzyme transport and metabolism	molybdopterin biosynthesis protein	613	44	402.839	No	No	18	18	465.961	-1.15316	0.998901	No	17	17	452.989	-1.24271	0.124394	No	15	15	399.344	-1.29855	0.104456	No	18	18	1403.91	10.24294375857381	0.0771912		18	18	347.673	3.24594	0.440647	No	No	No
ID=PMI_RS03140;Dbxref=GeneID:6802789;Name=PMI_RS03140;old_locus_tag=PMI0637	PMI0637	PMI_RS03140	moeA	molybdopterin molybdochelatase (EC 2.10.1.1)	COG0303	Coenzyme transport and metabolism	molybdopterin biosynthesis protein	992	73	1000.39	No	No	24	24	1145.04	-1.06025	0.998901	No	25	25	1157.28	-1.01526	0.939718	No	22	22	1175.98	-1.23507	0.0510163	No	24	24	928.469	16.27081821467624	0.018537	Yes	24	24	629.075	4.25254	0.313837	No	No	Yes
ID=PMI_RS03145;Dbxref=GeneID:6801465;Name=PMI_RS03145;old_locus_tag=PMI0638	PMI0638	PMI_RS03145					MFS-family transporter	935	71	757.614	No	No	20	20	709.54	1.18435	0.998901	No	15	15	792.381	-1.02144	0.92257	No	15	15	800.022	-1.08711	0.642474	No	20	20	2232.6	24.5612022057638	0.00902705	Yes	20	20	499.655	4.62081	0.322027	No	No	Yes
ID=PMI_RS03170;Dbxref=GeneID:6800263;Name=PMI_RS03170;old_locus_tag=PMI0643	PMI0643	PMI_RS03170	cdd	cytidine deaminase (EC 3.5.4.5)	COG0295	Nucleotide transport and metabolsim	cytidine deaminase	707	50	655.048	No	No	19	19	831.939	-1.21357	0.998901	No	16	16	689.779	-1.00808	0.966531	No	17	17	627.263	1.013	0.960904	No	19	19	232.577	20.70608810021133	0.0222555	Yes	19	19	75.5552	6.81473	0.237057	No	No	Yes
ID=PMI_RS03175;Dbxref=GeneID:6802904;Name=PMI_RS03175;old_locus_tag=PMI0644	PMI0644	PMI_RS03175		hypothetical protein	COG1346	Cell wall/membrane/envelope biogenesis	putative membrane protein	555	56	1379.25	No	No	23	23	1214.79	1.14181	0.998901	No	20	20	1433.43	1.05426	0.705708	No	17	17	1375.22	-1.03563	0.815027	No	23	23	819.274	24.2009956636476	0.0083713	Yes	23	23	343.4	8.50682	0.146339	No	No	Yes
ID=PMI_RS03180;Dbxref=GeneID:6800356;Name=PMI_RS03180;old_locus_tag=PMI0645	PMI0645	PMI_RS03180		holin-like protein	COG1380	General function prediction only	putative membrane protein	373	37	751.128	No	No	17	17	782.825	-1.04681	0.998901	No	17	17	836.846	-1.08579	0.596526	No	14	14	826.81	-1.13105	0.358709	No	17	17	2787.39	21.8499087269641	0.0357439	Yes	17	17	84.075	6.61486	0.271082	No	No	Yes
ID=PMI_RS03190;Dbxref=GeneID:6800991;Name=PMI_RS03190;old_locus_tag=PMI0648	PMI0648	PMI_RS03190		ATP-binding protein	COG0489	Cell cycle control, cell division, chromosome partitioning	putative ATP-binding protein	889	64	3378.17	No	No	34	34	3177.1	1.06812	0.998901	No	31	31	3751.23	-1.03832	0.668718	No	27	27	2494.78	1.30968	4.58694e-07	No	34	34	5038.07	17.00262607844858	0.0169497	Yes	34	34	1207.85	4.20915	0.229001	No	No	Yes
ID=PMI_RS03195;Dbxref=GeneID:6803426;Name=PMI_RS03195;old_locus_tag=PMI0649	PMI0649	PMI_RS03195	udk	uridine kinase (EC 2.7.1.48)	COG0572	Nucleotide transport and metabolsim	uridine kinase	512	46	1290.33	No	No	18	18	1272.72	1.0084	0.998901	No	18	18	1413.05	-1.02911	0.849954	No	17	17	1190.04	-1.03502	0.837753	No	18	18	1858.86	14.95816349801795	0.0919137		18	18	541.078	5.71859	0.296671	No	No	No
ID=PMI_RS03205;Dbxref=GeneID:6801069;Name=PMI_RS03205;old_locus_tag=PMI0651	PMI0651	PMI_RS03205	asmA	outer membrane assembly protein	COG2982	Cell wall/membrane/envelope biogenesis	putative outer membrane assembly protein	1544	130	2683.89	No	No	54	54	2775.21	-1.03698	0.998901	No	44	44	3051.1	-1.09058	0.166395	No	44	44	2845.87	-1.16319	0.00741091	No	54	54	1086.92	17.56818448959259	0.000721355	Yes	54	54	763.951	6.58599	0.04711	Yes	Yes	No
ID=PMI_RS03210;Dbxref=GeneID:6801038;Name=dcuC;locus_tag=PMI_RS03210;old_locus_tag=PMI0652	PMI0652	PMI_RS03210	dcuC	anaerobic C4-dicarboxylate transporter	COG3069	Energy production and conversion	anaerobic C4-dicarboxylate transporter	1088	81	1125.81	No	No	28	28	1058.28	1.12714	0.998901	No	24	24	1241.1	-1.0509	0.700423	No	24	24	1019.97	1.03643	0.814391	No	28	28	791.144	22.76170820636217	0.0151978	Yes	28	28	165.172	6.81853	0.152326	No	No	Yes
ID=PMI_RS03230;Dbxref=GeneID:6800132;Name=PMI_RS03230;old_locus_tag=PMI0656	PMI0656	PMI_RS03230		Ala-tRNA(Pro) deacylase	COG2606	Translation, ribosomal structure and biogenesis	conserved hypothetical protein	397	28	101.498	No	No	6	6	105.153	1.05949	0.998901	No	6	6	129.219	-1.21834	0.598505	No	5	5	72.1242	1.36225	0.453188	No	6	6	2.47356	16.84576057152516	0.228496		6	6	17.6358	4.39662	0.604195	No	No	No
ID=PMI_RS03235;Dbxref=GeneID:6801317;Name=PMI_RS03235;old_locus_tag=PMI0657	PMI0657	PMI_RS03235		probable alcohol dehydrogenase	COG1454	Energy production and conversion	probable alcohol dehydrogenase	920	80	1650.64	No	No	20	20	1863.18	-1.02899	0.998901	No	19	19	1966.8	-1.09798	0.571868	No	17	17	1761.47	-1.16772	0.265057	No	20	20	725.563	13.08036669757784	0.0428334	Yes	20	20	1037.44	5.02719	0.319283	No	No	Yes
ID=PMI_RS03240;Dbxref=GeneID:6801794;Name=PMI_RS03240;old_locus_tag=PMI0658	PMI0658	PMI_RS03240	hisI	phosphoribosyl-AMP cyclohydrolase (EC 3.5.4.19)/phosphoribosyl-ATP pyrophosphatase (EC 3.6.1.31)	COG0139,COG0140	Amino acid transport and metabolism	histidine biosynthesis bifunctional protein	493	37	146.083	No	No	11	11	158.004	1.17445	0.998901	No	7	7	135.655	1.03926	0.939256	No	8	8	133.59	-1.06696	0.89793	No	11	11	25.3124	4.91565107117588	0.255743		11	11	6.17499	3.461	0.533576	No	No	No
ID=PMI_RS03245;Dbxref=GeneID:6801298;Name=PMI_RS03245;old_locus_tag=PMI0659	PMI0659	PMI_RS03245	hisF	imidazole glycerol phosphate synthase subunit hisF (EC 4.1.3.-)	COG0107	Amino acid transport and metabolism	imidazole glycerol phosphate synthase subunit	618	33	157.115	No	No	9	9	122.969	1.44603	0.998901	No	8	8	130.5	1.10298	0.828189	No	8	8	108.663	1.16418	0.703444	No	9	9	24.682	15.11481709970533	0.156046		9	9	76.4641	4.70327	0.505921	No	No	No
ID=PMI_RS03250;Dbxref=GeneID:6800447;Name=PMI_RS03250;old_locus_tag=PMI0660	PMI0660	PMI_RS03250	hisA	1-(5-phosphoribosyl)-5-[(5-phosphoribosylamino)methylideneamino] imidazole-4-carboxamide isomerase (EC 5.3.1.16)	COG0106	Amino acid transport and metabolism	1-(5-phosphoribosyl)-5-[(5-phosphoribosylamino)methylideneamino]imidazole-4-carboxamide isomerase	589	41	248.797	No	No	9	9	208.773	1.16783	0.998901	No	8	8	234.709	1.02754	0.930841	No	7	7	186.875	1.17574	0.54661	No	9	9	69.6159	21.25655487769334	0.0926669		9	9	33.9686	6.62096	0.411225	No	No	No
ID=PMI_RS03255;Dbxref=GeneID:6803394;Name=PMI_RS03255;old_locus_tag=PMI0661	PMI0661	PMI_RS03255	hisH	imidazole glycerol phosphate synthase subunit hisH (EC 2.4.2.-)	COG0118	Amino acid transport and metabolism	imidazole glycerol phosphate synthase subunit	471	40	348.824	No	No	7	7	285.48	1.1089	0.998901	No	9	9	378.388	-1.26985	0.176902	No	5	5	272.349	1.16176	0.496029	No	7	7	7.51102	23.27425995222561	0.12611		7	7	13.6251	5.85748	0.429036	No	No	No
ID=PMI_RS03260;Dbxref=GeneID:6801324;Name=PMI_RS03260;old_locus_tag=PMI0662	PMI0662	PMI_RS03260	hisB	imidazoleglycerol-phosphate dehydratase (EC 4.2.1.19)/histidinol-phosphate phosphatase (EC 3.1.3.15)	COG0241,COG0131	Amino acid transport and metabolism	histidine biosynthesis bifunctional protein	853	54	1247.16	No	No	15	15	1059.73	1.20715	0.998901	No	15	15	1188.8	1.13276	0.323672	No	14	14	992.91	1.18992	0.130746	No	15	15	1087.68	11.32444470025211	0.118191		15	15	828.431	4.60442	0.388625	No	No	No
ID=PMI_RS03270;Dbxref=GeneID:6801805;Name=hisD;locus_tag=PMI_RS03270;old_locus_tag=PMI0664	PMI0664	PMI_RS03270	hisD	histidinol dehydrogenase (EC 1.1.1.23)	COG0141	Amino acid transport and metabolism	histidinol dehydrogenase	1052	67	376.168	No	No	16	16	316.357	1.20407	0.998901	No	12	12	339.04	1.1174	0.698081	No	11	11	284.13	1.06931	0.839146	No	16	16	595.079	7.555289977535391	0.0847118		16	16	135.385	3.38337	0.463887	No	No	No
ID=PMI_RS03275;Dbxref=GeneID:6800177;Name=hisG;locus_tag=PMI_RS03275;old_locus_tag=PMI0665	PMI0665	PMI_RS03275	hisG	ATP phosphoribosyltransferase (homohexameric) (EC 2.4.2.17)	COG0040	Amino acid transport and metabolism	ATP phosphoribosyltransferase	719	56	176.716	No	No	14	14	105.56	1.70908	0.998901	No	12	12	161.924	1.0489	0.910521	No	9	9	103.637	1.29566	0.470301	No	14	14	28.7122	6.666857265095008	0.106185		14	14	36.3305	2.6452	0.571315	No	No	No
ID=PMI_RS03280;Dbxref=GeneID:6803263;Name=PMI_RS03280;old_locus_tag=PMI0667	PMI0667	PMI_RS03280		hypothetical protein	COG0451	Cell wall/membrane/envelope biogenesis	putative exported protein	656	52	255.701	No	No	16	16	202.077	1.23464	0.998901	No	12	12	218.25	1.20575	0.43419	No	11	11	201.27	1.0548	0.895454	No	16	16	39.593	8.358405584290704	0.0711307		16	16	49.8125	4.21148	0.403068	No	No	No
ID=PMI_RS03285;Dbxref=GeneID:6802874;Name=PMI_RS03285;old_locus_tag=PMI0668	PMI0668	PMI_RS03285		glutathione S-transferase	COG0625	Posttranslational modification, protein turnover, chaperones	putative glutathione S-transferase	495	32	132.453	No	No	9	9	98.133	1.43531	0.998901	No	8	8	101.814	1.24565	0.59915	No	6	6	72.6471	1.30195	0.51675	No	9	9	0.919997	18.55210128550445	0.0691448		9	9	11.5819	4.81525	0.492659	No	No	No
ID=PMI_RS03290;Dbxref=GeneID:6802934;Name=PMI_RS03290;old_locus_tag=PMI0669	PMI0669	PMI_RS03290	dacC	penicillin-binding protein 6. Serine peptidase. MEROPS family S11	COG1686	Cell wall/membrane/envelope biogenesis	penicillin-binding protein (D-alanyl-D-alanine carboxypeptidase)	961	72	1647.03	No	No	23	23	1693.49	-1.03855	0.998901	No	19	19	1868.35	-1.08957	0.400689	No	14	14	1454.22	1.06262	0.622313	No	23	23	403.861	10.58262821093815	0.0861839		23	23	460.934	4.62702	0.279801	No	No	No
ID=PMI_RS03295;Dbxref=GeneID:6800336;Name=PMI_RS03295;old_locus_tag=PMI0670	PMI0670	PMI_RS03295	fhs	Formate-tetrahydrofolate ligase (EC 6.3.4.3)	COG2759	Nucleotide transport and metabolsim	formate-tetrahydrofolate ligase	1335	111	534.012	No	No	24	24	406.054	1.28574	0.998901	No	20	20	462.203	1.16359	0.361375	No	18	18	410.484	1.11373	0.587011	No	24	24	176.497	9.165462006130476	0.0263892	Yes	24	24	171.805	3.15826	0.398875	No	No	Yes
ID=PMI_RS03300;Dbxref=GeneID:6801498;Name=PMI_RS03300;old_locus_tag=PMI0671	PMI0671	PMI_RS03300	sdaB	L-serine ammonia-lyase (EC 4.3.1.17)	COG1760	Amino acid transport and metabolism	L-serine dehydratase	1091	80	878.8	No	No	20	20	818.026	1.08342	0.998901	No	17	17	928.188	-1.08945	0.612053	No	18	18	756.712	1.08792	0.661056	No	20	20	31.9888	18.24555341156215	0.0414613	Yes	20	20	486.538	3.79712	0.376467	No	No	Yes
ID=PMI_RS03305;Dbxref=GeneID:6802137;Name=PMI_RS03305;old_locus_tag=PMI0672	PMI0672	PMI_RS03305	sdaC	serine transporter	COG0814	Amino acid transport and metabolism	serine transporter	1062	81	1329.75	No	No	32	32	1171.92	1.17504	0.998901	No	25	25	1007.8	1.3993	4.40227e-05	No	24	24	1314.64	-1.104	0.405201	No	32	32	632.728	14.15458312710948	0.0161511	Yes	32	32	532.995	4.46036	0.238787	No	No	Yes
ID=PMI_RS03310;Dbxref=GeneID:6800657;Name=PMI_RS03310;old_locus_tag=PMI0673	PMI0673	PMI_RS03310					putative membrane-associated phosphatase	488	37	316.281	No	No	11	11	267.759	1.23923	0.998901	No	11	11	258.056	1.28966	0.119723	No	11	11	256.082	1.18764	0.399269	No	11	11	19.6161	32.62729600875933	0.0480218	Yes	11	11	28.112	9.57016	0.276578	No	No	Yes
ID=PMI_RS03315;Dbxref=GeneID:6800482;Name=PMI_RS03315;old_locus_tag=PMI0674	PMI0674	PMI_RS03315		hypothetical protein	COG0432	Coenzyme transport and metabolism	conserved hypothetical protein	339	24	102.411	No	No	8	8	78.5537	1.35256	0.998901	No	6	6	117.587	-1.26126	0.57256	No	3	3	76.7625	1.20633	0.68425	No	8	8	87.1128	5.718071631236721	0.336623		8	8	7.10663	3.1339	0.625338	No	No	No
ID=PMI_RS03320;Dbxref=GeneID:6802701;Name=PMI_RS03320;old_locus_tag=PMI0675	PMI0675	PMI_RS03320	grxA	glutaredoxin	COG0695	Posttranslational modification, protein turnover, chaperones	glutaredoxin	210	11	305.881	No	No	3	3	287.061	1.05387	0.998901	No	3	3	364.187	-1.09372	0.713107	No	3	3	267.872	1.12786	0.635255	No	3	3	33.934	93.75927723476509	0.318639		3	3	19.0684	15.8155	0.469524	No	No	No
ID=PMI_RS03325;Dbxref=GeneID:6800142;Name=PMI_RS03325;old_locus_tag=PMI0676	PMI0676	PMI_RS03325					putative membrane protein	241	27	1295	No	No	11	11	1233.57	1.09378	0.998901	No	10	10	1216.88	1.21042	0.0223472	No	10	10	1054.64	1.15904	0.155504	No	11	11	699.521	38.96939207361395	0.0529873		11	11	352.077	9.98091	0.277566	No	No	No
ID=PMI_RS03330;Dbxref=GeneID:6800621;Name=PMI_RS03330;old_locus_tag=PMI0677	PMI0677	PMI_RS03330					conserved hypothetical protein	402	30	2045.25	No	No	12	12	2026.94	1.0173	0.998901	No	11	11	2131.13	-1.08944	0.389609	No	11	11	1654.71	-1.02158	0.893779	No	12	12	3323.57	13.58454420502252	0.100159		12	12	1147.52	4.76476	0.3812	No	No	No
ID=PMI_RS03335;Dbxref=GeneID:6800510;Name=rumB;locus_tag=PMI_RS03335;old_locus_tag=PMI0678	PMI0678	PMI_RS03335	rumB	23S rRNA m(5)U-747 methyltransferase (EC 2.1.1.189)	COG2265	Translation, ribosomal structure and biogenesis	putative 23S rRNA (uracil-5-)-methyltransferase	906	59	272.562	No	No	16	16	231.633	1.2498	0.998901	No	11	11	244.944	-1.01465	0.962786	No	10	10	222.537	1.00342	0.992249	No	16	16	819.088	8.708140000675122	0.115178		16	16	340.806	2.27282	0.60812	No	No	No
ID=PMI_RS03340;Dbxref=GeneID:6802774;Name=artM;locus_tag=PMI_RS03340;old_locus_tag=PMI0679	PMI0679	PMI_RS03340	artM	amino acid ABC transporter membrane protein 2, PAAT family (TC 3.A.1.3.-)	COG4160	Amino acid transport and metabolism	arginine ABC transporter, permease protein	534	46	743.426	No	No	14	14	650.878	1.23655	0.998901	No	13	13	688.103	1.14236	0.379475	No	14	14	671.103	1.00745	0.978781	No	14	14	321.211	23.27281712709276	0.0949378		14	14	84.6472	7.90865	0.279801	No	No	No
ID=PMI_RS03345;Dbxref=GeneID:6802515;Name=PMI_RS03345;old_locus_tag=PMI0680	PMI0680	PMI_RS03345	artQ	amino acid ABC transporter membrane protein 1, PAAT family (TC 3.A.1.3.-)	COG4215	Amino acid transport and metabolism	arginine ABC transporter, permease protein	563	40	902.385	No	No	15	15	993.917	-1.05997	0.998901	No	11	11	1094.96	-1.11673	0.314939	No	13	13	947.508	-1.01974	0.922749	No	15	15	870.568	12.21334928011571	0.101673		15	15	221.915	4.97899	0.352249	No	No	No
ID=PMI_RS03350;Dbxref=GeneID:6803044;Name=PMI_RS03350;old_locus_tag=PMI0681	PMI0681	PMI_RS03350	artI	amino acid ABC transporter substrate-binding protein, PAAT family (TC 3.A.1.3.-)	COG0834	Amino acid transport and metabolism	arginine ABC transporter, substrate-binding protein	587	39	509.925	No	No	13	13	484.248	1.07556	0.998901	No	11	11	514.548	1.04214	0.849729	No	9	9	475.381	-1.00524	0.984153	No	13	13	61.9939	14.47502044955538	0.128598		13	13	103.77	5.7084	0.3635	No	No	No
ID=PMI_RS03355;Dbxref=GeneID:6802482;Name=PMI_RS03355;old_locus_tag=PMI0682	PMI0682	PMI_RS03355	artP	L-arginine ABC transporter ATP-binding protein	COG4161	Amino acid transport and metabolism	arginine ABC transporter, ATP-binding protein	582	39	542.263	No	No	15	15	541.878	1.03982	0.998901	No	14	14	597.508	1.00142	0.993481	No	10	10	461.72	1.11706	0.509651	No	15	15	137.669	16.2677642381986	0.0684646		15	15	104.948	4.57239	0.398116	No	No	No
ID=PMI_RS03360;Dbxref=GeneID:6801046;Name=PMI_RS03360;old_locus_tag=PMI0683	PMI0683	PMI_RS03360		hypothetical protein	COG0702	General function prediction only	conserved hypothetical protein	1170	82	655.718	No	No	25	25	665.224	1.10714	0.998901	No	21	21	716.039	-1.08649	0.679223	No	18	18	614.544	-1.02236	0.937032	No	25	25	5.32264	14.2162928803374	0.0072806	Yes	25	25	45.7027	4.81234	0.268703	No	No	Yes
ID=PMI_RS03370;Dbxref=GeneID:6803068;Name=PMI_RS03370;old_locus_tag=PMI0685	PMI0685	PMI_RS03370		putative ATP-dependent endonuclease of the OLD family	COG3593	Replication, recombination and repair	conserved hypothetical protein	1338	109	1081.52	No	No	35	35	1077.5	1.03528	0.998901	No	26	26	995.192	1.10445	0.440751	No	25	25	847.698	1.13989	0.323708	No	35	35	3790.23	11.36663719913877	0.0107277	Yes	35	35	550.549	4.35919	0.226702	No	No	Yes
ID=PMI_RS03375;Dbxref=GeneID:6801651;Name=PMI_RS03375;old_locus_tag=PMI0686	PMI0686	PMI_RS03375	macA	macrolide-specific efflux protein	COG0845	Cell wall/membrane/envelope biogenesis	macrolide-specific efflux protein	887	64	1833.68	No	No	22	22	2073.89	-1.08852	0.998901	No	20	20	1973.17	-1.01031	0.9485	No	19	19	1655.28	1.03433	0.830299	No	22	22	1055.14	20.93919748327179	0.0222422	Yes	22	22	515.227	7.0781	0.191598	No	No	Yes
ID=PMI_RS03380;Dbxref=GeneID:6800692;Name=PMI_RS03380;old_locus_tag=PMI0687	PMI0687	PMI_RS03380	macB	macrolide-specific ABC-type efflux carrier	COG1136	Cell wall/membrane/envelope biogenesis	macrolide-specific ABC-type efflux carrier	1554	120	695.037	No	No	42	42	2447.18	1.14054	0.998901	No	34	34	675.464	1.01026	0.961736	No	31	31	597.158	1.13564	0.426979	No	42	42	201.343	10.98310387310495	0.0027693	Yes	42	42	284.076	3.48596	0.267495	No	No	Yes
ID=PMI_RS03385;Dbxref=GeneID:6801143;Name=PMI_RS03385;old_locus_tag=PMI0688	PMI0688	PMI_RS03385	cspD	cold-shock DNA-binding protein family	COG1278	Transcription	cold shock-like protein	167	14	53.9184	No	No	5	5	35.4543	1.36938	0.998901	No	5	5	44.6107	1.09404	0.919178	No	4	4	58.4043	-1.82777	0.152022	No	5	5	26.6878	10.79300174513467	0.341007		5	5	24.1513	3.11214	0.716325	No	No	No
ID=PMI_RS03390;Dbxref=GeneID:6803358;Name=clpS;locus_tag=PMI_RS03390;old_locus_tag=PMI0689	PMI0689	PMI_RS03390	clpS	ATP-dependent Clp protease adaptor protein	COG2127	Posttranslational modification, protein turnover, chaperones	ATP-dependent Clp protease adaptor protein	251	18	10.4927	No	No	2	2	3.83444	2.11897	0.998901	No	1	1	11.2576	-1.33483	0.838726	No	NA	NA	0	4.54864	0.865723	No	2	2	0	9.275512558195498	0.402887		2	2	0.765435	2.13991	0.862646	No	No	No
ID=PMI_RS03405;Dbxref=GeneID:6800036;Name=PMI_RS03405;old_locus_tag=PMI0692	PMI0692	PMI_RS03405	aat	leucyl/phenylalanyl-tRNA-protein transferase	COG2360	Posttranslational modification, protein turnover, chaperones	leucyl/phenylalanyl-tRNA-protein transferase	553	35	369.901	No	No	15	15	4137.72	-1.04369	0.998901	No	13	13	363.264	-1.02297	0.932422	No	11	11	256.866	1.18348	0.432149	No	15	15	24.5429	23.60885060154232	0.0279163	Yes	15	15	46.3639	4.54258	0.385638	No	No	Yes
ID=PMI_RS03410;Dbxref=GeneID:6803343;Name=PMI_RS03410;old_locus_tag=PMI0693	PMI0693	PMI_RS03410	cydC	ABC transporter, ATP-binding and permease protein	COG4987	Energy production and conversion	ABC transporter, ATP-binding and permease protein	1400	95	95.7685	No	No	17	17	39.3123	2.60684	0.998901	No	4	4	60.3296	-1.21289	0.908207	No	3	3	26.9423	-1.49531	0.670397	No	17	17	0	3.461202134507558	0.146176		17	17	8.46054	1.46642	0.78562	No	No	No
ID=PMI_RS03420;Dbxref=GeneID:6801652;Name=PMI_RS03420;old_locus_tag=PMI0695	PMI0695	PMI_RS03420	trxB	thioredoxin reductase	COG0492	Posttranslational modification, protein turnover, chaperones	thioredoxin reductase	767	52	1092.92	No	No	29	29	969.729	1.14123	0.998901	No	25	25	996.398	1.13221	0.1932	No	24	24	727.121	1.38942	0.000174626	No	29	29	51.3222	29.45369800354333	0.00267277	Yes	29	29	118.761	8.39796	0.107344	No	No	Yes
ID=PMI_RS03440;Dbxref=GeneID:6802884;Name=PMI_RS03440;old_locus_tag=PMI0699	PMI0699	PMI_RS03440		Recombination protein MgsA	COG2256	Replication, recombination and repair	putative ATPase	1079	71	702.687	No	No	26	26	606.102	1.26189	0.998901	No	23	23	637.092	1.12316	0.418077	No	16	16	534.57	1.18794	0.188085	No	26	26	549.032	12.06682139236287	0.0214846	Yes	26	26	286.021	4.22793	0.288031	No	No	Yes
ID=PMI_RS03450;Dbxref=GeneID:6800235;Name=PMI_RS03450;old_locus_tag=PMI0701	PMI0701	PMI_RS03450					hypothetical protein	265	29	1.39527	No	No	1	1	0	1.91825	0.998901	No	NA	NA	0	2.04953	0.961736	No	NA	NA	0	1.66776	0.976991	No	1	1	0	1.366348525415487	0.889403		1	1	0	-1.5543	0.932825	No	No	No
ID=PMI_RS03455;Dbxref=GeneID:6803566;Name=PMI_RS03455;old_locus_tag=PMI0702	PMI0702	PMI_RS03455	allD	ureidoglycolate dehydrogenase	COG2055	Energy production and conversion	ureidoglycolate dehydrogenase	839	62	122.164	No	No	16	16	76.8544	1.80857	0.998901	No	8	8	122.72	-1.38807	0.349414	No	10	10	98.5013	1.11297	0.84192	No	16	16	524.471	3.018326110029189	0.274781		16	16	94.2453	2.04375	0.6569	No	No	No
ID=PMI_RS03460;Dbxref=GeneID:6801523;Name=PMI_RS03460;old_locus_tag=PMI0703	PMI0703	PMI_RS03460		hypothetical protein	COG5473	Function unknown	putative membrane protein	723	74	2214.72	No	No	29	29	2419.66	-1.06787	0.998901	No	27	27	2501.55	-1.047	0.659675	No	24	24	2068.69	-1.02761	0.825323	No	29	29	2117.79	23.52296060037193	0.0143358	Yes	29	29	587.353	5.9026	0.180438	No	No	Yes
ID=PMI_RS03465;Dbxref=GeneID:6801040;Name=pflA;locus_tag=PMI_RS03465;old_locus_tag=PMI0704	PMI0704	PMI_RS03465	pflA	pyruvate formate-lyase activating enzyme	COG1180	Posttranslational modification, protein turnover, chaperones	pyruvate formate-lyase activating enzyme	591	40	420.102	No	No	20	20	423.51	-1.06488	0.998901	No	19	19	376.436	1.01593	0.952924	No	20	20	395	-1.11392	0.62196	No	20	20	127.271	22.58892559182966	0.023531	Yes	20	20	57.5596	6.30425	0.254567	No	No	Yes
ID=PMI_RS03470;Dbxref=GeneID:6801049;Name=PMI_RS03470;old_locus_tag=PMI0705	PMI0705	PMI_RS03470	pflB	formate acetyltransferase	COG1882	Energy production and conversion	formate acetyltransferase	1825	121	1995.39	No	No	54	54	2147.56	-1.14741	0.998901	No	45	45	1874.49	1.04079	0.704429	No	47	47	1979.61	-1.18201	0.00723686	No	54	54	601.053	24.00246024362783	0.000106928	Yes	54	54	398.588	6.48565	0.0497109	Yes	Yes	No
ID=PMI_RS03475;Dbxref=GeneID:6801635;Name=PMI_RS03475;old_locus_tag=PMI0706	PMI0706	PMI_RS03475	focA	probable formate transporter	COG2116	Inorganic ion transport and metabolsim	probable formate transporter	683	59	1178.72	No	No	22	22	1365.77	-1.18538	0.998901	No	12	12	1202.63	1.09024	0.606349	No	15	15	1264.61	-1.06923	0.722711	No	22	22	340.951	9.518937514482047	0.0398955	Yes	22	22	274.731	3.98037	0.340327	No	No	Yes
ID=PMI_RS03480;Dbxref=GeneID:6801908;Name=PMI_RS03480;old_locus_tag=PMI0707	PMI0707	PMI_RS03480		ribosomal protein S12 methylthiotransferase accessory factor	COG1944	Translation, ribosomal structure and biogenesis	conserved hypothetical protein	1405	101	4222.68	No	No	42	42	3773.79	1.06756	0.998901	No	40	40	4201	-1.00193	0.985457	No	39	39	3716.66	1.01563	0.887793	No	42	42	985.872	35.96261405763109	0.000506592	Yes	42	42	1828.29	12.5537	0.0108303	Yes	Yes	No
ID=PMI_RS03485;Dbxref=GeneID:6801567;Name=PMI_RS03485;old_locus_tag=PMI0708	PMI0708	PMI_RS03485	ansB	asparaginase (EC 3.5.1.1)	COG0252	Intracellular trafficking, secretion, and vesicular transport	L-asparaginase II precursor	829	72	476.211	No	No	21	21	511.903	-1.09148	0.998901	No	20	20	527.361	-1.15407	0.392602	No	21	21	523.152	-1.3052	0.0603275	No	21	21	1106.93	8.798447265791014	0.06655		21	21	14578.8	3.43269	0.394716	No	No	No
ID=PMI_RS03490;Dbxref=GeneID:6803445;Name=PMI_RS03490;old_locus_tag=PMI0709	PMI0709	PMI_RS03490					putative haemagglutinin	1014	123	47.4439	No	No	5	5	61.6112	-1.209	0.998901	No	5	5	53.8547	-1.09017	0.91429	No	4	4	54.4076	-1.0827	0.920039	No	5	5	1.12585	3.133601493186248	0.400995		5	5	16.2273	1.38497	0.894615	No	No	No
ID=PMI_RS03495;Dbxref=GeneID:6803234;Name=PMI_RS03495;old_locus_tag=PMI0710	PMI0710	PMI_RS03495		MFS-family transporter	COG2814	Carbohydrate transport and metabolism	MFS-family transporter	1143	115	1482.18	No	No	41	41	1522.74	-1.02965	0.998901	No	34	34	1730.67	-1.13147	0.139401	No	35	35	1561.29	-1.1196	0.23717	No	41	41	1113.42	14.0269313735341	0.00390143	Yes	41	41	923.921	4.70127	0.168792	No	No	Yes
ID=PMI_RS03505;Dbxref=GeneID:6801170;Name=PMI_RS03505;old_locus_tag=PMI0713	PMI0713	PMI_RS03505	aroA	3-phosphoshikimate 1-carboxyvinyltransferase (EC 2.5.1.19)	COG0128	Amino acid transport and metabolism	3-phosphoshikimate 1-carboxyvinyltransferase	1028	80	229.394	No	No	23	23	188.786	1.40448	0.998901	No	9	9	130.041	1.75862	0.0551562	No	11	11	133.598	1.09554	0.858482	No	23	23	0	6.943835108135006	0.0298076	Yes	23	23	3.70046	3.04727	0.428503	No	No	Yes
ID=PMI_RS03515;Dbxref=GeneID:6801019;Name=rpsA;locus_tag=PMI_RS03515;old_locus_tag=PMI0715	PMI0715	PMI_RS03515	rpsA	SSU ribosomal protein S1P	COG0539	Translation, ribosomal structure and biogenesis	30S ribosomal protein S1	1338	60	1.39527	No	No	1	1	0	1.91825	0.998901	No	1	1	2.13556	-1.44204	0.962786	No	NA	NA	0	1.66776	0.976991	No	1	1	0	1.366348525415487	0.889403		1	1	0	-1.5543	0.932825	No	No	No
ID=PMI_RS03525;Dbxref=GeneID:6802979;Name=PMI_RS03525;old_locus_tag=PMI0717	PMI0717	PMI_RS03525		competence protein ComEC	COG2333	General function prediction only	putative membrane protein	1895	189	1112.83	No	No	30	30	1143.25	-1.03797	0.998901	No	27	27	1261.32	-1.12033	0.275825	No	25	25	1115.55	-1.13677	0.241972	No	30	30	563.18	14.39689303624252	0.0126223	Yes	30	30	322.846	4.43179	0.248301	No	No	Yes
ID=PMI_RS03540;Dbxref=GeneID:6801427;Name=PMI_RS03540;old_locus_tag=PMI0720	PMI0720	PMI_RS03540		cold-shock DNA-binding protein family	COG1278	Transcription	putative cold shock protein	171	14	1005.2	No	No	11	11	1126.98	-1.16976	0.998901	No	11	11	1163.09	-1.05499	0.734202	No	9	9	976.33	-1.01122	0.961089	No	11	11	5213.05	10.5322214410599	0.314133		11	11	1243.2	1.91327	0.731081	No	No	No
ID=PMI_RS03545;Dbxref=GeneID:6802359;Name=PMI_RS03545;old_locus_tag=PMI0721	PMI0721	PMI_RS03545		hypothetical protein	COG2835	Function unknown	conserved hypothetical protein	143	9	9.01358	No	No	1	1	4.60133	2.5197	0.998901	No	1	1	7.31444	1.63268	0.787674	No	NA	NA	0	13.3776	0.79532	No	1	1	0	18.00689230114638	0.544994		1	1	2.12912	4.1654	0.839063	No	No	No
ID=PMI_RS03555;Dbxref=GeneID:6801750;Name=PMI_RS03555;old_locus_tag=PMI0723	PMI0723	PMI_RS03555		hypothetical protein	COG1434	General function prediction only	putative membrane protein	663	60	236.663	No	No	13	13	189.217	1.23055	0.998901	No	9	9	214.299	-1.06388	0.851447	No	8	8	173.704	1.1853	0.532032	No	13	13	300.192	9.424845524192632	0.0759884		13	13	130.651	2.96046	0.548481	No	No	No
ID=PMI_RS03585;Dbxref=GeneID:6803528;Name=aphA;locus_tag=PMI_RS03585;old_locus_tag=PMI0729	PMI0729	PMI_RS03585	aphA	class B acid phosphatase precursor	COG3700	General function prediction only	class B acid phosphatase precursor	570	37	371.205	No	No	9	9	413.6	-1.02124	0.998901	No	8	8	424.296	-1.11621	0.74056	No	8	8	375.15	-1.2151	0.52425	No	9	9	3796.58	4.688849624815139	0.253172		9	9	307.222	2.0945	0.720317	No	No	No
ID=PMI_RS03590;Dbxref=GeneID:6801216;Name=PMI_RS03590;old_locus_tag=PMI0730	PMI0730	PMI_RS03590		hypothetical protein	COG2989	Cell wall/membrane/envelope biogenesis	conserved hypothetical protein	1371	116	718.609	No	No	29	29	723.997	1.03507	0.998901	No	22	22	782.091	-1.0663	0.713112	No	18	18	761.543	-1.23676	0.0687454	No	29	29	94.1543	8.495337211331814	0.0210898	Yes	29	29	115.514	3.76348	0.298813	No	No	Yes
ID=PMI_RS03595;Dbxref=GeneID:6802840;Name=PMI_RS03595;old_locus_tag=PMI0731	PMI0731	PMI_RS03595		hypothetical protein	COG3108	Function unknown	putative exported protein	438	38	90.8099	No	No	11	11	62.4254	1.51874	0.998901	No	7	7	114.552	-1.38452	0.346447	No	5	5	91.8901	-1.424	0.284387	No	11	11	10.453	5.250943442542257	0.224104		11	11	1.92185	2.82622	0.593944	No	No	No
ID=PMI_RS03600;Dbxref=GeneID:6802855;Name=PMI_RS03600;old_locus_tag=PMI0732	PMI0732	PMI_RS03600		metallo-beta-lactamase superfamily protein	COG0491	General function prediction only	metallo-beta-lactamase superfamily protein	519	38	535.033	No	No	14	14	567.917	-1.10562	0.998901	No	9	9	527.957	1.05829	0.819631	No	8	8	514.635	-1.10675	0.633707	No	14	14	19.3885	13.18936802396437	0.046205	Yes	14	14	48.8408	4.65257	0.377993	No	No	Yes
ID=PMI_RS03605;Dbxref=GeneID:6803579;Name=PMI_RS03605;old_locus_tag=PMI0733	PMI0733	PMI_RS03605		hypothetical protein	COG3157	Intracellular trafficking, secretion, and vesicular transport	conserved hypothetical protein	378	40	172.395	No	No	8	8	219.964	-1.24111	0.998901	No	7	7	203.911	-1.09916	0.760962	No	7	7	191.386	-1.17973	0.568988	No	8	8	45.9007	12.88430895890478	0.136566		8	8	10.3924	5.48724	0.472084	No	No	No
ID=PMI_RS03610;Dbxref=GeneID:6800904;Name=PMI_RS03610;old_locus_tag=PMI0734	PMI0734	PMI_RS03610	impG	type VI secretion system protein ImpG	COG3519	Intracellular trafficking, secretion, and vesicular transport	type VI secretion system protein	1388	119	526.526	No	No	12	12	608.143	-1.1373	0.998901	No	14	14	591.489	-1.07927	0.72768	No	10	10	563.005	-1.10485	0.616088	No	12	12	377.078	12.45994992084299	0.115709		12	12	178.063	3.59568	0.492662	No	No	No
ID=PMI_RS03615;Dbxref=GeneID:6800881;Name=PMI_RS03615;old_locus_tag=PMI0735	PMI0735	PMI_RS03615	vasL				type VI secretion system protein	1083	86	706.741	No	No	22	22	604.232	1.17027	0.998901	No	19	19	781.145	-1.11208	0.512561	No	11	11	595.394	1.09996	0.573647	No	22	22	359.684	5.779074303489091	0.0793974		22	22	341.884	2.5097	0.492514	No	No	No
ID=PMI_RS03620;Dbxref=GeneID:6802244;Name=PMI_RS03620;old_locus_tag=PMI0736	PMI0736	PMI_RS03620	impL	type VI secretion system protein ImpL	COG3523	Intracellular trafficking, secretion, and vesicular transport	type VI secretion system protein	2838	231	1600.33	No	No	49	49	1545.07	1.03507	0.998901	No	42	42	1539.29	1.1201	0.176444	No	39	39	1293.54	1.1102	0.277452	No	49	49	595.686	12.54063611989419	0.00255148	Yes	49	49	973.178	2.9075	0.28593	No	No	Yes
ID=PMI_RS03630;Dbxref=GeneID:6800695;Name=PMI_RS03630;old_locus_tag=PMI0738	PMI0738	PMI_RS03630	vasI				type VI secretion system protein	519	27	104.906	No	No	8	8	85.1906	1.35496	0.998901	No	5	5	83.0286	1.24393	0.568657	No	5	5	95.9462	-1.13843	0.758505	No	8	8	10.154	9.091990777434761	0.188889		8	8	17.0427	3.37394	0.608261	No	No	No
ID=PMI_RS03635;Dbxref=GeneID:6802417;Name=PMI_RS03635;old_locus_tag=PMI0739	PMI0739	PMI_RS03635					conserved hypothetical protein	630	62	418.082	No	No	11	11	426.301	1.02242	0.998901	No	8	8	434.798	-1.05159	0.832711	No	10	10	362.755	1.02563	0.93257	No	11	11	907.214	15.33817884073855	0.0958067		11	11	2722.21	2.81229	0.617293	No	No	No
ID=PMI_RS03640;Dbxref=GeneID:6802404;Name=PMI_RS03640;old_locus_tag=PMI0740	PMI0740	PMI_RS03640	vasG				probable ATPase	2168	162	545.927	No	No	33	33	469.057	1.33004	0.998901	No	26	26	525.141	-1.00434	0.986984	No	26	26	430.772	1.08237	0.717741	No	33	33	204.724	12.48217333355641	0.00500849	Yes	33	33	99.5632	3.19874	0.33567	No	No	Yes
ID=PMI_RS03645;Dbxref=GeneID:6802432;Name=PMI_RS03645;old_locus_tag=PMI0741	PMI0741	PMI_RS03645	impK	type VI secretion system protein ImpK	COG3455	Intracellular trafficking, secretion, and vesicular transport	type VI secretion system protein	603	47	180.507	No	No	11	11	209.776	-1.04871	0.998901	No	11	11	203.979	-1.16365	0.590432	No	10	10	190.493	-1.22908	0.45458	No	11	11	501.792	15.44829996754818	0.113551		11	11	29.6517	4.85365	0.454503	No	No	No
ID=PMI_RS03650;Dbxref=GeneID:6802436;Name=PMI_RS03650;old_locus_tag=PMI0742	PMI0742	PMI_RS03650	impJ	type VI secretion system protein ImpJ	COG3522	Intracellular trafficking, secretion, and vesicular transport	type VI secretion system protein	1086	95	385.222	No	No	22	22	427.622	-1.02483	0.998901	No	17	17	389.814	-1.09749	0.679644	No	16	16	321.991	-1.10554	0.685207	No	22	22	638.513	8.735568538264843	0.0545857		22	22	814.212	3.00449	0.457239	No	No	No
ID=PMI_RS03655;Dbxref=GeneID:6802438;Name=PMI_RS03655;old_locus_tag=PMI0743	PMI0743	PMI_RS03655	vasD	lipoprotein	COG3521	Intracellular trafficking, secretion, and vesicular transport	putative lipoprotein; type VI secretion	440	42	192.746	No	No	16	16	137.445	1.49393	0.998901	No	12	12	162.778	1.20802	0.586761	No	11	11	129.415	1.18484	0.671648	No	16	16	0.306142	9.14918162767859	0.0418201	Yes	16	16	3.71646	4.18644	0.401204	No	No	Yes
ID=PMI_RS03660;Dbxref=GeneID:6800108;Name=PMI_RS03660;old_locus_tag=PMI0744	PMI0744	PMI_RS03660	impI	phosphopeptide-binding protein	COG3456	Intracellular trafficking, secretion, and vesicular transport	putative phosphopeptide-binding protein; type VI secretion	1014	75	262.2	No	No	11	11	199.234	1.37599	0.998901	No	12	12	223.467	1.28491	0.232792	No	13	13	200.174	1.22413	0.423153	No	11	11	3457.52	20.04511454032084	0.0518178		11	11	84.9514	5.33834	0.40677	No	No	No
ID=PMI_RS03675;Dbxref=GeneID:6800684;Name=PMI_RS03675;old_locus_tag=PMI0747	PMI0747	PMI_RS03675		type VI secretion system protein	COG3518	Intracellular trafficking, secretion, and vesicular transport	type VI secretion system protein	344	27	76.2233	No	No	8	8	83.5503	1.01126	0.998901	No	7	7	87.0636	-1.22574	0.679223	No	5	5	38.0139	1.22914	0.844068	No	8	8	8.27325	11.7295088119879	0.148873		8	8	6.70321	2.96425	0.633419	No	No	No
ID=PMI_RS03680;Dbxref=GeneID:6800970;Name=PMI_RS03680;old_locus_tag=PMI0748	PMI0748	PMI_RS03680	impC	type VI secretion system protein ImpC	COG3517	Intracellular trafficking, secretion, and vesicular transport	type VI secretion system protein	1182	92	592.858	No	No	24	24	456.439	1.2221	0.998901	No	18	18	585.914	1.02601	0.912972	No	19	19	477.447	-1.00478	0.984854	No	24	24	111.503	7.873214781547541	0.0540517		24	24	151.066	2.87612	0.433947	No	No	No
ID=PMI_RS03685;Dbxref=GeneID:6800983;Name=PMI_RS03685;old_locus_tag=PMI0749	PMI0749	PMI_RS03685	impB	type VI secretion system protein ImpB	COG3516	Intracellular trafficking, secretion, and vesicular transport	type VI secretion system protein	399	29	228.833	No	No	4	4	198.543	1.0618	0.998901	No	4	4	206.405	1.11009	0.742451	No	4	4	189.128	-1.09247	0.803288	No	4	4	0	62.57273730999906	0.0984434		4	4	18.9805	14.5023	0.439351	No	No	No
ID=PMI_RS03695;Dbxref=GeneID:6800980;Name=PMI_RS03695;old_locus_tag=PMI0751	PMI0751	PMI_RS03695		RHS accessory genetic element (VgrG-like protein)	COG3501	General function prediction only	putative RHS accessory genetic element (VgrG-like protein)	1719	71	25.3825	No	No	1	1	11.9696	2.63827	0.998901	No	1	1	18.2822	1.37751	0.672041	No	1	1	12.7165	2.08363	0.387805	No	1	1	0	51.27104844432211	0.408889		1	1	0	17.9291	0.652557	No	No	No
ID=PMI_RS03700;Dbxref=GeneID:6802368;Name=PMI_RS03700;old_locus_tag=PMI0752	PMI0752	PMI_RS03700					conserved hypothetical protein	423	43	294.173	No	No	11	11	358.412	-1.25662	0.998901	No	10	10	327.043	-1.21666	0.270567	No	10	10	318.653	-1.2279	0.2654	No	11	11	83.1772	15.5331340738202	0.113974		11	11	115.717	3.94115	0.491514	No	No	No
ID=PMI_RS03705;Dbxref=GeneID:6803337;Name=PMI_RS03705;old_locus_tag=PMI0753	PMI0753	PMI_RS03705		hypothetical protein	COG5351	Function unknown	conserved hypothetical protein	843	76	1059.99	No	No	26	26	991.32	1.14871	0.998901	No	20	20	1083.93	-1.00639	0.968216	No	19	19	1010.94	-1.00433	0.983845	No	26	26	150.7	17.45203275017681	0.0085037	Yes	26	26	334.624	4.31323	0.285126	No	No	Yes
ID=PMI_RS03710;Dbxref=GeneID:6801929;Name=PMI_RS03710;old_locus_tag=PMI0754	PMI0754	PMI_RS03710					putative exported protein	819	80	1302.35	No	No	32	32	1345.07	-1.04105	0.998901	No	30	30	1341.2	1.02386	0.901452	No	28	28	1299.87	-1.00513	0.979454	No	32	32	219.571	22.20482811472139	0.00155957	Yes	32	32	133.309	5.95299	0.16564	No	No	Yes
ID=PMI_RS03715;Dbxref=GeneID:6801927;Name=PMI_RS03715;old_locus_tag=PMI0755	PMI0755	PMI_RS03715					conserved hypothetical protein	1259	91	907.625	No	No	22	22	1953.04	-1.03441	0.998901	No	20	20	891.122	1.05989	0.756654	No	20	20	813.969	-1.07371	0.684986	No	22	22	543.282	11.36435563549048	0.0467403	Yes	22	22	144.333	4.79697	0.280512	No	No	Yes
ID=PMI_RS03725;Dbxref=GeneID:6802949;Name=PMI_RS03725;old_locus_tag=PMI0757	PMI0757	PMI_RS03725					hypothetical protein	1016	108	952.247	No	No	9	9	990.913	-1.04168	0.998901	No	10	10	1047.08	-1.05597	0.756654	No	9	9	1001.19	-1.06874	0.678939	No	9	9	385.75	29.93630091775864	0.118169		9	9	114.357	6.98446	0.369287	No	No	No
ID=PMI_RS03755;Dbxref=GeneID:6800893;Name=PMI_RS03755;old_locus_tag=PMI0764	PMI0764	PMI_RS03755	aspC	L-aspartate aminotransferase apoenzyme (EC 2.6.1.1)	COG1448	Amino acid transport and metabolism	aspartate aminotransferase	951	67	666.817	No	No	24	24	571.008	1.16807	0.998901	No	21	21	513.076	1.33072	0.00681501	No	21	21	506.009	1.2123	0.136947	No	24	24	291.878	11.75913910464303	0.0392016	Yes	24	24	314.304	3.56935	0.367717	No	No	Yes
ID=PMI_RS03770;Dbxref=GeneID:23391185;Name=PMI_RS03770	PMI_RS03770	PMI_RS03770						152	13	17.4013	No	No	2	2	10.0405	2.04366	0.998901	No	1	1	16.7644	1.14257	0.901395	No	1	1	17.8183	1.28898	0.814884	No	2	2	0	11.42462708070136	0.336411		2	2	0	3.92165	0.742393	No	No	No
ID=PMI_RS03780;Dbxref=GeneID:6800827;Name=pepN;locus_tag=PMI_RS03780;old_locus_tag=PMI0769	PMI0769	PMI_RS03780	pepN	aminopeptidase N	COG0308	Amino acid transport and metabolism	aminopeptidase N	2091	170	3386.34	No	No	78	78	3123.42	1.06467	0.998901	No	71	71	3359.48	1.01173	0.906439	No	66	66	3075.14	-1.01828	0.857626	No	78	78	5548.35	18.53667580907031	3.07616e-05	Yes	78	78	646.876	6.22123	0.0161663	Yes	Yes	No
ID=PMI_RS03785;Dbxref=GeneID:6802864;Name=PMI_RS03785;old_locus_tag=PMI0770	PMI0770	PMI_RS03785		hypothetical protein	COG4804	General function prediction only	conserved hypothetical protein	824	76	752.962	No	No	19	19	792.482	-1.10631	0.998901	No	18	18	794.34	-1.00362	0.986984	No	18	18	740.587	-1.18573	0.144421	No	19	19	341.994	23.83861493650892	0.0202449	Yes	19	19	453.453	3.58625	0.412057	No	No	Yes
ID=PMI_RS03795;Dbxref=GeneID:6800689;Name=PMI_RS03795;old_locus_tag=PMI0772	PMI0772	PMI_RS03795					conserved hypothetical protein	440	30	534.678	No	No	9	9	666.009	-1.14311	0.998901	No	7	7	696.772	-1.10875	0.57276	No	6	6	630.036	-1.23707	0.114763	No	9	9	643.091	10.1384122712041	0.214874		9	9	229.077	3.12929	0.569912	No	No	No
ID=PMI_RS03800;Dbxref=GeneID:6801830;Name=PMI_RS03800;old_locus_tag=PMI0773	PMI0773	PMI_RS03800		iron-sulfur binding protein	COG0633	Energy production and conversion	putative iron-sulfur binding protein	913	57	464.087	No	No	29	29	412.556	1.31815	0.998901	No	21	21	494.84	-1.11344	0.598505	No	19	19	433.579	-1.2524	0.183573	No	29	29	2.57599	11.02429228493437	0.00408414	Yes	29	29	16.519	4.12631	0.272485	No	No	Yes
ID=PMI_RS03830;Dbxref=GeneID:23391186;Name=PMI_RS03830;Note=Derived	PMI_RS03830	PMI_RS03830						322	21	80.7915	No	No	5	5	164.812	-1.96118	0.998901	No	6	6	148.431	-1.75519	0.0306156	No	4	4	167.465	-1.54981	0.176152	No	5	5	46.4765	9.274863962943105	0.438236		5	5	121.212	1.5205	0.873544	No	No	No
ID=PMI_RS03850;Dbxref=GeneID:6802292;Name=PMI_RS03850;old_locus_tag=PMI0784	PMI0784	PMI_RS03850		hypothetical protein	COG3120	Replication, recombination and repair	conserved hypothetical protein	373	26	315.493	No	No	12	12	304.458	1.0968	0.998901	No	7	7	307.609	1.07392	0.811325	No	9	9	274.407	1.14052	0.655242	No	12	12	16.3803	9.822151143370679	0.135774		12	12	41.349	5.10169	0.411225	No	No	No
ID=PMI_RS03860;Dbxref=GeneID:6802361;Name=PMI_RS03860;old_locus_tag=PMI0786	PMI0786	PMI_RS03860	sulA	SOS cell division inhibitor SulA	COG5404	Cell cycle control, cell division, chromosome partitioning	cell division inhibitor	443	37	1669.11	No	No	23	23	1644.4	1.04709	0.998901	No	21	21	1866.06	1.09036	0.468432	No	21	21	1603.45	1.00709	0.976991	No	23	23	1369.51	14.63332039685769	0.0450739	Yes	23	23	362.121	7.26585	0.185814	No	No	Yes
ID=PMI_RS03865;Dbxref=GeneID:6803001;Name=PMI_RS03865;old_locus_tag=PMI0787	PMI0787	PMI_RS03865		regulator of competence-specific genes	COG3070	Transcription	conserved hypothetical protein	491	48	432.391	No	No	13	13	468.456	-1.09644	0.998901	No	11	11	498.241	-1.17922	0.421111	No	12	12	419.667	-1.36815	0.0882355	No	13	13	187.22	11.41939064964416	0.122041		13	13	233.657	2.91998	0.528586	No	No	No
ID=PMI_RS03875;Dbxref=GeneID:6801370;Name=helD;locus_tag=PMI_RS03875;old_locus_tag=PMI0789	PMI0789	PMI_RS03875	helD				putative helicase IV	1640	122	1086.34	No	No	34	34	1103.21	-1.01376	0.998901	No	26	26	1115.79	-1.06746	0.62558	No	22	22	763.205	1.28501	0.00764339	No	34	34	458.01	13.94842922715229	0.00505854	Yes	34	34	173.692	4.52803	0.22155	No	No	Yes
ID=PMI_RS03880;Dbxref=GeneID:6803408;Name=PMI_RS03880;old_locus_tag=PMI0790	PMI0790	PMI_RS03880	mgsA	methylglyoxal synthase	COG1803	Carbohydrate transport and metabolism	methylglyoxal synthase	366	16	1264.62	No	No	6	6	1222.22	1.02235	0.998901	No	6	6	1329.92	-1.21702	0.303745	No	3	3	1215.52	-1.01802	0.942572	No	6	6	2121.3	3.586703939143366	0.422418		6	6	161.34	2.271	0.733903	No	No	No
ID=PMI_RS03885;Dbxref=GeneID:6803008;Name=PMI_RS03885;old_locus_tag=PMI0791	PMI0791	PMI_RS03885		CoA-binding protein	COG1832	General function prediction only	putative CoA-binding protein	330	25	330.087	No	No	11	11	321.247	1.0599	0.998901	No	10	10	337.225	1.03934	0.895152	No	10	10	283.336	-1.01971	0.968113	No	11	11	34.4264	13.79461348280273	0.0984098		11	11	70.7751	4.37612	0.461613	No	No	No
ID=PMI_RS03890;Dbxref=GeneID:6800099;Name=PMI_RS03890;old_locus_tag=PMI0792	PMI0792	PMI_RS03890		heat shock protein HspQ	COG3785	Posttranslational modification, protein turnover, chaperones	conserved hypothetical protein	253	20	1094.07	No	No	13	13	971.116	1.12443	0.998901	No	14	14	1141.63	1.03568	0.811325	No	12	12	917.185	1.1048	0.37813	No	13	13	2801.81	42.05413733589093	0.0425333	Yes	13	13	1062.59	5.89843	0.340712	No	No	Yes
ID=PMI_RS03895;Dbxref=GeneID:6802897;Name=PMI_RS03895;old_locus_tag=PMI0793	PMI0793	PMI_RS03895		acylphosphatase	COG1254	Energy production and conversion	putative acylphosphatase	227	15	41.4999	No	No	6	6	6.13511	5.48561	0.998901	No	4	4	29.2118	-1.22028	0.851447	No	6	6	29.4128	1.03335	0.979454	No	6	6	0	8.991396070480363	0.236614		6	6	0.781785	3.1762	0.67346	No	No	No
ID=PMI_RS03910;Dbxref=GeneID:6801499;Name=PMI_RS03910;old_locus_tag=PMI0795	PMI0795	PMI_RS03910					putative acetyltransferase	423	38	2049.4	No	No	17	17	1972.49	1.0089	0.998901	No	17	17	2003.31	1.02579	0.849729	No	15	15	1888.9	-1.05052	0.664993	No	17	17	601.038	22.44388173791653	0.0568476		17	17	557.611	4.55434	0.354267	No	No	No
ID=PMI_RS03915;Dbxref=GeneID:6803139;Name=PMI_RS03915;old_locus_tag=PMI0797	PMI0797	PMI_RS03915					conserved hypothetical protein	275	29	46.0245	No	No	5	5	5.75166	5.84895	0.998901	No	2	2	12.1195	1.06868	0.967003	No	2	2	16.2242	1.13115	0.946019	No	5	5	2.20799	2.778027121410278	0.524729		5	5	8.69427	1.4753	0.886362	No	No	No
ID=PMI_RS03920;Dbxref=GeneID:6802985;Name=PMI_RS03920;old_locus_tag=PMI0798	PMI0798	PMI_RS03920		hypothetical protein	COG3615	Function unknown	conserved hypothetical protein	265	23	210.67	No	No	8	8	166.452	1.31932	0.998901	No	8	8	196.047	1.1267	0.665485	No	5	5	147.386	1.20734	0.529585	No	8	8	107.425	15.38324687060972	0.198263		8	8	56.7281	5.14963	0.492262	No	No	No
ID=PMI_RS03925;Dbxref=GeneID:6800360;Name=PMI_RS03925;old_locus_tag=PMI0799	PMI0799	PMI_RS03925	cbpA	curved DNA-binding protein	COG0484	Posttranslational modification, protein turnover, chaperones	curved DNA-binding protein	755	52	287.479	No	No	10	10	287.014	1.03443	0.998901	No	8	8	277.284	1.07941	0.830353	No	5	5	239.867	1.02969	0.942572	No	10	10	64.5688	7.500032960846223	0.136566		10	10	71.9369	3.32794	0.558039	No	No	No
ID=PMI_RS03930;Dbxref=GeneID:6801256;Name=PMI_RS03930;old_locus_tag=PMI0800	PMI0800	PMI_RS03930	cbpM				chaperone-modulator protein	243	12	11.7283	No	No	2	2	16.5591	-1.32878	0.998901	No	2	2	18.1221	-1.13033	0.932422	No	2	2	10.6588	1.05745	0.97896	No	2	2	1.12585	6.915542745905314	0.632686		2	2	2.13294	1.95696	0.882623	No	No	No
ID=PMI_RS03935;Dbxref=GeneID:6799905;Name=PMI_RS03935;old_locus_tag=PMI0801	PMI0801	PMI_RS03935		transcriptional regulator, LysR family	COG0583	Transcription	LysR-family transcriptional regulator	716	59	124.675	No	No	7	7	110.174	1.13147	0.998901	No	9	9	156.073	-1.50416	0.195267	No	8	8	135.218	-1.04861	0.932365	No	7	7	0	16.11254934173503	0.119944		7	7	10.1015	4.6164	0.550118	No	No	No
ID=PMI_RS03940;Dbxref=GeneID:6800246;Name=dkgB;locus_tag=PMI_RS03940;old_locus_tag=PMI0802	PMI0802	PMI_RS03940	dkgB	2,5-diketo-D-gluconic acid reductase B	COG0656	Secondary metabolites biosynthesis, transport and catabolism	2,5-diketo-D-gluconic acid reductase B	642	58	1447.92	No	No	13	13	1558.28	1.00462	0.998901	No	13	13	1579.79	-1.05403	0.755714	No	14	14	1593.3	-1.0429	0.830299	No	13	13	3107.88	16.76243401478703	0.107628		13	13	650.431	3.49215	0.479514	No	No	No
ID=PMI_RS03945;Dbxref=GeneID:6802248;Name=PMI_RS03945;old_locus_tag=PMI0803	PMI0803	PMI_RS03945		exported peptidase	COG4690	Amino acid transport and metabolism	putative exported peptidase	1196	91	476.1	No	No	29	29	412.012	1.17774	0.998901	No	17	17	474.048	-1.06655	0.749551	No	17	17	395.752	1.00444	0.985801	No	29	29	192.136	7.565744267479427	0.0307152	Yes	29	29	109.701	3.44409	0.340813	No	No	Yes
ID=PMI_RS03950;Dbxref=GeneID:6802908;Name=PMI_RS03950;old_locus_tag=PMI0804	PMI0804	PMI_RS03950	rob				right origin-binding protein	716	74	72.2086	No	No	13	13	56.9981	1.2815	0.998901	No	12	12	69.0634	-1.57498	0.491959	No	11	11	71.5167	-1.66857	0.482103	No	13	13	0	6.924392610419916	0.0935033		13	13	12.3651	2.33472	0.641938	No	No	No
ID=PMI_RS03955;Dbxref=GeneID:6800974;Name=PMI_RS03955;old_locus_tag=PMI0805	PMI0805	PMI_RS03955	pliC	hypothetical protein	COG3895	Cell wall/membrane/envelope biogenesis	lysozyme inhibitor	265	19	88.8921	No	No	2	2	62.8089	1.4083	0.998901	No	1	1	50.5373	1.91902	0.0248938	No	1	1	63.9698	1.27131	0.553838	No	2	2	0	23.50505619574983	0.298825		2	2	2.50594	5.18104	0.704996	No	No	No
ID=PMI_RS03960;Dbxref=GeneID:6802483;Name=PMI_RS03960;old_locus_tag=PMI0806	PMI0806	PMI_RS03960		hydrolase	COG0596	Coenzyme transport and metabolism	putative hydrolase	685	59	539.665	No	No	20	20	514.464	1.08752	0.998901	No	18	18	543.302	-1.05226	0.797856	No	16	16	524.316	-1.17745	0.234349	No	20	20	637.543	15.40833173836215	0.0515901		20	20	153.932	6.09459	0.263399	No	No	No
ID=PMI_RS03965;Dbxref=GeneID:6802999;Name=PMI_RS03965;old_locus_tag=PMI0807	PMI0807	PMI_RS03965	cspB	cold-shock DNA-binding protein family	COG1278	Transcription	putative cold shock protein	169	14	349.342	No	No	6	6	385.874	-1.0963	0.998901	No	5	5	399.584	-1.16158	0.448754	No	6	6	372.258	-1.18929	0.362398	No	6	6	196.589	16.50016783738526	0.317444		6	6	49.1667	5.99075	0.502744	No	No	No
ID=PMI_RS03970;Dbxref=GeneID:6801077;Name=PMI_RS03970;old_locus_tag=PMI0808	PMI0808	PMI_RS03970	ddg	cold-induced palmitoleoyl transferase	COG1560	Lipid transport and metabolism	cold-induced palmitoleoyl transferase	740	72	148.782	No	No	13	13	127.405	1.08542	0.998901	No	13	13	182.136	-1.38515	0.258296	No	8	8	112.382	1.37386	0.326054	No	13	13	13.858	6.361420613367062	0.112271		13	13	6.4229	2.87437	0.548767	No	No	No
ID=PMI_RS03975;Dbxref=GeneID:6803545;Name=PMI_RS03975;old_locus_tag=PMI0809	PMI0809	PMI_RS03975					conserved hypothetical protein	603	55	524.11	No	No	12	12	445.845	1.20746	0.998901	No	8	8	467.885	1.2405	0.297971	No	9	9	464.47	1.07206	0.830053	No	12	12	217.632	15.70997480819316	0.0759884		12	12	196.739	5.02619	0.407256	No	No	No
ID=PMI_RS03980;Dbxref=GeneID:6803173;Name=PMI_RS03980;old_locus_tag=PMI0810	PMI0810	PMI_RS03980					putative exported protein	399	32	63.4579	No	No	7	7	51.2582	1.13092	0.998901	No	6	6	65.4482	-1.05335	0.933707	No	5	5	49.7354	-1.12446	0.867932	No	7	7	22.893	4.14845813412147	0.350401		7	7	2.43187	1.97769	0.749391	No	No	No
ID=PMI_RS03985;Dbxref=GeneID:6801339;Name=PMI_RS03985;old_locus_tag=PMI0812	PMI0812	PMI_RS03985					conserved hypothetical protein	596	51	462.115	No	No	14	14	425.498	1.13735	0.998901	No	11	11	540.288	-1.11048	0.641326	No	9	9	402.835	-1.00005	0.999908	No	14	14	407.216	11.4948210530189	0.139841		14	14	164.218	3.89687	0.460254	No	No	No
ID=PMI_RS03990;Dbxref=GeneID:6803450;Name=PMI_RS03990;old_locus_tag=PMI0813	PMI0813	PMI_RS03990					putative membrane protein	198	32	641.621	No	No	6	6	617.871	1.03756	0.998901	No	4	4	670.568	1.06215	0.756305	No	7	7	881.749	-1.42486	0.00240304	No	6	6	30899.2	14.54626977457113	0.196075		6	6	489.895	2.26338	0.726928	No	No	No
ID=PMI_RS03995;Dbxref=GeneID:6801305;Name=PMI_RS03995;old_locus_tag=PMI0814	PMI0814	PMI_RS03995		hypothetical protein	COG3545	General function prediction only	conserved hypothetical protein	462	48	1707.17	No	No	18	18	1720.66	-1.08259	0.998901	No	19	19	1875.3	-1.09377	0.401901	No	18	18	1650.16	1.02159	0.907775	No	18	18	1200.67	22.97039046904937	0.0480242	Yes	18	18	465.023	6.03588	0.284781	No	No	Yes
ID=PMI_RS04000;Dbxref=GeneID:23391187;Name=PMI_RS04000;Note=Derived	PMI_RS04000	PMI_RS04000						234	19	50.502	No	No	3	3	36.2566	1.54217	0.998901	No	1	1	43.3829	-1.03209	0.961736	No	2	2	47.2226	-1.13943	0.849453	No	3	3	1.07048	12.72921903063807	0.314794		3	3	7.59962	6.49161	0.642129	No	No	No
ID=PMI_RS04005;Dbxref=GeneID:23391188;Name=PMI_RS04005	PMI_RS04005	PMI_RS04005						399	38	81.6206	No	No	7	7	69.699	1.26816	0.998901	No	3	3	69.1094	1.11734	0.852696	No	6	6	84.2077	-1.21496	0.724532	No	7	7	11.5914	3.753191131501485	0.40795		7	7	1.99031	2.50315	0.70081	No	No	No
ID=PMI_RS04015;Dbxref=GeneID:6800006;Name=PMI_RS04015;old_locus_tag=PMI0818	PMI0818	PMI_RS04015		hypothetical protein	COG1724	General function prediction only	putative phage protein	147	9	1937.45	No	No	7	7	2119.42	-1.088	0.998901	No	7	7	2092.15	-1.04441	0.687001	No	7	7	1569.95	1.16235	0.0513934	No	7	7	11431	10.0301336247705	0.308733		7	7	3366.39	1.72101	0.794001	No	No	No
ID=PMI_RS04025;Dbxref=GeneID:23391190;Name=PMI_RS04025;Note=Derived	PMI_RS04025	PMI_RS04025						439	50	673.904	No	No	19	19	690.072	-1.05643	0.998901	No	15	15	741.576	-1.15464	0.294124	No	14	14	777.699	-1.24147	0.0766643	No	19	19	1600	9.106161480902193	0.0702115		19	19	484.58	2.90088	0.492509	No	No	No
ID=PMI_RS04030;Dbxref=GeneID:6801071;Name=PMI_RS04030;old_locus_tag=PMI0822	PMI0822	PMI_RS04030					putative phage protein	251	23	49.7521	No	No	5	5	18.4053	3.67231	0.998901	No	5	5	34.5888	1.26527	0.835007	No	5	5	34.0426	1.17478	0.893779	No	5	5	427.594	15.84005480231121	0.254697		5	5	71.9781	1.8385	0.830791	No	No	No
ID=PMI_RS04040;Dbxref=GeneID:6800945;Name=PMI_RS04040;old_locus_tag=PMI0823	PMI0823	PMI_RS04040		sulphatase	COG3083	Cell wall/membrane/envelope biogenesis	putative sulphatase	1386	119	481.026	No	No	26	26	520.564	-1.01025	0.998901	No	20	20	556.978	-1.11458	0.524063	No	24	24	596.019	-1.37277	0.00807362	No	26	26	357.727	11.93468141850165	0.0190838	Yes	26	26	44.5961	4.96038	0.258395	No	No	Yes
ID=PMI_RS04045;Dbxref=GeneID:6802961;Name=PMI_RS04045;old_locus_tag=PMI0824	PMI0824	PMI_RS04045		hypothetical protein	COG3082	Function unknown	conserved hypothetical protein	181	9	252.43	No	No	2	2	176.362	1.2942	0.998901	No	2	2	184.607	1.41797	0.145349	No	2	2	284.93	-1.20855	0.487553	No	2	2	305.265	58.46624374457563	0.456193		2	2	32.3297	9.85614	0.606177	No	No	No
ID=PMI_RS04050;Dbxref=GeneID:6803602;Name=PMI_RS04050;old_locus_tag=PMI0825	PMI0825	PMI_RS04050	ndpA	nucleoid-asociated protein	COG3081	Function unknown	nucleoid-asociated protein	803	65	2109.74	No	No	29	29	1969.66	1.08738	0.998901	No	28	28	1982.08	1.15052	0.0243814	No	26	26	1841	1.10879	0.176285	No	29	29	1814.22	33.65031635815769	0.00388034	Yes	29	29	931.486	8.95332	0.0887309	No	No	Yes
ID=PMI_RS04055;Dbxref=GeneID:6803671;Name=PMI_RS04055;old_locus_tag=PMI0826	PMI0826	PMI_RS04055	rplY	LSU ribosomal protein L25P	COG1825	Translation, ribosomal structure and biogenesis	50S ribosomal protein L25	227	19	6.97635	No	No	3	3	0	2.41094	0.998901	No	NA	NA	0	2.48177	0.918375	No	1	1	3.03569	-2.67871	0.83862	No	3	3	0	1.670509059334519	0.761395		3	3	0	-1.26848	0.942157	No	No	No
ID=PMI_RS04060;Dbxref=GeneID:6802599;Name=PMI_RS04060;old_locus_tag=PMI0827	PMI0827	PMI_RS04060		helicase	COG1061	Replication, recombination and repair	putative helicase	1410	115	2474.16	No	No	38	38	2413.08	1.08106	0.998901	No	31	31	2898.08	-1.03018	0.833059	No	31	31	2434.78	1.02202	0.893779	No	38	38	11626.7	13.07091782885718	0.0052268	Yes	38	38	1185.37	3.99742	0.238787	No	No	Yes
ID=PMI_RS04065;Dbxref=GeneID:6802717;Name=PMI_RS04065;old_locus_tag=PMI0828	PMI0828	PMI_RS04065	rsuA	ribosomal small subunit pseudouridine synthase A (EC 5.4.99.-)	COG1187	Translation, ribosomal structure and biogenesis	ribosomal small subunit pseudouridine synthase A	563	50	1422.28	No	No	16	16	1268.87	1.17028	0.998901	No	15	15	1494.14	-1.00406	0.9792	No	14	14	1308.15	1.09651	0.44474	No	16	16	1999.43	39.67970242699252	0.0283128	Yes	16	16	345.198	8.14629	0.227709	No	No	Yes
ID=PMI_RS04070;Dbxref=GeneID:6802742;Name=PMI_RS04070;old_locus_tag=PMI0829	PMI0829	PMI_RS04070	bcr	bicyclomycin resistance protein (sulfonamide resistance protein) (MFS-family transporter)	COG2814	Carbohydrate transport and metabolism	bicyclomycin resistance protein	947	78	1553.86	No	No	34	34	1607.07	-1.04147	0.998901	No	35	35	1626.74	1.03801	0.740744	No	31	31	1551.93	-1.04951	0.640874	No	34	34	349.333	38.87753019291068	0.00036051	Yes	34	34	236.313	10.5186	0.0449988	Yes	Yes	No
ID=PMI_RS04075;Dbxref=GeneID:6803048;Name=PMI_RS04075;old_locus_tag=PMI0830	PMI0830	PMI_RS04075					conserved hypothetical protein	277	24	638.2	No	No	13	13	671.714	-1.03312	0.998901	No	11	11	686.539	-1.04783	0.811325	No	12	12	767.656	-1.37716	0.00213135	No	13	13	380.111	19.84449679866584	0.0882151		13	13	319.743	4.66573	0.428301	No	No	No
ID=PMI_RS04080;Dbxref=GeneID:6800254;Name=spr;gene_synonym=yeiV;locus_tag=PMI_RS04080;old_locus_tag=PMI0831	PMI0831	PMI_RS04080	spr	spr peptidase. Cysteine peptidase. MEROPS family C40	COG0791	Cell wall/membrane/envelope biogenesis	putative lipoprotein	491	38	421.284	No	No	15	15	359.397	1.16827	0.998901	No	15	15	395.191	1.1124	0.586761	No	11	11	343.444	1.17877	0.33623	No	15	15	47.904	27.69506509481123	0.0121565	Yes	15	15	10.8266	10.2432	0.200136	No	No	Yes
ID=PMI_RS04090;Dbxref=GeneID:6802963;Name=PMI_RS04090;old_locus_tag=PMI0833	PMI0833	PMI_RS04090					putative exported protein	248	26	124.329	No	No	4	4	92.5115	1.40754	0.998901	No	3	3	118.067	1.10205	0.791286	No	3	3	83.8119	1.41271	0.256997	No	4	4	0.706026	21.32117556747111	0.225106		4	4	17.5215	5.86566	0.598407	No	No	No
ID=PMI_RS04095;Dbxref=GeneID:6801135;Name=PMI_RS04095;old_locus_tag=PMI0834	PMI0834	PMI_RS04095					putative exported protein	260	15	44.0597	No	No	1	1	30.4931	1.70168	0.998901	No	1	1	55.4263	-1.23318	0.66539	No	1	1	30.5263	1.56585	0.371535	No	1	1	103.868	20.68936220053153	0.904201		1	1	18.293	7.33766	0.774124	No	No	No
ID=PMI_RS04100;Dbxref=GeneID:6802380;Name=PMI_RS04100;old_locus_tag=PMI0835	PMI0835	PMI_RS04100		elongation factor P-like protein	COG0231	Translation, ribosomal structure and biogenesis	elongation factor P-like protein	457	43	1050.19	No	No	20	20	1070.94	1.00722	0.998901	No	21	21	1095.62	1.04734	0.742451	No	17	17	903.007	1.0227	0.894299	No	20	20	1740.37	33.80863551216049	0.0138826	Yes	20	20	417.155	6.80033	0.237057	No	No	Yes
ID=PMI_RS04110;Dbxref=GeneID:6802643;Name=PMI_RS04110;old_locus_tag=PMI0837	PMI0837	PMI_RS04110		MutT/NUDIX family protein	COG1051	Nucleotide transport and metabolsim	MutT/NUDIX family protein	332	24	63.6256	No	No	7	7	57.7058	-1.08054	0.998901	No	5	5	112.065	-1.47985	0.266052	No	5	5	74.7556	-1.31029	0.603431	No	7	7	113.862	5.553670736437773	0.293354		7	7	13.7686	2.71176	0.681552	No	No	No
ID=PMI_RS04115;Dbxref=GeneID:6801845;Name=PMI_RS04115;old_locus_tag=PMI0838	PMI0838	PMI_RS04115	nfo	Endonuclease IV (EC 3.1.21.-)	COG0648	Replication, recombination and repair	endonuclease IV	675	43	679.271	No	No	17	17	636.449	1.0862	0.998901	No	15	15	721.546	-1.03793	0.881336	No	14	14	558.771	1.07552	0.771221	No	17	17	149.779	14.10933777973142	0.0589871		17	17	37.3839	5.41133	0.329699	No	No	No
ID=PMI_RS04120;Dbxref=GeneID:6802646;Name=PMI_RS04120;old_locus_tag=PMI0839	PMI0839	PMI_RS04120		hypothetical protein	COG2855	Function unknown	putative membrane protein	896	72	600.605	No	No	19	19	574.471	1.06146	0.998901	No	17	17	584.221	1.0095	0.962786	No	18	18	576.185	-1.10814	0.52857	No	19	19	747.44	26.84021538388414	0.0219271	Yes	19	19	66.3267	8.61037	0.193387	No	No	Yes
ID=PMI_RS04140;Dbxref=GeneID:6802075;Name=PMI_RS04140;old_locus_tag=PMI0843	PMI0843	PMI_RS04140	plaP	putrescine:proton symporter, AAT family (TC 2.A.3.1.13)	COG0531	Amino acid transport and metabolism	putative amino acid permease - PlaP putrescine importer	1103	96	2156.3	No	No	33	33	3921.96	-1.05775	0.998901	No	33	33	2068.72	-1.01656	0.882328	No	32	32	1812.34	-1.02271	0.844068	No	33	33	892311	11.30292230630083	0.0691448		33	33	620450	2.51458	0.40677	No	No	No
ID=PMI_RS04145;Dbxref=GeneID:6800117;Name=PMI_RS04145;old_locus_tag=PMI0844	PMI0844	PMI_RS04145		autotransporter	COG4625	Function unknown	autotransporter	2346	198	962.826	No	No	23	23	941.349	1.07241	0.998901	No	19	19	995.148	1.03152	0.856324	No	17	17	821.094	1.03538	0.854621	No	23	23	1635.73	6.006226867075127	0.0949333		23	23	391.577	2.37699	0.493096	No	No	No
ID=PMI_RS04150;Dbxref=GeneID:6800067;Name=PMI_RS04150;old_locus_tag=PMI0845	PMI0845	PMI_RS04150	ipdC	indole-3-pyruvate decarboxylase	COG3961	Carbohydrate transport and metabolism	putative indole-3-pyruvate decarboxylase	1319	124	283.676	No	No	16	16	264.692	1.11034	0.998901	No	17	17	241.161	1.11595	0.72768	No	13	13	233.829	1.03727	0.9189	No	16	16	316.725	11.03961843141096	0.0949333		16	16	237.469	3.27146	0.493096	No	No	No
ID=PMI_RS04155;Dbxref=GeneID:6801999;Name=PMI_RS04155;old_locus_tag=PMI0846	PMI0846	PMI_RS04155		transcriptional regulator, LysR family	COG0583	Transcription	LysR-family transcriptional regulator	714	65	481.708	No	No	9	9	401.583	1.29711	0.998901	No	12	12	471.851	1.1176	0.598505	No	9	9	372.781	1.3449	0.0863029	No	9	9	177.617	47.09736749779876	0.0867999		9	9	50.9029	6.46003	0.362508	No	No	No
ID=PMI_RS04160;Dbxref=GeneID:6801446;Name=PMI_RS04160;old_locus_tag=PMI0847	PMI0847	PMI_RS04160	dld	D-lactate dehydrogenase (EC 1.1.1.28)	COG0277	Energy production and conversion	D-lactate dehydrogenase	1415	120	532.397	No	No	25	25	549.947	-1.07727	0.998901	No	20	20	501.756	1.04736	0.832105	No	15	15	468.888	-1.02912	0.915385	No	25	25	125.53	10.07407702210817	0.0211511	Yes	25	25	117.694	4.37308	0.28593	No	No	Yes
ID=PMI_RS04170;Dbxref=GeneID:6802850;Name=PMI_RS04170;old_locus_tag=PMI0850	PMI0850	PMI_RS04170					MFS-family transporter	1009	91	158.486	No	No	15	15	121.388	1.43845	0.998901	No	13	13	150.506	1.06567	0.870236	No	10	10	118.858	1.07386	0.880156	No	15	15	8.44922	10.35156908694399	0.0492187	Yes	15	15	37.5355	2.70543	0.548112	No	No	Yes
ID=PMI_RS04175;Dbxref=GeneID:6802257;Name=PMI_RS04175;old_locus_tag=PMI0851	PMI0851	PMI_RS04175		hypothetical protein	COG2926	Function unknown	conserved hypothetical protein	270	23	125.637	No	No	10	10	179.058	-1.49526	0.998901	No	8	8	158.141	-1.62636	0.028886	No	8	8	109.228	-1.03602	0.951065	No	10	10	13.6923	9.009658402125966	0.131767		10	10	4.31086	3.49923	0.548767	No	No	No
ID=PMI_RS04185;Dbxref=GeneID:6802586;Name=PMI_RS04185;old_locus_tag=PMI0853	PMI0853	PMI_RS04185	rluC	ribosomal large subunit pseudouridine synthase C (EC 5.4.99.24)	COG0564	Translation, ribosomal structure and biogenesis	ribosomal large subunit pseudouridine synthase C	762	60	319.562	No	No	22	22	273.115	1.16352	0.998901	No	16	16	217.624	1.47535	0.031528	No	19	19	286.304	-1.02903	0.940349	No	22	22	196.836	10.79486629164998	0.0122615	Yes	22	22	26.8016	4.00973	0.339826	No	No	Yes
ID=PMI_RS04190;Dbxref=GeneID:6800471;Name=PMI_RS04190;old_locus_tag=PMI0854	PMI0854	PMI_RS04190					putative lipoprotein	318	26	1368.22	No	No	11	11	1405.22	1.02698	0.998901	No	11	11	1495.27	-1.01587	0.931197	No	11	11	1467.75	-1.04281	0.796843	No	11	11	697.631	26.82432709882906	0.0663289		11	11	303.44	9.11235	0.279801	No	No	No
ID=PMI_RS04195;Dbxref=GeneID:6801377;Name=PMI_RS04195;old_locus_tag=PMI0855	PMI0855	PMI_RS04195		Maf-like protein	COG0424	Secondary metabolites biosynthesis, transport and catabolism	Maf-like protein	479	36	612.726	No	No	14	14	641.545	1.0757	0.998901	No	10	10	706.735	-1.03221	0.895152	No	13	13	632.111	-1.12398	0.570433	No	14	14	215.064	16.55138669900729	0.0805091		14	14	128.423	6.19807	0.34374	No	No	No
ID=PMI_RS04205;Dbxref=GeneID:6801214;Name=rpmF;locus_tag=PMI_RS04205;old_locus_tag=PMI0857	PMI0857	PMI_RS04205	rpmF	LSU ribosomal protein L32P	COG0333	Translation, ribosomal structure and biogenesis	50S ribosomal protein L32	135	4	27.4472	No	No	2	2	5.81079	9.20133	0.998901	No	1	1	8.05428	3.73381	0.210826	No	1	1	3.54164	7.13723	0.525009	No	2	2	0	12.81598092463575	0.430423		2	2	0	5.20195	0.717589	No	No	No
ID=PMI_RS04210;Dbxref=GeneID:6803295;Name=PMI_RS04210;old_locus_tag=PMI0858	PMI0858	PMI_RS04210	plsX	phosphate:acyl-[acyl carrier protein] acyltransferase	COG0416	Lipid transport and metabolism	fatty acid/phospholipid synthesis protein	805	51	97.3361	No	No	7	7	48.1316	1.57712	0.998901	No	2	2	76.3241	-1.01764	0.977686	No	1	1	39.1359	1.29621	0.647149	No	7	7	4.59174	4.330212459733034	0.390286		7	7	15.1828	2.57969	0.696044	No	No	No
ID=PMI_RS04240;Dbxref=GeneID:6801823;Name=PMI_RS04240;old_locus_tag=PMI0864	PMI0864	PMI_RS04240	pabC	aminodeoxychorismate lyase apoprotein (EC 4.1.3.38)	COG0115	Amino acid transport and metabolism	aminodeoxychorismate lyase (4-amino-4-deoxychorismate lyase)	661	45	213.859	No	No	10	10	236.475	-1.13651	0.998901	No	6	6	254.814	-1.24971	0.232281	No	6	6	177.22	-1.02195	0.960904	No	10	10	873.166	15.16866039313989	0.08383		10	10	93.2332	3.28404	0.558634	No	No	No
ID=PMI_RS04245;Dbxref=GeneID:6800200;Name=PMI_RS04245;old_locus_tag=PMI0865	PMI0865	PMI_RS04245		aminodeoxychorismate lyase	COG1559	Cell cycle control, cell division, chromosome partitioning	putative aminodeoxychorismate lyase	817	68	120.964	No	No	8	8	72.7784	1.78677	0.998901	No	5	5	89.7632	1.16053	0.811051	No	4	4	63.8681	1.58415	0.376257	No	8	8	61.2705	7.661674788071761	0.237015		8	8	15.7865	2.97951	0.626578	No	No	No
ID=PMI_RS04260;Dbxref=GeneID:6802443;Name=PMI_RS04260;old_locus_tag=PMI0868	PMI0868	PMI_RS04260		deoxyribonuclease	COG0084	Cell motiliy	putative deoxyribonuclease	627	43	808.287	No	No	18	18	836.826	-1.00751	0.998901	No	16	16	779.865	-1.01829	0.932422	No	15	15	803.706	-1.08248	0.623078	No	18	18	2253.49	15.04749870542785	0.0572138		18	18	262.686	4.69437	0.325588	No	No	No
ID=PMI_RS04265;Dbxref=GeneID:6802357;Name=PMI_RS04265;old_locus_tag=PMI0869	PMI0869	PMI_RS04265		nucleotide-binding protein	COG0537	Carbohydrate transport and metabolism	putative nucleotide-binding protein	279	23	583.817	No	No	6	6	509.674	1.17461	0.998901	No	4	4	579.278	1.01331	0.963215	No	5	5	482.894	-1.00949	0.979454	No	6	6	352.64	14.13436097947676	0.39421		6	6	87.378	5.65982	0.538859	No	No	No
ID=PMI_RS04270;Dbxref=GeneID:6801779;Name=PMI_RS04270;old_locus_tag=PMI0870	PMI0870	PMI_RS04270		lipoprotein	COG5633	Function unknown	putative lipoprotein	320	26	205.06	No	No	10	10	230.795	-1.09873	0.998901	No	10	10	206.816	-1.00745	0.981618	No	11	11	181.756	1.0028	0.993607	No	10	10	34.9915	18.34304299564326	0.0795845		10	10	14.9132	4.91575	0.444576	No	No	No
ID=PMI_RS04275;Dbxref=GeneID:6803410;Name=PMI_RS04275;old_locus_tag=PMI0871	PMI0871	PMI_RS04275		lipoprotein	COG3417	Cell wall/membrane/envelope biogenesis	putative lipoprotein	464	37	967.851	No	No	14	14	1014.35	1.00995	0.998901	No	10	10	1153.23	-1.10309	0.591242	No	10	10	1066.87	-1.11787	0.557248	No	14	14	161.185	14.41215928064898	0.0510731		14	14	67.8655	5.62714	0.341658	No	No	No
ID=PMI_RS04280;Dbxref=GeneID:6801903;Name=PMI_RS04280;old_locus_tag=PMI0872	PMI0872	PMI_RS04280		thiamine kinase	COG0510	Coenzyme transport and metabolism	putative kinase	728	54	389.718	No	No	12	12	433.539	-1.10973	0.998901	No	11	11	434.348	-1.05013	0.835007	No	10	10	423.918	-1.09653	0.661056	No	12	12	817.096	11.24895746682479	0.177059		12	12	784.998	3.99459	0.497439	No	No	No
ID=PMI_RS04285;Dbxref=GeneID:6800113;Name=PMI_RS04285;old_locus_tag=PMI0873	PMI0873	PMI_RS04285	nagZ	beta-N-acetylhexosaminidase (EC:3.2.1.52)	COG1472	Carbohydrate transport and metabolism	beta-hexosaminidase	815	50	732.141	No	No	10	10	694.384	1.12765	0.998901	No	8	8	660.76	1.15169	0.384041	No	8	8	540.017	1.12341	0.53544	No	10	10	899.296	32.263249679747	0.0607144		10	10	724.954	5.44216	0.418447	No	No	No
ID=PMI_RS04290;Dbxref=GeneID:6803425;Name=PMI_RS04290;old_locus_tag=PMI0874	PMI0874	PMI_RS04290		hypothetical protein	COG3150	General function prediction only	conserved hypothetical protein	435	38	285.697	No	No	10	10	220.193	1.20904	0.998901	No	8	8	217.494	1.39181	0.0443763	No	8	8	191.471	1.38002	0.0871581	No	10	10	61.9109	23.13636131601585	0.0711225		10	10	194.609	5.06577	0.45649	No	No	No
ID=PMI_RS04300;Dbxref=GeneID:6802118;Name=PMI_RS04300;old_locus_tag=PMI0876	PMI0876	PMI_RS04300	umoD	exported protein (upregulator of flagellar master operon)	COG3134	Function unknown	putative exported protein (upregulator of flagellar master operon)	399	31	71.2118	No	No	6	6	53.9069	1.3615	0.998901	No	6	6	34.0628	1.26677	0.811325	No	4	4	28.4094	1.81517	0.384372	No	6	6	10.127	15.14228342811013	0.188757		6	6	4.76771	5.12452	0.552008	No	No	No
ID=PMI_RS04305;Dbxref=GeneID:6803341;Name=PMI_RS04305;old_locus_tag=PMI0877	PMI0877	PMI_RS04305	mfd	transcription-repair coupling factor	COG1197	Replication, recombination and repair	transcription-repair coupling factor	2763	188	1912.92	No	No	53	53	1899.39	1.05813	0.998901	No	40	40	1940.18	-1.00053	0.996229	No	42	42	1905.54	-1.06956	0.519547	No	53	53	3871.99	15.48276696083743	0.000829123	Yes	53	53	574.587	4.29749	0.119297	No	No	Yes
ID=PMI_RS04325;Dbxref=GeneID:6799909;Name=PMI_RS04325;old_locus_tag=PMI0881	PMI0881	PMI_RS04325	npdA	NAD-dependent deacetylase	COG0846	Posttranslational modification, protein turnover, chaperones	NAD-dependent deacetylase	685	38	273.557	No	No	9	9	292.524	-1.08563	0.998901	No	11	11	351	-1.26331	0.27451	No	8	8	310.388	-1.32942	0.140486	No	9	9	0	13.15053117382542	0.0676391		9	9	2.25445	5.19109	0.443872	No	No	No
ID=PMI_RS04330;Dbxref=GeneID:6800174;Name=PMI_RS04330;old_locus_tag=PMI0882	PMI0882	PMI_RS04330	pepT	peptidase T. Metallo peptidase. MEROPS family M20B	COG2195	Amino acid transport and metabolism	peptidase T	995	83	874.98	No	No	15	15	794.782	1.05626	0.998901	No	11	11	854.654	1.03693	0.871962	No	9	9	772.108	1.10001	0.617191	No	15	15	290.585	7.940046285585109	0.0636124		15	15	124.177	3.82776	0.429883	No	No	No
ID=PMI_RS04335;Dbxref=GeneID:23391191;Name=PMI_RS04335	PMI_RS04335	PMI_RS04335						234	30	7.25541	No	No	1	1	0	5.24212	0.998901	No	NA	NA	0	6.92224	0.893372	No	1	1	3.54164	1.20702	0.978398	No	1	1	0	3.818498660883001	0.773504		1	1	0.422807	1.06469	0.991577	No	No	No
ID=PMI_RS04340;Dbxref=GeneID:6801633;Name=PMI_RS04340;old_locus_tag=PMI0883	PMI0883	PMI_RS04340		50S ribosomal protein L16 3-hydroxylase	COG2850	Translation, ribosomal structure and biogenesis	conserved hypothetical protein	896	50	781.599	No	No	19	19	721.739	1.09923	0.998901	No	19	19	810.411	-1.00285	0.986984	No	18	18	701.273	-1.10038	0.513623	No	19	19	5978.64	24.17246910754116	0.0328824	Yes	19	19	35.8186	12.2547	0.122098	No	No	Yes
ID=PMI_RS04345;Dbxref=GeneID:6799988;Name=PMI_RS04345;old_locus_tag=PMI0884	PMI0884	PMI_RS04345	phoQ	two-component sensor kinase	COG0642	Signal transduction mechanisms	two-component sensor kinase	1170	100	379.31	No	No	21	21	368.659	1.04739	0.998901	No	14	14	320.59	1.15479	0.477726	No	13	13	303.297	1.03606	0.912275	No	21	21	2906.82	8.803093282566968	0.0598554		21	21	523.434	4.34868	0.340813	No	No	No
ID=PMI_RS04350;Dbxref=GeneID:6800951;Name=PMI_RS04350;old_locus_tag=PMI0885	PMI0885	PMI_RS04350	phoP	two-component response regulator	COG0745	Signal transduction mechanisms	two-component response regulator	539	35	250.049	No	No	11	11	202.998	1.17852	0.998901	No	8	8	222.963	-1.10836	0.760962	No	6	6	208.809	-1.12198	0.724532	No	11	11	70.9231	7.397899085956743	0.169423		11	11	13.5937	2.98677	0.562375	No	No	No
ID=PMI_RS04355;Dbxref=GeneID:6800568;Name=PMI_RS04355;old_locus_tag=PMI0886	PMI0886	PMI_RS04355	purB	Adenylosuccinate lyase (EC 4.3.2.2)	COG0015	Nucleotide transport and metabolsim	adenylosuccinate lyase	1095	84	8.11671	No	No	3	3	0	2.91748	0.998901	No	NA	NA	0	3.03827	0.893372	No	NA	NA	0	2.34911	0.9189	No	3	3	0	3.285316368364514	0.505581		3	3	7.89378	-1.60946	0.871835	No	No	No
ID=PMI_RS04360;Dbxref=GeneID:6802899;Name=PMI_RS04360;old_locus_tag=PMI0887	PMI0887	PMI_RS04360	hflD	high frequency lysogenization protein	COG2915	Mobilome: prophages, transposons	conserved hypothetical protein	503	33	1.96143	No	No	1	1	0	1.56595	0.998901	No	NA	NA	0	1.97004	0.962786	No	2	2	6.57733	-4.39198	0.678657	No	1	1	0	5.617172799121796	0.500472		1	1	0.840002	-1.97729	0.855496	No	No	No
ID=PMI_RS04370;Dbxref=GeneID:6803591;Name=PMI_RS04370;old_locus_tag=PMI0889	PMI0889	PMI_RS04370		Nudix hydrolase	COG1051	Nucleotide transport and metabolsim	putative Nudix hydrolase	361	21	90.7824	No	No	7	7	144.295	-1.21315	0.998901	No	5	5	135.457	-1.87952	0.0875103	No	5	5	315.882	-2.73778	2.029e-06	No	7	7	847.359	5.978852305535281	0.336623		7	7	39.7121	3.17484	0.652557	No	No	No
ID=PMI_RS04375;Dbxref=GeneID:6802320;Name=PMI_RS04375;old_locus_tag=PMI0890	PMI0890	PMI_RS04375	rluE	ribosomal large subunit pseudouridine synthase E (EC 5.4.99.-)	COG1187	Translation, ribosomal structure and biogenesis	ribosomal large subunit pseudouridine synthase E	503	40	645.984	No	No	17	17	687.948	-1.02064	0.998901	No	15	15	640.029	1.0212	0.93076	No	15	15	1712.94	-1.53972	4.75792e-06	No	17	17	116.927	18.46035763466972	0.0389576	Yes	17	17	86.9413	6.67933	0.277566	No	No	Yes
ID=PMI_RS04385;Dbxref=GeneID:6800195;Name=PMI_RS04385;old_locus_tag=PMI0892	PMI0892	PMI_RS04385	intE				integrase	906	84	487.354	No	No	19	19	556.915	-1.18959	0.998901	No	16	16	562.286	-1.22429	0.159588	No	16	16	457.099	-1.15585	0.50338	No	19	19	1908.85	7.875108462509084	0.107225		19	19	364.02	2.55267	0.547554	No	No	No
ID=PMI_RS04390;Dbxref=GeneID:6800272;Name=PMI_RS04390;old_locus_tag=PMI0893	PMI0893	PMI_RS04390	xis				excisionase	200	16	96.2957	No	No	1	1	163.449	-1.54913	0.998901	No	1	1	123.544	-1.25446	0.465645	No	1	1	120.966	-1.35163	0.300201	No	1	1	4.28599	103.6318801125774	0.766857		1	1	3.65106	19.0748	0.64038	No	No	No
ID=PMI_RS04395;Dbxref=GeneID:6801829;Name=PMI_RS04395;old_locus_tag=PMI0894	PMI0894	PMI_RS04395					DNA N-4 cytosine methyltransferase	380	36	60.2448	No	No	3	3	65.1214	-1.04768	0.998901	No	1	1	65.7381	-1.10805	0.849729	No	4	4	64.4757	-1.17454	0.795029	No	3	3	36.5104	5.249178465775652	0.55757		3	3	13.5437	3.2279	0.716994	No	No	No
ID=PMI_RS04405;Dbxref=GeneID:6800087;Name=PMI_RS04405;old_locus_tag=PMI0896	PMI0896	PMI_RS04405					phage protein	426	40	222.537	No	No	12	12	226.051	1.07242	0.998901	No	11	11	211.469	-1.03199	0.935117	No	11	11	206.76	-1.03574	0.93257	No	12	12	738.348	10.5612280293653	0.123981		12	12	125.52	3.50363	0.522984	No	No	No
ID=PMI_RS04410;Dbxref=GeneID:6800922;Name=PMI_RS04410;old_locus_tag=PMI0897	PMI0897	PMI_RS04410					phage protein	143	11	26.1519	No	No	2	2	40.858	-1.60053	0.998901	No	2	2	49.6296	-1.88176	0.117558	No	2	2	31.0153	-1.06881	0.951065	No	2	2	59.4346	11.22280178573531	0.693315		2	2	30.1405	2.68886	0.834576	No	No	No
ID=PMI_RS04415;Dbxref=GeneID:6800352;Name=PMI_RS04415;old_locus_tag=PMI0898	PMI0898	PMI_RS04415					phage protein	155	14	53.8863	No	No	3	3	62.4727	-1.04326	0.998901	No	2	2	60.8032	-1.13946	0.78991	No	3	3	44.2039	1.0467	0.96058	No	3	3	2.63865	18.19894000696233	0.499295		3	3	31.1343	4.88022	0.687844	No	No	No
ID=PMI_RS04420;Dbxref=GeneID:6802760;Name=PMI_RS04420;old_locus_tag=PMI0899	PMI0899	PMI_RS04420		single-strand binding protein	COG0629	Replication, recombination and repair	single-strand binding protein	397	21	28.0892	No	No	2	2	34.3157	-1.10136	0.998901	No	1	1	38.006	-1.2482	0.718355	No	1	1	40.7131	-1.22347	0.752726	No	2	2	529.124	2.327862213598218	0.811985		2	2	156.265	-1.49107	0.895161	No	No	No
ID=PMI_RS04425;Dbxref=GeneID:6800275;Name=PMI_RS04425;old_locus_tag=PMI0900	PMI0900	PMI_RS04425		prophage protein	COG5532	Function unknown	prophage protein	661	43	138.186	No	No	7	7	116.81	1.46741	0.998901	No	7	7	146.539	-1.07415	0.848577	No	7	7	142.106	-1.10846	0.789907	No	7	7	60.9065	14.48583837178593	0.198877		7	7	189.667	4.26801	0.594469	No	No	No
ID=PMI_RS04430;Dbxref=GeneID:6799916;Name=PMI_RS04430;old_locus_tag=PMI0901	PMI0901	PMI_RS04430					prophage protein	299	20	375.495	No	No	7	7	297.663	1.28953	0.998901	No	8	8	367.505	1.02261	0.948503	No	6	6	293.582	1.18377	0.525009	No	7	7	39.3044	21.81423159368479	0.18498		7	7	57.565	5.41542	0.513415	No	No	No
ID=PMI_RS04440;Dbxref=GeneID:6801109;Name=PMI_RS04440;old_locus_tag=PMI0904	PMI0904	PMI_RS04440		phage protein	COG4197	Transcription	phage protein	191	10	22.0178	No	No	2	2	4.21789	5.8991	0.998901	No	1	1	8.38222	2.17771	0.513783	No	1	1	9.66385	1.78579	0.634111	No	2	2	0	20.79180030884708	0.370122		2	2	0	7.31905	0.67346	No	No	No
ID=PMI_RS04445;Dbxref=GeneID:6801566;Name=PMI_RS04445;old_locus_tag=PMI0905	PMI0905	PMI_RS04445					phage protein	529	32	202.904	No	No	5	5	211.705	1.03464	0.998901	No	3	3	200.548	1.01993	0.960432	No	3	3	188.865	-1.10289	0.759694	No	5	5	0	22.27716727389133	0.125396		5	5	2.30622	5.86328	0.503909	No	No	No
ID=PMI_RS04450;Dbxref=GeneID:6803374;Name=PMI_RS04450;old_locus_tag=PMI0906	PMI0906	PMI_RS04450					phage protein	366	18	25.9406	No	No	2	2	54.6738	-2.06768	0.998901	No	2	2	56.5701	-2.06787	0.0574562	No	2	2	32.0018	-1.45512	0.611087	No	2	2	155.703	7.271014182140742	0.622879		2	2	31.947	3.93558	0.783039	No	No	No
ID=PMI_RS04455;Dbxref=GeneID:6803472;Name=PMI_RS04455;old_locus_tag=PMI0908	PMI0908	PMI_RS04455					phage protein	143	8	11.8799	No	No	2	2	0	8.90085	0.998901	No	1	1	10.8457	1.0248	0.986984	No	2	2	7.08328	1.42956	0.928225	No	2	2	0	4.517501980586713	0.548775		2	2	0	2.38076	0.837895	No	No	No
ID=PMI_RS04460;Dbxref=GeneID:6802259;Name=PMI_RS04460;old_locus_tag=PMI0909	PMI0909	PMI_RS04460					phage replication protein	872	57	206.22	No	No	8	8	194.455	1.01356	0.998901	No	9	9	219.57	-1.08484	0.819055	No	6	6	178.814	1.05889	0.893779	No	8	8	72.4148	15.02425962273255	0.107225		8	8	7.98878	5.14759	0.463804	No	No	No
ID=PMI_RS04465;Dbxref=GeneID:6802880;Name=PMI_RS04465;old_locus_tag=PMI0910	PMI0910	PMI_RS04465		phage antirepressor	COG3645	Mobilome: prophages, transposons	putative phage antirepressor	565	38	399.155	No	No	9	9	378.983	1.03766	0.998901	No	7	7	414.945	-1.04562	0.873095	No	7	7	338.368	-1.07167	0.790656	No	9	9	864.375	12.12988268956878	0.194897		9	9	325.948	2.84756	0.59847	No	No	No
ID=PMI_RS04470;Dbxref=GeneID:6802926;Name=PMI_RS04470;old_locus_tag=PMI0911	PMI0911	PMI_RS04470					phage protein	819	60	92.5084	No	No	6	6	88.9422	1.00807	0.998901	No	6	6	98.6111	-1.02526	0.958018	No	7	7	94.9004	-1.20461	0.662457	No	6	6	1.44892	11.3629319644315	0.197325		6	6	25.6959	3.83542	0.596878	No	No	No
ID=PMI_RS04475;Dbxref=GeneID:6801696;Name=PMI_RS04475;old_locus_tag=PMI0912	PMI0912	PMI_RS04475					phage antitermination protein	318	27	18.7208	No	No	2	2	16.1756	1.33093	0.998901	No	2	2	19.182	-1.08704	0.963215	No	2	2	16.2835	1.86802	0.60248	No	2	2	5.75073	9.728540322720946	0.684621		2	2	0	5.24122	0.725901	No	No	No
ID=PMI_RS04480;Dbxref=GeneID:6801016;Name=PMI_RS04480;old_locus_tag=PMI0913	PMI0913	PMI_RS04480	cspA	cold-shock DNA-binding protein family	COG1278	Transcription	cold shock protein	169	12	1136.01	No	No	4	4	1099.53	1.01677	0.998901	No	5	5	1183.22	1.02333	0.89166	No	5	5	1111.02	-1.02283	0.903589	No	4	4	1375.4	57.00437991308289	0.28722		4	4	564.833	9.16963	0.448231	No	No	No
ID=PMI_RS04485;Dbxref=GeneID:6800086;Name=PMI_RS04485;old_locus_tag=PMI0914	PMI0914	PMI_RS04485		hypothetical protein	COG4694	Translation, ribosomal structure and biogenesis	conserved hypothetical protein	1760	155	3102.84	No	No	49	49	3271.29	-1.01723	0.998901	No	44	44	3276.89	1.04817	0.604091	No	39	39	3025.44	-1.01696	0.89084	No	49	49	2240.72	15.41489091340726	0.00213851	Yes	49	49	1204.35	5.07612	0.0998198	No	No	Yes
ID=PMI_RS04490;Dbxref=GeneID:6801471;Name=PMI_RS04490;old_locus_tag=PMI0916	PMI0916	PMI_RS04490		carboxymuconolactone decarboxylase	COG0599	General function prediction only	putative carboxymuconolactone decarboxylase	267	18	102.849	No	No	2	2	139.18	-1.37359	0.998901	No	2	2	154.967	-1.48327	0.169152	No	2	2	97.0089	1.01489	0.979454	No	2	2	8.91087	26.35357075993247	0.563013		2	2	13.3762	5.93063	0.702664	No	No	No
[truncated: 2,607 more rows]
