# Supplementary material for: Twin arginine translocation, ammonia incorporation, and polyamine biosynthesis are crucial for Proteus mirabilis fitness during bloodstream infection
Source: PLoS Pathog. 2019 Apr 22;15(4):e1007653. doi: 10.1371/journal.ppat.1007653 (PMC6497324; doi:10.1371/journal.ppat.1007653)
Supplement: S2 Table — (XLSX) [file ppat.1007653.s010.xlsx]

## Sheet: Sheet1
PMI Number	ORF Designation	Gene	Name	Function	Category	Fold Change
PMI3052	PMI_RS15115	asnA^~	aspartate-ammonia ligase (EC 6.3.1.1)	COG2502	Amino acid transport and metabolism	60.6025
PMI1546	PMI_RS07525	guaB*~	inosine-5'-monophosphate dehydrogenase	COG0516	Nucleotide transport and metabolsim	24.504
PMI2769	PMI_RS13675	purD^	phosphoribosylamine--glycine ligase (EC 6.3.4.13)	COG0151	Nucleotide transport and metabolsim	23.0196
PMI3152	PMI_RS15585	pyrE	orotate phosphoribosyltransferase (EC 2.4.2.10)	COG0461	Nucleotide transport and metabolsim	23.0093
PMI3176	PMI_RS15705	waa/rfaD/hldD	ADP-glyceromanno-heptose 6-epimerase precursor (EC 5.1.3.20)	COG0451	Cell wall/membrane/envelope biogenesis	21.5967
PMI0771	PMI_RS03790	pyrD~	dihydroorotate oxidase A (EC 1.3.3.1)	COG0167	Nucleotide transport and metabolsim	21.1515
PMI1545	PMI_RS07520	guaA	GMP synthase (glutamine-hydrolyzing) (EC 6.3.5.2)	COG0518,COG0519	Nucleotide transport and metabolsim	20.65
PMI3175	PMI_RS15700	waaF/rfaF	ADP-heptose--LPS heptosyltransferase II	COG0859	Cell wall/membrane/envelope biogenesis	20.3079
PMI1562	PMI_RS07610	purC~	phosphoribosylaminoimidazole-succinocarboxamide synthase (EC 6.3.2.6)	COG0152	Nucleotide transport and metabolsim	20.1183
PMI2882	PMI_RS14245	glnA~	L-glutamine synthetase (EC 6.3.1.2)	COG0174	Amino acid transport and metabolism	18.03
PMI1678	PMI_RS08210	pyrC	dihydroorotase (EC 3.5.2.3)	COG0418	Nucleotide transport and metabolsim	17.6658
PMI2768	PMI_RS13670	purH^	IMP cyclohydrolase (EC 3.5.4.10)/phosphoribosylaminoimidazolecarboxamide formyltransferase (EC 2.1.2.3)	COG0138	Nucleotide transport and metabolsim	17.2614
PMI1313	PMI_RS06335	pyrF	orotidine-5'-phosphate decarboxylase (EC 4.1.1.23)	COG0284	Nucleotide transport and metabolsim	14.8693
PMI1783	PMI_RS08745	purF~	amidophosphoribosyltransferase (EC 2.4.2.14)	COG0034	Nucleotide transport and metabolsim	13.9768
PMI3370	PMI_RS16770	purA~	Adenylosuccinate synthetase (EC 6.3.4.4)	COG0104	Nucleotide transport and metabolsim	13.3402
PMI1575	PMI_RS07675	purM	phosphoribosylformylglycinamidine cyclo-ligase (EC 6.3.3.1)	COG0150	Nucleotide transport and metabolsim	13.2433
PMI1875	PMI_RS09255	purL^	phosphoribosylformylglycinamidine synthase (EC 6.3.5.3)	COG0046,COG0047	Nucleotide transport and metabolsim	11.5696
PMI2358	PMI_RS11660	rfaA/hldE/waaE	D-alpha,beta-D-heptose 7-phosphate 1-kinase (EC 2.7.1.167)/D-beta-D-heptose 1-phosphate adenylyltransferase (EC 2.7.7.70)	COG2870	Cell wall/membrane/envelope biogenesis	10.3727
PMI0650	PMI_RS03200	dcd	dCTP deaminase (EC 3.5.4.13)	COG0717	Nucleotide transport and metabolsim	10.2748
PMI2162	PMI_RS10655	purK^~	5-(carboxyamino)imidazole ribonucleotide synthase	COG0026	Nucleotide transport and metabolsim	9.95511
PMI0785	PMI_RS03855	ompA	outer membrane protein A	COG2885,COG3637	Cell wall/membrane/envelope biogenesis	9.11157
PMI2045	PMI_RS10080	aceF^~	dihydrolipoyllysine-residue acetyltransferase component of pyruvate dehydrogenase complex	COG0508	Energy production and conversion	9.04927
PMI2046	PMI_RS10085	aceE*^~	pyruvate dehydrogenase E1 component	COG2609	Energy production and conversion	8.53313
PMI3455	PMI_RS17220	pyrB	aspartate carbamoyltransferase (EC 2.1.3.2)	COG0540	Nucleotide transport and metabolsim	8.44891
PMI2044	PMI_RS10075	lpdA	dihydrolipoamide dehydrogenase (EC 1.8.1.4)	COG1249	Energy production and conversion	8.40291
PMI2287	PMI_RS11295	glnD	UTP--GlnB (protein PII) uridylyltransferase, GlnD	COG2844	Posttranslational modification, protein turnover, chaperones	7.41958
PMI0021	PMI_RS00105	carB	carbamoyl-phosphate synthase large chain	COG0458	Amino acid transport and metabolism	6.94123
PMI0020	PMI_RS00100	carA*	carbamoyl-phosphate synthase small subunit	COG0505	Amino acid transport and metabolism	6.55708
PMIP31	PMI_RS18650					6.21403
PMI3456	PMI_RS17225	~				5.96166
PMI1576	PMI_RS07680	purN	phosphoribosylglycinamide formyltransferase (5'-phosphoribosylglycinamide transformylase)	COG0299	Nucleotide transport and metabolsim	5.88735
PMI3423	PMI_RS17050	nlpI	lipoprotein	COG4785	Cell wall/membrane/envelope biogenesis	5.63468
PMI0206	PMI_RS00990	erpA	iron-sulphur protein	COG0316	Posttranslational modification, protein turnover, chaperones	5.52432
PMI0711	PMI_RS03500	serC*^	phosphoserine aminotransferase apoenzyme (EC 2.6.1.52)	COG1932	Amino acid transport and metabolism	5.50158
PMIt068	PMI_RS16125	~				5.33744
PMI0129	PMI_RS00625	~	putative regulatory protein			5.249
PMI1556	PMI_RS07575	dapE	succinyldiaminopimelate desuccinylase (EC 3.5.1.18)	COG0624	Amino acid transport and metabolism	5.20174
PMI1580	PMI_RS07700		magnesium transporter	COG2239	Inorganic ion transport and metabolsim	4.93452
PMI3151	PMI_RS15580	rph~	RNAse PH (EC 2.7.7.56)	COG0689	Translation, ribosomal structure and biogenesis	4.91325
PMI1863	PMI_RS09195	suhB~	inositol-1-monophosphatase	COG0483	Carbohydrate transport and metabolism	4.81096
PMI2047	PMI_RS10090	pdhR^~	transcriptional regulator, GntR family	COG2186	Transcription	4.72004
PMI2031	PMI_RS10015	serA	D-3-phosphoglycerate dehydrogenase (EC 1.1.1.95)	COG0111	Coenzyme transport and metabolism	4.60307
PMI1571	PMI_RS07655	had	DnaA-homolog protein			4.22594
PMI3536	PMI_RS17575	ubiE	2-octaprenyl-6-methoxy-1,4-benzoquinone methylase (EC 2.1.1.-)/demethylmenaquinone methyltransferase (EC 2.1.1.163)	COG2226	Coenzyme transport and metabolism	4.12625
PMIP34	PMI_RS18665	~	plasmid segregation oscillating ATPase ParF	COG1192	Cell motiliy	3.84389
PMI3053	PMI_RS15120	asnC*~	transcriptional regulator, AsnC family	COG1522	Transcription	3.82587
PMI1765	PMI_RS08655	~	aminotransferase	COG0436	Amino acid transport and metabolism	3.79682
PMI0369	PMI_RS01765	proB	glutamate 5-kinase (EC 2.7.2.11)	COG0263	Amino acid transport and metabolism	3.75122
PMI1306	PMI_RS06300	rnfC	electron transport complex protein	COG4656	Energy production and conversion	3.73599
PMI0335	PMI_RS01600	proC	pyrroline-5-carboxylate reductase (EC 1.5.1.2)	COG0345	Amino acid transport and metabolism	3.71311
PMI3224	PMI_RS15945	metL/metM^	aspartate kinase (EC 2.7.2.4)/homoserine dehydrogenase (EC 1.1.1.3)	COG0460,COG0527	Amino acid transport and metabolism	3.70717
PMI3127	PMI_RS15480	trmE/mnmE	tRNA modification GTPase trmE	COG0486	Translation, ribosomal structure and biogenesis	3.67992
PMI0765	PMI_RS03760	ompF/nmpC~	outer membrane porin	COG3203	Cell wall/membrane/envelope biogenesis	3.67268
PMI2507	PMI_RS12390	serB	phosphoserine phosphatase (EC 3.1.3.3)	COG0560	Amino acid transport and metabolism	3.65987
PMI0010	PMI_RS00050	dnaJ	chaperone protein DnaJ	COG0484	Posttranslational modification, protein turnover, chaperones	3.64344
PMI3222	PMI_RS15935	metJ~	methionine repressor, MetJ	COG3060	Amino acid transport and metabolism	3.63212
PMI3220	PMI_RS15925	rpmE~	LSU ribosomal protein L31P	COG0254	Translation, ribosomal structure and biogenesis	3.39804
PMI3337	PMI_RS16600		hypothetical protein	COG3159	Function unknown	3.30899
PMI3166	PMI_RS15655	waaE^	lipopolysaccharide core biosynthesis glycosyl transferase			3.29589
PMI0003	PMI_RS00015	thrC^	L-threonine synthase (EC 4.2.3.1)	COG0498	Amino acid transport and metabolism	3.26882
PMI1734	PMI_RS08510	nrdA~	ribonucleoside-diphosphate reductase class Ia alpha subunit (EC 1.17.4.1)	COG0209	Nucleotide transport and metabolsim	3.22784
PMI0370	PMI_RS01770	proA~	glutamate-5-semialdehyde dehydrogenase (EC 1.2.1.41)	COG0014	Amino acid transport and metabolism	3.21
PMI1771	PMI_RS08685	ackA^~	acetate kinase (EC 2.7.2.1)	COG0282	Energy production and conversion	3.20896
PMI3648	PMI_RS18150	rpoN	RNA polymerase, sigma 54 subunit, RpoN/SigL	COG1508	Transcription	3.03768
PMI1905	PMI_RS09400	~	hypothetical protein	COG2867	Translation, ribosomal structure and biogenesis	3.03226
PMI0200	PMI_RS00965	dksA~	transcriptional regulator, TraR/DksA family	COG1734	Translation, ribosomal structure and biogenesis	3.02559
PMI0428	PMI_RS02110		ribosome-associated protein	COG0799	Translation, ribosomal structure and biogenesis	2.91436
PMI3029	PMI_RS14985	dam	DNA adenine methylase Dam	COG0338	Replication, recombination and repair	2.78771
PMI3338	PMI_RS16605	xerC	tyrosine recombinase XerC subunit	COG4973	Replication, recombination and repair	2.75516
PMI2864	PMI_RS14155	spoT	guanosine-3',5'-bis(diphosphate) 3'-pyrophosphohydrolase	COG0317	Signal transduction mechanisms	2.66926
PMIP33	PMI_RS18660	~				2.65115
PMI0095	PMI_RS00455	ispA~	farnesyl-diphosphate synthase (EC 2.5.1.10)	COG0142	Coenzyme transport and metabolism	2.64257
PMI3671	PMI_RS18265	sspA~	stringent starvation protein A	COG0625	Posttranslational modification, protein turnover, chaperones	2.62855
PMI0377	PMI_RS01805	csrA~	carbon storage regulator, CsrA	COG1551	Signal transduction mechanisms	2.61611
PMI2404	PMI_RS11895	dhaM	PTS-dependent dihydroxyacetone kinase, phosphotransferase subunit			2.5921
PMI1772	PMI_RS08690	pta^~	phosphotransacetylase (EC 2.3.1.8)	COG0280	Energy production and conversion	2.57133
PMI3198	PMI_RS15815	cpxA	two-component system sensor kinase	COG0642	Signal transduction mechanisms	2.56226
PMI1735	PMI_RS08515	nrdB~	ribonucleoside-diphosphate reductase class Ia beta subunit (EC 1.17.4.1)	COG0208	Nucleotide transport and metabolsim	2.50594
PMI3251	PMI_RS16130	tufB~	elongation factor Tu	COG0050	Translation, ribosomal structure and biogenesis	2.50048
PMI1891	PMI_RS09335	rseC~	positive regulator of sigma(E), RseC/MucC	COG3086	Signal transduction mechanisms	2.49704
PMI1590	PMI_RS07755		protease	COG0826	Posttranslational modification, protein turnover, chaperones	2.46336
PMI1730	PMI_RS08490	rcsB	two component transcriptional regulator, LuxR family	COG2197	Signal transduction mechanisms	2.44604
PMI3032	PMI_RS15000	trpS	tryptophanyl-tRNA synthetase (EC 6.1.1.2)	COG0180	Translation, ribosomal structure and biogenesis	2.42685
PMI_RS09410	PMI_RS09410	~				2.4184
PMI3018	PMI_RS14930	umoB^~	flagellar operon control protein			2.36341
PMI2033	PMI_RS10025	iciA	chromosome initiation inhibitor (LysR-family transcriptional regulator)	COG0583	Transcription	2.31996
PMI3169	PMI_RS15670	wabG	lipopolysaccharide core biosynthesis glycosyl transferase	COG0438	Cell wall/membrane/envelope biogenesis	2.29347
PMI1596	PMI_RS07785	pheP	aromatic amino acid:proton symporter, AAT family (TC 2.A.3.1.3)	COG1113	Amino acid transport and metabolism	2.25661
PMI1041	PMI_RS05060	btuC	vitamin B12 import system permease protein	COG4139	Coenzyme transport and metabolism	2.18236
PMI1790	PMI_RS08780	usg	aspartate-semialdehyde dehydrogenase	COG0136	Amino acid transport and metabolism	2.17299
PMI0198	PMI_RS00955	pcnB	poly(A) polymerase	COG0617	Translation, ribosomal structure and biogenesis	2.13729
PMI3016	PMI_RS14920	hslO~	heat-shock chaperonin	COG1281	Posttranslational modification, protein turnover, chaperones	2.0924
PMIP09	PMI_RS18555	pilX4*~	putative conjugal transfer protein	COG3451	Intracellular trafficking, secretion, and vesicular transport	2.08944
PMI_RS13650	PMI_RS13650	~				2.08863
PMI2093	PMI_RS10310	speB~	agmatinase (EC 3.5.3.11)	COG0010	Amino acid transport and metabolism	2.01615
PMI3424	PMI_RS17055	deaD	ATP-dependent RNA helicase CsdA (EC 5.99.1.-)	COG0513	Replication, recombination and repair	2.00097
*Denotes genes previously identified as fitness factors for ascending UTI by STM
^Denotes genes previously identified to be upregulated during ascending UTI
~Denotes genes previously identified to be fitness factors for CAUTI by Tn-seq
