# Supplementary material for: Twin arginine translocation, ammonia incorporation, and polyamine biosynthesis are crucial for Proteus mirabilis fitness during bloodstream infection
Source: PLoS Pathog. 2019 Apr 22;15(4):e1007653. doi: 10.1371/journal.ppat.1007653 (PMC6497324; doi:10.1371/journal.ppat.1007653)
Supplement: S3 Table — (XLSX) [file ppat.1007653.s011.xlsx]

## Sheet: Sup Table 1 Serum defect
PMI Number	ORF	Gene	Name	Function	Category	HI-Niave Serum Fold Change	HI-Naïve Serum Defect	HI-APS Fold Change	HI-APS Defect	RPMI Fold Change	RPMI Defect
PMI1764	PMI_RS08650	hexA^~	LysR-family transcriptional regulator	COG0583	Transcription	2.05496	Yes	2.09576	Yes	1.87025	No
PMI3622	PMI_RS18020	fis~	DNA-binding protein Fis	COG2901	Transcription	2.07065	Yes	2.08233	Yes	1.72902	No
PMI2349	PMI_RS11620	tolC~	outer membrane protein TolC precursor	COG1538	Cell wall/membrane/envelope biogenesis	2.30647	Yes	2.61367	Yes	1.37094	No
PMI0856	PMI_RS04200	~	uncharacterized protein	COG1399	Function unknown	2.0119	Yes	2.32761	Yes	2.01039	No
PMI3026	PMI_RS14970	aroK~	shikimate kinase (EC 2.7.1.71)	COG0703	Amino acid transport and metabolism	2.10692	Yes	2.02427	Yes	1.32011	No
PMI0096	PMI_RS00460	xseB~	Exodeoxyribonuclease VII small subunit (EC 3.1.11.6)	COG1722	Replication, recombination and repair	3.09434	Yes	2.24638	Yes	2.30563	No
PMI3705	PMI_RS18435	*	ABC transporter ATP-binding protein	COG4178	General function prediction only	2.22267	Yes	4.1926	Yes	1.42568	No
PMI3027	PMI_RS14975	aroB	3-dehydroquinate synthase (EC 4.2.3.4)	COG0337	Amino acid transport and metabolism	2.46922	Yes	2.04389	Yes	1.80931	No
PMI3707	PMI_RS18445		FecR family protein	COG3712	Inorganic ion transport and metabolsim	4.14832	Yes	4.51318	Yes	1.59797	No
PMI1426	PMI_RS06900	hmuR2	hemin receptor	COG4771	Inorganic ion transport and metabolsim	2.87099	Yes	2.4764	Yes	1.10009	No
PMI1304	PMI_RS06290	rnfA	electron transport complex protein	COG4657	Energy production and conversion	2.45141	Yes	2.37966	Yes	4.78357	No
PMI1307	PMI_RS06305	rnfD	electron transport complex protein	COG4658	Energy production and conversion	3.24903	Yes	2.46421	Yes	2.68685	No
PMI1309	PMI_RS06315	rnfE	electron transport complex protein	COG4660	Energy production and conversion	2.82489	Yes	2.52786	Yes	3.48104	No
PMI2023	PMI_RS09975	ubiH	2-octaprenyl-6-methoxyphenol hydroxylase (EC 1.14.13.-)/2-octaprenyl-3-methyl-6-methoxy-1,4-benzoquinol hydroxylase (EC 1.14.13.-)	COG0654	Coenzyme transport and metabolism	4.45644	Yes	2.64429	Yes	1.82978	No
PMI1597	PMI_RS07795		transcriptional regulator, AraC family	COG2207	Transcription	4.05858	Yes	2.42814	Yes	5.09108	No
PMI1784	PMI_RS08750	cvpA^	colicin V production protein	COG1286	Function unknown	8.09177	Yes	3.63424	Yes	11.097	No
PMI3463	PMI_RS17260	holC^	DNA polymerase III, chi subunit (EC 2.7.7.7)	COG2927	Replication, recombination and repair	13.4149	Yes	9.11063	Yes	9.29853	No
PMI0697	PMI_RS03430	ftsK	DNA translocase FtsK	COG1674	Cell cycle control, cell division, chromosome partitioning	2.05157	Yes	4.27983	Yes	3.48862	No
PMI0396	PMI_RS01950		putative lipoprotein	COG5544	Function unknown	2.40064	Yes	2.0705	Yes	1.9624	No
PMI_RS15075	PMI_RS15075					2.12495	Yes	2.17056	Yes	1.66999	No
PMI3537	PMI_RS17580		ubiquinone biosynthesis protein UbiJ	COG3165	Coenzyme transport and metabolism	4.20301	Yes	2.46359	Yes	3.57197	No
PMI0358	PMI_RS01715	apbE	thiamine biosynthesis lipoprotein	COG1477	Coenzyme transport and metabolism	3.85077	Yes	2.71432	Yes	3.40053	No
PMI2495	PMI_RS12330	holD	DNA polymerase III, psi subunit (EC 2.7.7.7)	COG3050	Replication, recombination and repair	4.02599	Yes	12.9965	Yes	5.90685	No
PMI3205	PMI_RS15850	tpiA	triosephosphate isomerase (EC 5.3.1.1)	COG0149	Carbohydrate transport and metabolism	5.48787	Yes	3.71304	Yes	5.03605	No
PMI2752	PMI_RS13565	ubiA	4-hydroxybenzoate polyprenyltransferase (EC 2.5.1.39)	COG0382	Coenzyme transport and metabolism	4.79655	Yes	2.97211	Yes	3.41454	No
PMI2046	PMI_RS10085	aceE*^~	pyruvate dehydrogenase E1 component	COG2609	Energy production and conversion	9.96872	Yes	4.15389	Yes	8.53313	Yes
PMI2045	PMI_RS10080	aceF^~	dihydrolipoyllysine-residue acetyltransferase component of pyruvate dehydrogenase complex	COG0508	Energy production and conversion	10.3323	Yes	4.05377	Yes	9.04927	Yes
PMI3052	PMI_RS15115	asnA^~	aspartate-ammonia ligase (EC 6.3.1.1)	COG2502	Amino acid transport and metabolism	69.7763	Yes	27.871	Yes	60.6025	Yes
PMI2047	PMI_RS10090	pdhR^~	transcriptional regulator, GntR family	COG2186	Transcription	4.71294	Yes	2.94778	Yes	4.72004	Yes
PMI2162	PMI_RS10655	purK^~	5-(carboxyamino)imidazole ribonucleotide synthase	COG0026	Nucleotide transport and metabolsim	13.3214	Yes	3.44149	Yes	9.95511	Yes
PMI2882	PMI_RS14245	glnA~	L-glutamine synthetase (EC 6.3.1.2)	COG0174	Amino acid transport and metabolism	13.6782	Yes	3.36884	Yes	18.03	Yes
PMI1546	PMI_RS07525	guaB*~	inosine-5'-monophosphate dehydrogenase	COG0516	Nucleotide transport and metabolsim	54.8601	Yes	17.9103	Yes	24.504	Yes
PMI3053	PMI_RS15120	asnC*~	transcriptional regulator, AsnC family	COG1522	Transcription	16.3616	Yes	8.64373	Yes	3.82587	Yes
PMIP34	PMI_RS18665	~	plasmid segregation oscillating ATPase ParF	COG1192	Cell motiliy	5.746	Yes	9.05641	Yes	3.84389	Yes
PMI0765	PMI_RS03760	ompF/nmpC~	outer membrane porin	COG3203	Cell wall/membrane/envelope biogenesis	3.13093	Yes	3.7801	Yes	3.67268	Yes
PMI1863	PMI_RS09195	suhB~	inositol-1-monophosphatase	COG0483	Carbohydrate transport and metabolism	5.75369	Yes	3.3916	Yes	4.81096	Yes
PMI1905	PMI_RS09400	~	hypothetical protein	COG2867	Translation, ribosomal structure and biogenesis	3.48952	Yes	2.51156	Yes	3.03226	Yes
PMIP33	PMI_RS18660	~				3.11737	Yes	3.09336	Yes	2.65115	Yes
PMI0200	PMI_RS00965	dksA~	transcriptional regulator, TraR/DksA family	COG1734	Translation, ribosomal structure and biogenesis	3.9729	Yes	3.04152	Yes	3.02559	Yes
PMI0095	PMI_RS00455	ispA~	farnesyl-diphosphate synthase (EC 2.5.1.10)	COG0142	Coenzyme transport and metabolism	3.33503	Yes	2.55823	Yes	2.64257	Yes
PMI3370	PMI_RS16770	purA~	Adenylosuccinate synthetase (EC 6.3.4.4)	COG0104	Nucleotide transport and metabolsim	24.5302	Yes	4.4	Yes	13.3402	Yes
PMI1783	PMI_RS08745	purF~	amidophosphoribosyltransferase (EC 2.4.2.14)	COG0034	Nucleotide transport and metabolsim	22.4102	Yes	3.13208	Yes	13.9768	Yes
PMI3671	PMI_RS18265	sspA~	stringent starvation protein A	COG0625	Posttranslational modification, protein turnover, chaperones	2.41489	Yes	3.09184	Yes	2.62855	Yes
PMI0129	PMI_RS00625	~				8.5682	Yes	5.27518	Yes	5.249	Yes
PMI_RS09410	PMI_RS09410	~				6.55452	Yes	12.9077	Yes	2.4184	Yes
PMI_RS13650	PMI_RS13650	~				2.13424	Yes	2.11419	Yes	2.08863	Yes
PMIt068	PMI_RS16125	~				4.2332	Yes	3.37535	Yes	5.33744	Yes
PMI3222	PMI_RS15935	metJ~	methionine repressor, MetJ	COG3060	Amino acid transport and metabolism	4.52957	Yes	2.85153	Yes	3.63212	Yes
PMI1562	PMI_RS07610	purC~	phosphoribosylaminoimidazole-succinocarboxamide synthase (EC 6.3.2.6)	COG0152	Nucleotide transport and metabolsim	20.9205	Yes	5.4533	Yes	20.1183	Yes
PMI3220	PMI_RS15925	rpmE~	LSU ribosomal protein L31P	COG0254	Translation, ribosomal structure and biogenesis	3.39497	Yes	2.18081	Yes	3.39804	Yes
PMI3251	PMI_RS16130	tufB~	elongation factor Tu	COG0050	Translation, ribosomal structure and biogenesis	2.86058	Yes	2.38505	Yes	2.50048	Yes
PMI0711	PMI_RS03500	serC*^	phosphoserine aminotransferase apoenzyme (EC 2.6.1.52)	COG1932	Amino acid transport and metabolism	7.56756	Yes	3.5731	Yes	5.50158	Yes
PMI3224	PMI_RS15945	metL^	aspartate kinase (EC 2.7.2.4)/homoserine dehydrogenase (EC 1.1.1.3)	COG0460,COG0527	Amino acid transport and metabolism	3.07873	Yes	2.9523	Yes	3.70717	Yes
PMI3166	PMI_RS15655	waaE^				2.06423	Yes	2.5442	Yes	3.29589	Yes
PMI2769	PMI_RS13675	purD^	phosphoribosylamine--glycine ligase (EC 6.3.4.13)	COG0151	Nucleotide transport and metabolsim	31.1678	Yes	5.90945	Yes	23.0196	Yes
PMI2768	PMI_RS13670	purH^	IMP cyclohydrolase (EC 3.5.4.10)/phosphoribosylaminoimidazolecarboxamide formyltransferase (EC 2.1.2.3)	COG0138	Nucleotide transport and metabolsim	26.7343	Yes	6.01828	Yes	17.2614	Yes
PMI1875	PMI_RS09255	purL^	phosphoribosylformylglycinamidine synthase (EC 6.3.5.3)	COG0046,COG0047	Nucleotide transport and metabolsim	20.4853	Yes	4.97363	Yes	11.5696	Yes
PMI0206	PMI_RS00990	erpA	iron-sulphur protein	COG0316	Posttranslational modification, protein turnover, chaperones	5.50921	Yes	3.90064	Yes	5.52432	Yes
PMI3198	PMI_RS15815	cpxA	two-component system sensor kinase	COG0642	Signal transduction mechanisms	3.40271	Yes	2.93953	Yes	2.56226	Yes
PMI1545	PMI_RS07520	guaA	GMP synthase (glutamine-hydrolyzing) (EC 6.3.5.2)	COG0518,COG0519	Nucleotide transport and metabolsim	17.5365	Yes	15.7115	Yes	20.65	Yes
PMI3423	PMI_RS17050	nlpI	lipoprotein	COG4785	Cell wall/membrane/envelope biogenesis	3.39425	Yes	4.58154	Yes	5.63468	Yes
PMI3337	PMI_RS16600		hypothetical protein	COG3159	Function unknown	2.28589	Yes	3.07691	Yes	3.30899	Yes
PMI3029	PMI_RS14985	dam	DNA adenine methylase Dam	COG0338	Replication, recombination and repair	2.76931	Yes	4.20163	Yes	2.78771	Yes
PMI2287	PMI_RS11295	glnD	UTP--GlnB (protein PII) uridylyltransferase, GlnD	COG2844	Posttranslational modification, protein turnover, chaperones	8.58208	Yes	2.24147	Yes	7.41958	Yes
PMI2044	PMI_RS10075	lpdA	dihydrolipoamide dehydrogenase (EC 1.8.1.4)	COG1249	Energy production and conversion	7.15177	Yes	3.59762	Yes	8.40291	Yes
PMI0785	PMI_RS03855	ompA	outer membrane protein A	COG2885,COG3637	Cell wall/membrane/envelope biogenesis	5.3703	Yes	5.71286	Yes	9.11157	Yes
PMI1306	PMI_RS06300	rnfC	electron transport complex protein	COG4656	Energy production and conversion	3.0284	Yes	2.73205	Yes	3.73599	Yes
PMI2031	PMI_RS10015	serA	D-3-phosphoglycerate dehydrogenase (EC 1.1.1.95)	COG0111	Coenzyme transport and metabolism	5.41705	Yes	3.08679	Yes	4.60307	Yes
PMI3127	PMI_RS15480	trmE	tRNA modification GTPase trmE	COG0486	Translation, ribosomal structure and biogenesis	2.88766	Yes	2.51931	Yes	3.67992	Yes
PMI3536	PMI_RS17575	ubiE	2-octaprenyl-6-methoxy-1,4-benzoquinone methylase (EC 2.1.1.-)/demethylmenaquinone methyltransferase (EC 2.1.1.163)	COG2226	Coenzyme transport and metabolism	4.68474	Yes	2.92076	Yes	4.12625	Yes
PMIP31	PMI_RS18650					20.0266	Yes	15.4312	Yes	6.21403	Yes
PMI1596	PMI_RS07785	pheP	aromatic amino acid:proton symporter, AAT family (TC 2.A.3.1.3)	COG1113	Amino acid transport and metabolism	2.48446	Yes	2.40933	Yes	2.25661	Yes
PMI1576	PMI_RS07680	purN	phosphoribosylglycinamide formyltransferase (5'-phosphoribosylglycinamide transformylase)	COG0299	Nucleotide transport and metabolsim	6.34776	Yes	2.28531	Yes	5.88735	Yes
PMI2507	PMI_RS12390	serB	phosphoserine phosphatase (EC 3.1.3.3)	COG0560	Amino acid transport and metabolism	7.52669	Yes	3.48883	Yes	3.65987	Yes
PMI0428	PMI_RS02110		ribosome-associated protein	COG0799	Translation, ribosomal structure and biogenesis	2.17477	Yes	2.43882	Yes	2.91436	Yes
PMI1571	PMI_RS07655	had				2.72861	Yes	3.50769	Yes	4.22594	Yes
PMI1575	PMI_RS07675	purM	phosphoribosylformylglycinamidine cyclo-ligase (EC 6.3.3.1)	COG0150	Nucleotide transport and metabolsim	19.7124	Yes	4.87851	Yes	13.2433	Yes
PMI1556	PMI_RS07575	dapE	succinyldiaminopimelate desuccinylase (EC 3.5.1.18)	COG0624	Amino acid transport and metabolism	3.5538	Yes	3.88136	Yes	5.20174	Yes
PMI0650	PMI_RS03200	dcd	dCTP deaminase (EC 3.5.4.13)	COG0717	Nucleotide transport and metabolsim	3.22038	Yes	2.69375	Yes	10.2748	Yes
PMI0010	PMI_RS00050	dnaJ	chaperone protein DnaJ	COG0484	Posttranslational modification, protein turnover, chaperones	2.85342	Yes	2.63164	Yes	3.64344	Yes
PMI3338	PMI_RS16605	xerC	tyrosine recombinase XerC subunit	COG4973	Replication, recombination and repair	2.615	Yes	3.72867	Yes	2.75516	Yes
PMI0029	PMI_RS00140	exbB^~	outer membrane transport energization protein ExbB (TC 2.C.1.1.1)	COG0811	Intracellular trafficking, secretion, and vesicular transport	2.93546	Yes	1.70202	No	1.30462	No
PMI0448	PMI_RS02210	ubiF~	2-octaprenyl-3-methyl-6-methoxy-1,4-benzoquinol hydroxylase (EC 1.14.13.-)	COG0654	Coenzyme transport and metabolism	2.21903	Yes	1.86988	No	-1.23589	No
PMI0714	PMI_RS03510	cmk~	cytidylate kinase (EC 2.7.4.14)	COG0283	Nucleotide transport and metabolsim	2.71994	Yes	1.204	No	1.64902	No
PMI1355	PMI_RS06540	tonB~	outer membrane transport energization protein TonB (TC 2.C.1.1.1)	COG0810	Cell wall/membrane/envelope biogenesis	2.21381	Yes	1.92012	No	1.21453	No
PMI0030	PMI_RS00145	exbD*^	outer membrane transport energization protein ExbD (TC 2.C.1.1.1)	COG0848	Intracellular trafficking, secretion, and vesicular transport	3.72719	Yes	1.94171	No	1.52909	No
PMI0601	PMI_RS02960	pgl^	6-phosphogluconolactonase	COG2706	Carbohydrate transport and metabolism	2.31193	Yes	1.76319	No	2.40608	No
PMI1802	PMI_RS08835	aroC	chorismate synthase (EC 4.2.3.5)	COG0082	Amino acid transport and metabolism	2.23636	Yes	1.61559	No	1.68827	No
PMI3292	PMI_RS16330	aroE	shikimate dehydrogenase (EC 1.1.1.25)	COG0169	Amino acid transport and metabolism	2.27096	Yes	1.88405	No	1.50747	No
PMI1425	PMI_RS06895	hmuR1	hemin receptor	COG1629	Inorganic ion transport and metabolsim	2.66576	Yes	1.78615	No	1.14652	No
PMI0696	PMI_RS03425	lrp	transcriptional regulator, AsnC family	COG1522	Transcription	2.61895	Yes	1.65504	No	1.85972	No
PMI2321	PMI_RS11480	nudH	(di)nucleoside polyphosphate hydrolase	COG0494	Defense mechanisms	2.05251	Yes	1.27238	No	1.77357	No
PMI1472	PMI_RS07125	oppD	oligopeptide ABC transporter, ATP-binding protein	COG0444	Amino acid transport and metabolism	2.0183	Yes	1.74186	No	2.44533	No
PMI3017	PMI_RS14925	hslR^	heat shock protein Hsp15	COG1188	Translation, ribosomal structure and biogenesis	2.07819	Yes	1.4932	No	1.7669	No
PMI_RS02450	PMI_RS02450					2.25015	Yes	-1.07309	No	2.09328	No
PMI1113	PMI_RS05400		hypothetical protein	COG0217	Transcription	4.61598	Yes	14.4771	No	10.4973	No
PMIt043	PMI_RS08940					2.0245	Yes	1.91866	No	1.45545	No
PMIt045	PMI_RS08950					3.07084	Yes	1.93864	No	1.70294	No
PMI2571	PMI_RS12695					2.21165	Yes	1.7957	No	2.35536	No
PMI3632	PMI_RS18070	mreC	rod shape-determining protein MreC	COG1792	Cell cycle control, cell division, chromosome partitioning	6.27682	Yes	1.66974	No	2.97643	No
PMI3327	PMI_RS16535	rffM/wecG	probable UDP-N-acetyl-D-mannosaminuronic acid transferase	COG1922	Cell wall/membrane/envelope biogenesis	2.01197	Yes	1.54884	No	1.63804	No
PMI1308	PMI_RS06310	rnfG	electron transport complex protein	COG4659	Energy production and conversion	4.00845	Yes	3.0458	No	4.17938	No
PMI0386	PMI_RS01875	rplS	LSU ribosomal protein L19P	COG0335	Translation, ribosomal structure and biogenesis	3.62131	Yes	2.07765	No	4.91083	No
PMI2017	PMI_RS09945	ygfZ	aminomethyltransferase	COG0354	Posttranslational modification, protein turnover, chaperones	3.46706	Yes	1.38637	No	3.6551	No
PMI1771	PMI_RS08685	ackA^~	acetate kinase (EC 2.7.2.1)	COG0282	Energy production and conversion	3.02258	Yes	1.83314	No	3.20896	Yes
PMI1772	PMI_RS08690	pta^~	phosphotransacetylase (EC 2.3.1.8)	COG0280	Energy production and conversion	2.25147	Yes	1.81043	No	2.57133	Yes
PMI3018	PMI_RS14930	umoB^~				2.21053	Yes	1.8477	No	2.36341	Yes
PMI3016	PMI_RS14920	hslO~	heat-shock chaperonin	COG1281	Posttranslational modification, protein turnover, chaperones	2.0993	Yes	1.55749	No	2.0924	Yes
PMI1765	PMI_RS08655	~	aminotransferase	COG0436	Amino acid transport and metabolism	2.08167	Yes	1.55271	No	3.79682	Yes
PMI0377	PMI_RS01805	csrA~	carbon storage regulator, CsrA	COG1551	Signal transduction mechanisms	2.56509	Yes	1.78012	No	2.61611	Yes
PMI0370	PMI_RS01770	proA~	glutamate-5-semialdehyde dehydrogenase (EC 1.2.1.41)	COG0014	Amino acid transport and metabolism	3.36796	Yes	1.71174	No	3.21	Yes
PMI1590	PMI_RS07755		protease	COG0826	Posttranslational modification, protein turnover, chaperones	2.22674	Yes	1.92967	No	2.46336	Yes
PMI2033	PMI_RS10025	iciA	chromosome initiation inhibitor (LysR-family transcriptional regulator)	COG0583	Transcription	2.58701	Yes	1.6648	No	2.31996	Yes
PMI0198	PMI_RS00955	pcnB	poly(A) polymerase	COG0617	Translation, ribosomal structure and biogenesis	2.46943	Yes	1.68085	No	2.13729	Yes
PMI0369	PMI_RS01765	proB	glutamate 5-kinase (EC 2.7.2.11)	COG0263	Amino acid transport and metabolism	4.38766	Yes	1.94952	No	3.75122	Yes
PMI0335	PMI_RS01600	proC	pyrroline-5-carboxylate reductase (EC 1.5.1.2)	COG0345	Amino acid transport and metabolism	4.4473	Yes	1.76808	No	3.71311	Yes
PMI1678	PMI_RS08210	pyrC	dihydroorotase (EC 3.5.2.3)	COG0418	Nucleotide transport and metabolsim	2.37018	Yes	1.05629	No	17.6658	Yes
PMI3648	PMI_RS18150	rpoN	RNA polymerase, sigma 54 subunit, RpoN/SigL	COG1508	Transcription	2.48292	Yes	1.48629	No	3.03768	Yes
PMI3032	PMI_RS15000	trpS	tryptophanyl-tRNA synthetase (EC 6.1.1.2)	COG0180	Translation, ribosomal structure and biogenesis	2.2968	Yes	1.4526	No	2.42685	Yes
PMI1313	PMI_RS06335	pyrF	orotidine-5'-phosphate decarboxylase (EC 4.1.1.23)	COG0284	Nucleotide transport and metabolsim	2.16024	Yes	1.06916	No	14.8693	Yes
PMI2864	PMI_RS14155	spoT	guanosine-3',5'-bis(diphosphate) 3'-pyrophosphohydrolase	COG0317	Signal transduction mechanisms	2.18592	Yes	1.73848	No	2.66926	Yes
PMIP26	PMI_RS18630	~	HN-S family DNA-binding protein	COG2916	Transcription	1.44923	No	2.16136	Yes	-1.17048	No
PMI0630	PMI_RS03105	dinG	ATP-dependent helicase	COG1199	Replication, recombination and repair	1.05364	No	2.17167	Yes	1.62203	No
PMI0375	PMI_RS01795	recA	RecA protein	COG0468	Replication, recombination and repair	1.70061	No	2.06584	Yes	2.06797	No
PMI3203	PMI_RS15840	pfkA^	6-phosphofructokinase (EC 2.7.1.11)	COG0205	Carbohydrate transport and metabolism	2.69485	No	2.82513	Yes	6.87974	No
PMI2754	PMI_RS13575	pgi^	glucose-6-phosphate isomerase (EC 5.3.1.9)	COG0166	Carbohydrate transport and metabolism	1.90023	No	2.41645	Yes	2.67498	No
PMI0378	PMI_RS01835	gshA	glutamate-cysteine ligase (EC 6.3.2.2)	COG2918	Coenzyme transport and metabolism	1.52763	No	2.00825	Yes	2.04934	No
PMI3368	PMI_RS16765	hflC	HflC protein (regulator of FtsH protease)	COG0330	Posttranslational modification, protein turnover, chaperones	1.67834	No	3.41255	Yes	1.48332	No
PMI3367	PMI_RS16760	hflK	protease FtsH subunit HflK	COG0330	Posttranslational modification, protein turnover, chaperones	1.4042	No	4.26589	Yes	1.46101	No
PMI0937	PMI_RS04595					1.70146	No	2.3549	Yes	1.63901	No
PMI1020	PMI_RS04955		membrane-bound metal-dependent hydrolase	COG1988	General function prediction only	1.73379	No	2.1452	Yes	1.22779	No
PMIt040	PMI_RS08925					1.14437	No	2.07142	Yes	1.0576	No
PMI3296	PMI_RS16385		hypothetical protein	COG3085	Function unknown	1.66855	No	2.32678	Yes	1.94243	No
PMIt076	PMI_RS16555					1.48038	No	2.67139	Yes	1.69481	No
PMIP41	PMI_RS18695		putative transcriptional regulator	COG3636	Mobilome: prophages, transposons	1.41824	No	6.26005	Yes	2.87609	No
PMI2012	PMI_RS09920	xerD	tyrosine recombinase XerD subunit	COG4974	Replication, recombination and repair	1.94885	No	3.46283	Yes	1.95288	No
PMI1891	PMI_RS09335	rseC~	positive regulator of sigma(E), RseC/MucC	COG3086	Signal transduction mechanisms	1.9125	No	2.20713	Yes	2.49704	Yes
PMI1730	PMI_RS08490	rcsB	two component transcriptional regulator, LuxR family	COG2197	Signal transduction mechanisms	1.92918	No	2.00762	Yes	2.44604	Yes
*Denotes genes previously identified as fitness factors for ascending UTI by STM
^Denotes genes previously identified to be upregulated during ascending UTI
~Denotes genes previously identified to be fitness factors for CAUTI by Tn-seq
