# Supplementary material for: Twin arginine translocation, ammonia incorporation, and polyamine biosynthesis are crucial for Proteus mirabilis fitness during bloodstream infection
Source: PLoS Pathog. 2019 Apr 22;15(4):e1007653. doi: 10.1371/journal.ppat.1007653 (PMC6497324; doi:10.1371/journal.ppat.1007653)
Supplement: S4 Table — (XLSX) [file ppat.1007653.s012.xlsx]

## Sheet: Sup Table 3 Serum only
PMI Number	ORF	Gene	Name	Function	Category	HI-Niave Serum Fold Change	HI-Naïve Serum Defect	HI-APS Fold Change	HI-APS Defect	RPMI Fold Change	RPMI Defect
PMI1764	PMI_RS08650	hexA^~	LysR-family transcriptional regulator	COG0583	Transcription	2.05496	Yes	2.09576	Yes	1.87025	No
PMI3622	PMI_RS18020	fis~	DNA-binding protein Fis	COG2901	Transcription	2.07065	Yes	2.08233	Yes	1.72902	No
PMI2349	PMI_RS11620	tolC~	outer membrane protein TolC precursor	COG1538	Cell wall/membrane/envelope biogenesis	2.30647	Yes	2.61367	Yes	1.37094	No
PMI0856	PMI_RS04200	~	uncharacterized protein	COG1399	Function unknown	2.0119	Yes	2.32761	Yes	2.01039	No
PMI3026	PMI_RS14970	aroK~	shikimate kinase (EC 2.7.1.71)	COG0703	Amino acid transport and metabolism	2.10692	Yes	2.02427	Yes	1.32011	No
PMI0096	PMI_RS00460	xseB~	Exodeoxyribonuclease VII small subunit (EC 3.1.11.6)	COG1722	Replication, recombination and repair	3.09434	Yes	2.24638	Yes	2.30563	No
PMI3705	PMI_RS18435	*	ABC transporter ATP-binding protein	COG4178	General function prediction only	2.22267	Yes	4.1926	Yes	1.42568	No
PMI3027	PMI_RS14975	aroB	3-dehydroquinate synthase (EC 4.2.3.4)	COG0337	Amino acid transport and metabolism	2.46922	Yes	2.04389	Yes	1.80931	No
PMI3707	PMI_RS18445		FecR family protein	COG3712	Inorganic ion transport and metabolsim	4.14832	Yes	4.51318	Yes	1.59797	No
PMI1426	PMI_RS06900	hmuR2	hemin receptor	COG4771	Inorganic ion transport and metabolsim	2.87099	Yes	2.4764	Yes	1.10009	No
PMI1304	PMI_RS06290	rnfA	electron transport complex protein	COG4657	Energy production and conversion	2.45141	Yes	2.37966	Yes	4.78357	No
PMI1307	PMI_RS06305	rnfD	electron transport complex protein	COG4658	Energy production and conversion	3.24903	Yes	2.46421	Yes	2.68685	No
PMI1309	PMI_RS06315	rnfE	electron transport complex protein	COG4660	Energy production and conversion	2.82489	Yes	2.52786	Yes	3.48104	No
PMI2023	PMI_RS09975	ubiH	2-octaprenyl-6-methoxyphenol hydroxylase (EC 1.14.13.-)/2-octaprenyl-3-methyl-6-methoxy-1,4-benzoquinol hydroxylase (EC 1.14.13.-)	COG0654	Coenzyme transport and metabolism	4.45644	Yes	2.64429	Yes	1.82978	No
PMI1597	PMI_RS07795		transcriptional regulator, AraC family	COG2207	Transcription	4.05858	Yes	2.42814	Yes	5.09108	No
PMI1784	PMI_RS08750	cvpA^	colicin V production protein	COG1286	Function unknown	8.09177	Yes	3.63424	Yes	11.097	No
PMI3463	PMI_RS17260	holC^	DNA polymerase III, chi subunit (EC 2.7.7.7)	COG2927	Replication, recombination and repair	13.4149	Yes	9.11063	Yes	9.29853	No
PMI0697	PMI_RS03430	ftsK	DNA translocase FtsK	COG1674	Cell cycle control, cell division, chromosome partitioning	2.05157	Yes	4.27983	Yes	3.48862	No
PMI0396	PMI_RS01950		putative lipoprotein	COG5544	Function unknown	2.40064	Yes	2.0705	Yes	1.9624	No
PMI_RS15075	PMI_RS15075					2.12495	Yes	2.17056	Yes	1.66999	No
PMI3537	PMI_RS17580		ubiquinone biosynthesis protein UbiJ	COG3165	Coenzyme transport and metabolism	4.20301	Yes	2.46359	Yes	3.57197	No
PMI0358	PMI_RS01715	apbE	thiamine biosynthesis lipoprotein	COG1477	Coenzyme transport and metabolism	3.85077	Yes	2.71432	Yes	3.40053	No
PMI2495	PMI_RS12330	holD	DNA polymerase III, psi subunit (EC 2.7.7.7)	COG3050	Replication, recombination and repair	4.02599	Yes	12.9965	Yes	5.90685	No
PMI3205	PMI_RS15850	tpiA	triosephosphate isomerase (EC 5.3.1.1)	COG0149	Carbohydrate transport and metabolism	5.48787	Yes	3.71304	Yes	5.03605	No
PMI2752	PMI_RS13565	ubiA	4-hydroxybenzoate polyprenyltransferase (EC 2.5.1.39)	COG0382	Coenzyme transport and metabolism	4.79655	Yes	2.97211	Yes	3.41454	No
PMI0029	PMI_RS00140	exbB^~	outer membrane transport energization protein ExbB (TC 2.C.1.1.1)	COG0811	Intracellular trafficking, secretion, and vesicular transport	2.93546	Yes	1.70202	No	1.30462	No
PMI0448	PMI_RS02210	ubiF~	2-octaprenyl-3-methyl-6-methoxy-1,4-benzoquinol hydroxylase (EC 1.14.13.-)	COG0654	Coenzyme transport and metabolism	2.21903	Yes	1.86988	No	-1.23589	No
PMI0714	PMI_RS03510	cmk~	cytidylate kinase (EC 2.7.4.14)	COG0283	Nucleotide transport and metabolsim	2.71994	Yes	1.204	No	1.64902	No
PMI1355	PMI_RS06540	tonB~	outer membrane transport energization protein TonB (TC 2.C.1.1.1)	COG0810	Cell wall/membrane/envelope biogenesis	2.21381	Yes	1.92012	No	1.21453	No
PMI0030	PMI_RS00145	exbD*^	outer membrane transport energization protein ExbD (TC 2.C.1.1.1)	COG0848	Intracellular trafficking, secretion, and vesicular transport	3.72719	Yes	1.94171	No	1.52909	No
PMI0601	PMI_RS02960	pgl^	6-phosphogluconolactonase	COG2706	Carbohydrate transport and metabolism	2.31193	Yes	1.76319	No	2.40608	No
PMI1802	PMI_RS08835	aroC	chorismate synthase (EC 4.2.3.5)	COG0082	Amino acid transport and metabolism	2.23636	Yes	1.61559	No	1.68827	No
PMI3292	PMI_RS16330	aroE	shikimate dehydrogenase (EC 1.1.1.25)	COG0169	Amino acid transport and metabolism	2.27096	Yes	1.88405	No	1.50747	No
PMI1425	PMI_RS06895	hmuR1	hemin receptor	COG1629	Inorganic ion transport and metabolsim	2.66576	Yes	1.78615	No	1.14652	No
PMI0696	PMI_RS03425	lrp	transcriptional regulator, AsnC family	COG1522	Transcription	2.61895	Yes	1.65504	No	1.85972	No
PMI2321	PMI_RS11480	nudH	(di)nucleoside polyphosphate hydrolase	COG0494	Defense mechanisms	2.05251	Yes	1.27238	No	1.77357	No
PMI1472	PMI_RS07125	oppD	oligopeptide ABC transporter, ATP-binding protein	COG0444	Amino acid transport and metabolism	2.0183	Yes	1.74186	No	2.44533	No
PMI3017	PMI_RS14925	hslR^	heat shock protein Hsp15	COG1188	Translation, ribosomal structure and biogenesis	2.07819	Yes	1.4932	No	1.7669	No
PMI_RS02450	PMI_RS02450					2.25015	Yes	-1.07309	No	2.09328	No
PMI1113	PMI_RS05400		hypothetical protein	COG0217	Transcription	4.61598	Yes	14.4771	No	10.4973	No
PMIt043	PMI_RS08940					2.0245	Yes	1.91866	No	1.45545	No
PMIt045	PMI_RS08950					3.07084	Yes	1.93864	No	1.70294	No
PMI2571	PMI_RS12695					2.21165	Yes	1.7957	No	2.35536	No
PMI3632	PMI_RS18070	mreC	rod shape-determining protein MreC	COG1792	Cell cycle control, cell division, chromosome partitioning	6.27682	Yes	1.66974	No	2.97643	No
PMI3327	PMI_RS16535	rffM/wecG	probable UDP-N-acetyl-D-mannosaminuronic acid transferase	COG1922	Cell wall/membrane/envelope biogenesis	2.01197	Yes	1.54884	No	1.63804	No
PMI1308	PMI_RS06310	rnfG	electron transport complex protein	COG4659	Energy production and conversion	4.00845	Yes	3.0458	No	4.17938	No
PMI0386	PMI_RS01875	rplS	LSU ribosomal protein L19P	COG0335	Translation, ribosomal structure and biogenesis	3.62131	Yes	2.07765	No	4.91083	No
PMI2017	PMI_RS09945	ygfZ	aminomethyltransferase	COG0354	Posttranslational modification, protein turnover, chaperones	3.46706	Yes	1.38637	No	3.6551	No
PMIP26	PMI_RS18630	~	HN-S family DNA-binding protein	COG2916	Transcription	1.44923	No	2.16136	Yes	-1.17048	No
PMI0630	PMI_RS03105	dinG	ATP-dependent helicase	COG1199	Replication, recombination and repair	1.05364	No	2.17167	Yes	1.62203	No
PMI0375	PMI_RS01795	recA	RecA protein	COG0468	Replication, recombination and repair	1.70061	No	2.06584	Yes	2.06797	No
PMI3203	PMI_RS15840	pfkA^	6-phosphofructokinase (EC 2.7.1.11)	COG0205	Carbohydrate transport and metabolism	2.69485	No	2.82513	Yes	6.87974	No
PMI2754	PMI_RS13575	pgi^	glucose-6-phosphate isomerase (EC 5.3.1.9)	COG0166	Carbohydrate transport and metabolism	1.90023	No	2.41645	Yes	2.67498	No
PMI0378	PMI_RS01835	gshA	glutamate-cysteine ligase (EC 6.3.2.2)	COG2918	Coenzyme transport and metabolism	1.52763	No	2.00825	Yes	2.04934	No
PMI3368	PMI_RS16765	hflC	HflC protein (regulator of FtsH protease)	COG0330	Posttranslational modification, protein turnover, chaperones	1.67834	No	3.41255	Yes	1.48332	No
PMI3367	PMI_RS16760	hflK	protease FtsH subunit HflK	COG0330	Posttranslational modification, protein turnover, chaperones	1.4042	No	4.26589	Yes	1.46101	No
PMI0937	PMI_RS04595					1.70146	No	2.3549	Yes	1.63901	No
PMI1020	PMI_RS04955		membrane-bound metal-dependent hydrolase	COG1988	General function prediction only	1.73379	No	2.1452	Yes	1.22779	No
PMIt040	PMI_RS08925					1.14437	No	2.07142	Yes	1.0576	No
PMI3296	PMI_RS16385		hypothetical protein	COG3085	Function unknown	1.66855	No	2.32678	Yes	1.94243	No
PMIt076	PMI_RS16555					1.48038	No	2.67139	Yes	1.69481	No
PMIP41	PMI_RS18695		putative transcriptional regulator	COG3636	Mobilome: prophages, transposons	1.41824	No	6.26005	Yes	2.87609	No
PMI2012	PMI_RS09920	xerD	tyrosine recombinase XerD subunit	COG4974	Replication, recombination and repair	1.94885	No	3.46283	Yes	1.95288	No
*Denotes genes previously identified as fitness factors for ascending UTI by STM
^Denotes genes previously identified to be upregulated during ascending UTI
~Denotes genes previously identified to be fitness factors for CAUTI by Tn-seq
