# Supplementary material for: Twin arginine translocation, ammonia incorporation, and polyamine biosynthesis are crucial for Proteus mirabilis fitness during bloodstream infection
Source: PLoS Pathog. 2019 Apr 22;15(4):e1007653. doi: 10.1371/journal.ppat.1007653 (PMC6497324; doi:10.1371/journal.ppat.1007653)
Supplement: S5 Table — (XLSX) [file ppat.1007653.s013.xlsx]

## Sheet: Sup Table 4 Bacteremia defects
PMI Number	ORF Designation	Gene	Name	Function	Category	Spleen Fold Change	Liver Fold Change	Infection Specific Defect (Liver and Spleen)	Infection Specific Defect (Spleen Only)	RPMI Defect	HI-Naive Serum Defect	HI-APS Serum Defect	Part of an Operon?	Infection-specific genes in operon?	Spleen-specific hits in Operon?	Percent infection-specific	In vitro hits in operon?	GO terms	KEGG Pathways
PMI0001	PMI_RS00005	thrA	aspartate kinase (EC 2.7.2.4)/homoserine dehydrogenase (EC 1.1.1.3)	COG0527,COG0460	Amino acid transport and metabolism	18.709	6.54026	Yes	No	No	No	No	Yes	1/3 genes	2/3 genes	0.666667	0/3 genes	Amino acid, aspartate, threonine, lysine, phosphorylation, oxidation-reduction, homoserine, ATP binding, kinase, oxidoreductase, transferase, NADP binding	Lysine biosynthesis, homoserine biosynthesis, glycine serine threonina metabolism, monobactam biosynthesis, cysteine methionine metabolism
PMI0023	PMI_RS00110					11.5999	4.39957	Yes	No	No	No	No						Adhesion
PMI0027	PMI_RS00130		DedA-family membrane protein	COG0586	Function unknown	32.9444	11.9428	Yes	No	No	No	No
PMI0045	PMI_RS00220	cpdB~	2',3'-cyclic-nucleotide 2'-phosphodiesterase precursor	COG0737	Defense mechanisms	25.4473	6.84574	Yes	No	No	No	No							Purine metabolism, pyrimidine metabolism
PMI0107	PMI_RS00515	cyoB^~	cytochrome bo3 quinol oxidase subunit 1 apoprotein (EC 1.10.3.-)	COG0843	Energy production and conversion	20.7639	5.36568	Yes	No	No	No	No	Yes	1/5 genes	4/5 genes	0.8	0/5 genes	Aerobic respiration, electron transport chain, oxidation-reduction, proton transport, oxidase, iron binding, oxidoreductase, electron transfer, heme binding, respiratory chain, membrane	Electron transfer, oxidative phosphorylation
PMI0111	PMI_RS00535	ampG	Beta-lactamase induction signal transducer (MFS-family transporter)	COG2814	Carbohydrate transport and metabolism	28.6598	8.7092	Yes	No	No	No	No						Transport	beta-lactam resistance
PMI0117	PMI_RS00565	lon~	ATP-dependent proteinase. Serine peptidase. MEROPS family S16	COG0466	Posttranslational modification, protein turnover, chaperones	88.754	18.9478	Yes	No	No	No	No							Metabolism, peptidases
PMI0119	PMI_RS00575	ppiD	peptidyl-prolyl cis-trans isomerase D	COG0760	Posttranslational modification, protein turnover, chaperones	32.9766	11.9521	Yes	No	No	No	No							Chaperones
PMI0131	PMI_RS00635	acrB~	inner membrane rnd family protein acrb	COG0841	Defense mechanisms	30.7152	7.26818	Yes	No	No	No	No	Yes	1/2 genes	2/2 genes	1	0/2 genes	Transport	beta-lactam resistance, cationic antimicrobial peptide resistance
PMI0135	PMI_RS00655	kefA	potassium efflux protein	COG3264	Cell wall/membrane/envelope biogenesis	13.0399	4.95486	Yes	No	No	No	No						Transmembrane, membrane, transport	Ion channels
PMI0149	PMI_RS00720		drug/sodium antiporter	COG0534	Defense mechanisms	32.0121	10.0924	Yes	No	No	No	No						Transport
PMI0204	PMI_RS00980	mrcB	penicillin-binding protein	COG0744	Cell wall/membrane/envelope biogenesis	18.8783	7.02594	Yes	No	No	No	No							Peptidoglycan biosynthesis
PMI0217	PMI_RS01045	relA	GTP pyrophosphokinase	COG0317	Signal transduction mechanisms	15.6622	6.14415	Yes	No	No	No	No							ppGpp biosynthesis, purine metabolism
PMI0372	PMI_RS01780	aas^	Aas bifunctional protein [includes: 2-acylglycerophosphoethanolamine acyltransferase and acyl-[acyl-carrier-protein] synthetase	COG0318	Secondary metabolites biosynthesis, transport and catabolism	15.4962	5.64045	Yes	No	No	No	No	Yes	1/3 genes	2/3 genes	0.666667	0/3 genes		Fatty acid degradation, glycerophospholipid metabolism
PMI0395	PMI_RS01920	clpB~	chaperone ClpB (heat-shock protein F84.1)	COG0542	Posttranslational modification, protein turnover, chaperones	33.2011	10.5026	Yes	No	No	No	No							Chaperones
PMI0454	PMI_RS02275	nagB^~	glucosamine-6-phosphate deaminase (EC 3.5.99.6)	COG0363	Carbohydrate transport and metabolism	38.9233	9.50859	Yes	No	No	No	No	Yes	1/4 genes	4/4 genes	1	0/4 genes		N-acetylglucosamine degradation, amino sugar and nucleotide sugar metabolism
PMI0543	PMI_RS02675	fur~	ferric uptake regulation protein	COG0735	Inorganic ion transport and metabolsim	65.6317	25.8709	Yes	No	No	No	No							Transcription factors
PMI0651	PMI_RS03205	asmA	outer membrane assembly protein	COG2982	Cell wall/membrane/envelope biogenesis	17.5682	6.58599	Yes	No	No	No	No							Signaling and cellular processes
PMI0705	PMI_RS03470	pflB^~	formate acetyltransferase	COG1882	Energy production and conversion	24.0025	6.48565	Yes	No	No	No	No							Pyruvate metabolism, propanoate metabolism, butanoate metabolism, mixed acid fermentation, formate fermentation
PMI0707	PMI_RS03480		ribosomal protein S12 methylthiotransferase accessory factor	COG1944	Translation, ribosomal structure and biogenesis	35.9626	12.5537	Yes	No	No	No	No							Ribosome biogenesis
PMI0769	PMI_RS03780	pepN	aminopeptidase N	COG0308	Amino acid transport and metabolism	18.5367	6.22123	Yes	No	No	No	No						Proteolysis, aminopeptidase, metallopeptidase, zinc binding, hydrolase	Glutathione metabolism, hydrolases, aminopeptidases
PMI0829	PMI_RS04070	bcr	bicyclomycin resistance protein (sulfonamide resistance protein) (MFS-family transporter)	COG2814	Carbohydrate transport and metabolism	38.8775	10.5186	Yes	No	No	No	No	Yes	1/2 genes	2/2 genes	1	0/2 genes	Transport	Signaling and cellular processes, transporters
PMI1043	PMI_RS05070	arnB~	UDP-4-amino-4-deoxy-l-arabinose--oxoglutarate aminotransferase	COG0399	Cell wall/membrane/envelope biogenesis	66.7923	29.9388	Yes	No	No	No	No	Yes	4/7 genes	4/7 genes	0.571429	0/7 genes	Lipid, lipopoysaccharide, lipid A, response to antibiotic, catalytic, transaminase, transferase, aminotransferase	Polymyxin resistance, amino sugar and nucleotide metabolism, cationic antimicrobial peptide resistance, two-component system
PMI1044	PMI_RS05075	arnC~	undecaprenyl-phosphate 4-deoxy-4-formamido-l-arabinose transferase	COG0463	Cell wall/membrane/envelope biogenesis	75.2168	31.5565	Yes	No	No	No	No	Yes	4/7 genes	4/7 genes	0.571429	0/7 genes	Lipid, lipopoysaccharide, lipid A, response to antibiotic, catalytic, transaminase, transferase, aminotransferase	Polymyxin resistance, amino sugar and nucleotide metabolism, cationic antimicrobial peptide resistance
PMI1045	PMI_RS05080	arnA*~	bifunctional polymyxin resistance protein [includes: UDP-glucuronic acid decarboxylase and UDP-4-amino-4-deoxy-l-arabinose formyltransferase	COG0223	Translation, ribosomal structure and biogenesis	41.3473	22.8948	Yes	No	No	No	No	Yes	4/7 genes	4/7 genes	0.571429	0/7 genes	Lipid, lipopoysaccharide, lipid A, response to antibiotic, catalytic, transaminase, transferase, aminotransferase	Polymyxin resistance, amino sugar and nucleotide metabolism, cationic antimicrobial peptide resistance
PMI1046	PMI_RS05085	*~	polysaccharide deacetylase	COG0726	Carbohydrate transport and metabolism	40.901	17.1163	Yes	No	No	No	No	Yes	4/7 genes	4/7 genes	0.571429	0/7 genes	Lipid, lipopoysaccharide, lipid A, response to antibiotic, catalytic, transaminase, transferase, aminotransferase	Polymyxin resistance, amino sugar and nucleotide metabolism, cationic antimicrobial peptide resistance
PMI1297	PMI_RS06260	~	hypothetical protein	COG5339	Function unknown	21.469	7.00976	Yes	No	No	No	No
PMI1367	PMI_RS06600	mppA	periplasmic murein peptide-binding protein precursor	COG4166	Amino acid transport and metabolism	25.2684	9.337	Yes	No	No	No	No						Transmembrane, transport, ATP-binding	Beta-lactam resistance, ABC transporters, quorum sensing, peptide transport
PMI1389	PMI_RS06710	slyB~	outer membrane lipoprotein	COG3133	Cell wall/membrane/envelope biogenesis	63.5335	32.4695	Yes	No	No	No	No							Signaling and cellular processes, transporters
PMI1486	PMI_RS07195	adhE^	acetaldehyde dehydrogenase (EC 1.2.1.10)/alcohol dehydrogenase AdhE (EC 1.1.1.1)	COG1454,COG1012	Energy production and conversion	24.8809	7.70249	Yes	No	No	No	No							Glycolysis/gluconeogenesis, fatty acid degradation, tyrosine metabolism, pyruvate metabolism, chloralkane and chloralkene degradation, naphthalene degradation, butanoate metabolism, biosynthesis of secondary metabolites, biosynthesis of antibiotics, degradation of aromatic compounds
PMI1499	PMI_RS07265	sppA	protease IV (signal peptide peptidase)	COG0616	Posttranslational modification, protein turnover, chaperones	19.6953	6.74882	Yes	No	No	No	No							Peptidase, serine endopeptidase
PMI1734	PMI_RS08510	nrdA~	ribonucleoside-diphosphate reductase class Ia alpha subunit (EC 1.17.4.1)	COG0209	Nucleotide transport and metabolsim	54.1362	11.6172	Yes	No	Yes	No	No	Yes	2/3 genes	2/3 genes	0.666667	0/3 genes		Pyrimidine deoxyribonucleotide biosynthesis, adenosine deoxyribonucleotide biosynthesis, guanosine deoxyribonucleotide biosynthesis, purine metabolism, pyrimidine metabolism
PMI1735	PMI_RS08515	nrdB~	ribonucleoside-diphosphate reductase class Ia beta subunit (EC 1.17.4.1)	COG0208	Nucleotide transport and metabolsim	46.2894	10.2092	Yes	No	Yes	No	No	Yes	2/3 genes	2/3 genes	0.666667	0/3 genes		Pyrimidine deoxyribonucleotide biosynthesis, adenosine deoxyribonucleotide biosynthesis, guanosine deoxyribonucleotide biosynthesis, purine metabolism, pyrimidine metabolism
PMI1757	PMI_RS08620	nuoG	NADH dehydrogenase subunit G (EC 1.6.5.3)	COG1034	Energy production and conversion	16.9546	7.32319	Yes	No	No	No	No	Yes	2/13 genes	8/13 genes	0.615385	0/13 genes	Oxidoreductase	Oxidative phosphorylation, oxidoreductase reactions
PMI1760	PMI_RS08635	nuoC/nuoD^~	NADH dehydrogenase subunit C (EC 1.6.5.3)/NADH dehydrogenase subunit D (EC 1.6.5.3)	COG0649,COG0852	Energy production and conversion	28.8571	9.79558	Yes	No	No	No	No	Yes	2/13 genes	8/13 genes	0.615385	0/13 genes	Oxidoreductase	Oxidative phosphorylation, oxidoreductase reactions
PMI1794	PMI_RS08795	~	hypothetical protein	COG0697	Amino acid transport and metabolism	30.969	11.3072	Yes	No	No	No	No						Transport
PMI1829	PMI_RS09025	ptsI^~	phosphoenolpyruvate--protein phosphotransferase (EC 2.7.3.9)	COG1080	Carbohydrate transport and metabolism	27.9873	6.46364	Yes	No	No	No	No							Signaling and cellular processes, phosphotransferase
PMI1842	PMI_RS09090		Beta-barrel assembly machine subunit BamB	COG1520	Cell wall/membrane/envelope biogenesis	35.087	15.2093	Yes	No	No	No	No	Yes	1/3 genes	2/3 genes	0.666667	0/3 genes		Signaling and cellular processes
PMI1848	PMI_RS09120		23S rRNA m(2)A-2503 methyltransferase (EC 2.1.1.192)	COG0820	Translation, ribosomal structure and biogenesis	32.5012	8.09009	Yes	No	No	No	No							Methyltransferase, ribosome biogenesis
PMI1890	PMI_RS09330	lepA	GTP-binding protein LepA	COG0481	Translation, ribosomal structure and biogenesis	31.6995	12.0933	Yes	No	No	No	No	Yes	1/2 genes	1/2 genes	0.5	0/2 genes
PMI1902	PMI_RS09385	recN	DNA replication and repair protein RecN	COG0497	Replication, recombination and repair	29.0955	8.92261	Yes	No	No	No	No						DNA repair, DNA recombination, DNA damage, ATP binding	DNA repair and recombination
PMI1945	PMI_RS09585	ireA^~	TonB-dependent ferric siderophore receptor	COG4771	Inorganic ion transport and metabolsim	25.4593	7.04078	Yes	No	No	No	No						Transport	Iron acquisition
PMI2024	PMI_RS09980	pepP~	aminopeptidase P (EC:3.4.11.9). Metallo peptidase. MEROPS family M24B	COG0006	Amino acid transport and metabolism	27.1505	8.31197	Yes	No	No	No	No	Yes	1/3 genes	3/3 genes	1	1/3 genes		Peptidase, aminopeptidase
PMI2043	PMI_RS10070	rtxA				10.6607	4.23057	Yes	No	No	No	No							Toxin, membrane damaging toxin, pore-forming toxin, RTX toxin
PMI2081	PMI_RS10255		AMP-binding protein	COG1022	Lipid transport and metabolism	32.22	10.1883	Yes	No	No	No	No						Metabolic, catalytic	Long-chain fatty acid activation, fatty acid beta oxidation, stearate biosynthesis, palmitate biosynthesis, fatty acid biosynthesis, fatty acid degradation, fatty acid metabolism, quorum sensing, beta-oxidation, acyl-CoA synthesis
PMI2094	PMI_RS10315	speA~	arginine decarboxylase (EC 4.1.1.19)	COG1166	Amino acid transport and metabolism	59.8087	13.7692	Yes	No	No	No	No							Arginine and proline metabolism, putrescine biosynthesis, agmatine biosynthesis, arginine degradation,
PMI2109	PMI_RS10390	mgtE	magnesium transporter	COG2239	Inorganic ion transport and metabolsim	25.5691	12.0208	Yes	No	No	No	No						Cation transport, magnesium transport, metal binding, membrane, transport	Magnesium transport
PMI2185	PMI_RS10770	htpG^~	chaperone protein HtpG (heat shock protein HtpG)	COG0326	Posttranslational modification, protein turnover, chaperones	21.4237	6.15605	Yes	No	No	No	No							Chaperone
PMI2235	PMI_RS11010	mutS	DNA mismatch repair protein MutS	COG0249	Replication, recombination and repair	21.3582	6.57982	Yes	No	No	No	No						DNA repair, mismatch repair, DNA damage, nucleotide binding, DNA binding, ATP binding, mismatched DNA binding	DNA mismatch repair
PMI2297	PMI_RS11345	^	amino acid decarboxylase	COG1611	General function prediction only	20.8116	7.2375	Yes	No	No	No	No	Yes	1/2 genes	1/2 genes	0.5	0/2 genes		Purine metabolism, pyrimidine metabolism
PMI2320	PMI_RS11475	ptsP	phosphoenolpyruvate-protein phosphotransferase	COG3605	Signal transduction mechanisms	22.4574	9.8021	Yes	No	No	No	No	Yes	1/2 genes	1/2 genes	0.5	1/2 genes	Phosphorylation, phosphoenolpyruvate phosphotransferase, catalytic, transporter, transferase, transport	Phosphotransferase
PMI2328	PMI_RS11515	rapA^	RNA polymerase-associated protein	COG0553	Replication, recombination and repair	37.1749	10.2454	Yes	No	No	No	No
PMI2359	PMI_RS11665	glnE	glutamate-ammonia-ligase adenylyltransferase	COG1391	Posttranslational modification, protein turnover, chaperones	20.3444	7.04223	Yes	No	No	No	No	Yes	1/2 genes	2/2 genes	1	0/2 genes	metabolic, catalytic, nucleotide binding, ATP binding, adenyltransferase, transferase, nucleotidyltransferase	Nucleotidyltransferase, adenylytransferase
PMI2414	PMI_RS11945	deoB^~	phosphopentomutase	COG1015	Carbohydrate transport and metabolism	25.2802	7.79723	Yes	No	No	No	No	Yes	2/4 genes	4/4 genes	1	0/4 genes		2-deoxy-alpha-D-ribose 1-phosphate degradation, purine ribonucleoside degradation, pentose phosphate pathway, purine metabolism
PMI2415	PMI_RS11950	deoA^~	thymidine phosphorylase (EC 2.4.2.4)	COG0213	Nucleotide transport and metabolsim	45.1248	8.94491	Yes	No	No	No	No	Yes	2/4 genes	4/4 genes	1	0/4 genes		2-deoxy-alpha-D-ribose 1-phosphate degradation, purine ribonucleoside degradation, pyrimidine metabolism
PMI2454	PMI_RS12130	^~				24.6876	4.44629	Yes	No	No	No	No	Yes	1/3 genes	2/3 genes	0.666667	0/3 genes
PMI2478	PMI_RS12250	^	DNA helicase	COG1205	Replication, recombination and repair	12.5682	4.63335	Yes	No	No	No	No	Yes	1/2 genes	2/2 genes	1	0/2 genes
PMI2479	PMI_RS12255	^				16.695	6.07363	Yes	No	No	No	No	Yes	2/3 genes	3/3 genes	1	0/2 genes
PMI2480	PMI_RS12260	^	plasmid ATP-dependent helicase	COG0553	Replication, recombination and repair	21.4268	7.66275	Yes	No	No	No	No	Yes	2/3 genes	3/3 genes	1	0/2 genes
PMI2509	PMI_RS12400					39.5629	9.5579	Yes	No	No	No	No
PMI2547	PMI_RS12595	dcuA	anaerobic C4-dicarboxylate transporter	COG2704	Carbohydrate transport and metabolism	35.5457	8.39773	Yes	No	No	No	No						Transport	C4-dicarboxylate transport
PMI2599	PMI_RS12835	nrpR	non-ribosomal peptide synthase (siderophore synthase)	COG1020	Secondary metabolites biosynthesis, transport and catabolism	15.376	5.35257	Yes	No	No	No	No	Yes	2/9 genes	6/9 genes	0.666667	0/9 genes	Metabolic, catalytic	Iron acquisition, biosynthesis of siderophore group nonribosomal peptides
PMI2600	PMI_RS12840	nrpS	non-ribosomal peptide synthase (siderophore synthase)	COG3321	Secondary metabolites biosynthesis, transport and catabolism	14.9422	4.8496	Yes	No	No	No	No	Yes	2/9 genes	6/9 genes	0.666667	0/9 genes	Metabolic, catalytic	Iron acquisition, biosynthesis of siderophore group nonribosomal peptides
PMI2648	PMI_RS13045					14.6267	5.52003	Yes	No	No	No	No						ATP binding	DNA repair
PMI2665	PMI_RS13130					37.8685	10.9408	Yes	No	No	No	No	Yes	1/3 genes	3/3 genes	1	0/3 genes
PMI2668	PMI_RS13145	pacA~	peptidoglycan O-acyl transferase	COG1696	Cell wall/membrane/envelope biogenesis	33.102	7.09646	Yes	No	No	No	No	Yes	2/2 genes	2/2 genes	1	0/2 genes	Alginic acid biosynthesis, transferase, membrane
PMI2669	PMI_RS13150	pacB	peptidoglycan O-acyl transferase	COG2845	Function unknown	31.1438	8.60637	Yes	No	No	No	No	Yes	2/2 genes	2/2 genes	1	0/2 genes
PMI2708	PMI_RS13345		multidrug efflux protein	COG0841	Defense mechanisms	12.5889	5.16337	Yes	No	No	No	No	Yes	1/2 genes	2/2 genes	1	0/2 genes		Acriflavine resistance, signaling and cellular processes, quorum sensing
PMI2716	PMI_RS13385	cutC	propanediol utilization protein (dehydratase)	COG1882	Energy production and conversion	15.97	6.78167	Yes	No	No	No	No						Metabolic, catalytic, choline, lyase, carbon-nitrogen lyase	Choline degradation
PMI2739	PMI_RS13500	dusA~	tRNA-U16,U17-dihydrouridine synthase	COG0042	Translation, ribosomal structure and biogenesis	39.8394	10.3269	Yes	No	No	No	No						tRNA dihydrouridine synthesis, tRNA processing, oxidation-reduction, tRNA binding, RNA binding, catalytic, FMN binding, oxidotreductase, flavin adenine dinucleotide binding	tRNA dihydrouridine synthesis
PMI2746	PMI_RS13535	uvrA	Excinuclease ABC subunit A	COG0178	Replication, recombination and repair	18.234	6.50766	Yes	No	No	No	No						DNA repair, nucleotide-excision repair, DNA damage, SOS response, nucleic acid phosphodiester bond hydrolysis, nucleotide binding, DNA binding, nuclease activity, ATP binding, zinc binding, excinuclease ABC activity, metal binding, cytoplasm	DNA repair, nucleotide excision repair
PMI2805	PMI_RS13855	kefB	Kef-type potassium/proton antiporter, CPA2 family (TC 2.A.37.1)	COG0475	Inorganic ion transport and metabolsim	19.6899	5.78399	Yes	No	No	No	No	Yes	1/3 genes	2/3 genes	0.666667	0/3 genes	Transport
PMI2835	PMI_RS14005	gor	NADPH-glutathione reductase (EC 1.8.1.7)	COG1249	Energy production and conversion	43.5682	16.7202	Yes	No	No	No	No							Glutathione-glutaredoxin redox reactions, oxidoreductases, glutathione metabolism
PMI2852	PMI_RS14095	avtA	valine-pyruvate aminotransferase apoenzyme (EC 2.6.1.66)	COG3977	Amino acid transport and metabolism	29.3495	9.12063	Yes	No	No	No	No							Alanine biosynthesis, valine leucine and isoleucine biosynthesis, biosynthesis of secondary metabolites, biosynthesis of antibiotics
PMI2881	PMI_RS14240	typA~	GTP-binding protein	COG1217	Signal transduction mechanisms	23.9259	5.76784	Yes	No	No	No	No
PMI2889	PMI_RS14280	tex^	transcription accessory protein	COG2183	Transcription	25.608	8.07072	Yes	No	No	No	No						Nucleobase-containing compound metabolic process, nucleic acid binding
PMI2892	PMI_RS14295	envZ	osmolarity sensor protein (two-component system sensor kinase)	COG0642	Signal transduction mechanisms	26.3254	8.39888	Yes	No	No	No	No	Yes	1/2 genes	2/2 genes	1	0/2 genes	Phosphorelay, signal transduction, phosphorylation, sensor kinase, nucleotide binding, ATP binding, kinase, transferase, intracellular, membrane	Two-component system, osmotic stress response, aminoglycoside resistance
PMI2895	PMI_RS14310	pstA~	phosphate ABC transporter membrane protein 2, PhoT family (TC 3.A.1.7.1)	COG0581	Inorganic ion transport and metabolsim	24.9765	7.10921	Yes	No	No	No	No	Yes	1/5 genes	5/5 genes	1	0/5 genes	Transport	Phosphate import
PMI2898	PMI_RS14325	~	amino acid ABC transporter substrate-binding protein, PAAT family (TC 3.A.1.3.-)	COG0834	Amino acid transport and metabolism	46.6998	13.5284	Yes	No	No	No	No	Yes	1/3 genes	3/3 genes	1	0/3 genes	Transport	Cysteine import
PMI2908	PMI_RS14375		beta-ketoacyl-ACP synthase	COG0304	Lipid transport and metabolism	19.3839	5.63996	Yes	No	No	No	No	Yes	1/8 genes	3/9 genes	0.333333	0/8 genes	Metabolic, catalytic, transferase
PMI2917	PMI_RS14420					32.5397	8.39512	Yes	No	No	No	No	Yes	1/2 genes	1/2 genes	0.5	0/2 genes	Membrane
PMI2919	PMI_RS14430					24.1977	7.11661	Yes	No	No	No	No
PMI2921	PMI_RS14440	feoB^~	ferrous iron transport protein B	COG0370	Inorganic ion transport and metabolsim	20.0862	7.55302	Yes	No	No	No	No	Yes	1/2 genes	1/2 genes	0.5	0/2 genes	Ferrous iron transport, iron homeostasis, transport, GTP binding, membrane	Iron transport
PMI2935	PMI_RS14510		putative tricarboxylic transport membrane protein	COG3333	General function prediction only	36.9394	10.015	Yes	No	No	No	No	Yes	1/2 genes	1/2 genes	0.5	0/2 genes	Transport	C4-dicarboxylate import, two-component system
PMI2947	PMI_RS14570	^	ABC transporter. substrate-binding protein	COG0747	Amino acid transport and metabolism	21.0408	6.29084	Yes	No	No	No	No	Yes	1/5 genes	5/5 genes	1	0/5 genes		Nickel import
PMI2967	PMI_RS14670		LacI-family transcriptional regulator	COG1609	Transcription	34.483	11.1292	Yes	No	No	No	No						Transcription. Regulation, DNA binding
PMI2976	PMI_RS14715	^	sodium:solute symporter	COG0591	Amino acid transport and metabolism	24.6348	7.29437	Yes	No	No	No	No	Yes	1/4 genes	3/4 genes	0.75	0/5 genes	Transport	Acetylneuraminate transport
PMI2980	PMI_RS14735		sodium:solute symporter	COG0733	General function prediction only	21.6179	6.75361	Yes	No	No	No	No						Transport	Na+ import
PMI2991	PMI_RS14790	idsB	VgrG-like protein	COG3501	General function prediction only	23.1558	7.32809	Yes	No	No	No	No	Yes	1/6 genes	3/6 genes	0.5	0/6 genes		Type VI secretion, secretion
PMI2998	PMI_RS14825	fim14C				27.8651	8.57062	Yes	No	No	No	No	Yes	2/6 genes	3/6 genes	0.5	0/6 genes		Fimbriae, chaperone-usher system
PMI2999	PMI_RS14830	fim14C'				16.5191	5.90925	Yes	No	No	No	No	Yes	2/6 genes	3/6 genes	0.5	0/6 genes		Fimbriae, chaperone-usher system
PMI3012	PMI_RS14895		hypothetical protein	COG2081	General function prediction only	30.7869	9.83469	Yes	No	No	No	No						Membrane
PMI3020	PMI_RS14940	metQ~	probable lipoprotein	COG1464	Inorganic ion transport and metabolsim	36.6276	9.34871	Yes	No	No	No	No						Transport	Methionine import
PMI3021	PMI_RS14945	mrcA*~	penicillin-binding protein 1A	COG5009	Cell wall/membrane/envelope biogenesis	26.7753	6.22801	Yes	No	No	No	No						Penicillin binding, transferase, hydrolase, membrane	Peptidoglycan biosynthesis, beta-lactam resistance
PMI3024	PMI_RS14960	~				56.7766	14.031	Yes	No	No	No	No	Yes	1/4 genes	4/4 genes	1	0/4 genes
PMI3048	PMI_RS15095					19.3882	6.00302	Yes	No	No	No	No						Transport
PMI3081	PMI_RS15250		C4-dicarboxylate anaerobic carrier	COG1288	General function prediction only	22.5017	7.04371	Yes	No	No	No	No	Yes	1/2 genes	2/2 genes	1	0/2 genes
PMI_RS15280	PMI_RS15280					17.652	5.95638	Yes	No	No	No	No	Yes	1/8 genes	3/8 genes	0.375	0/8 genes
PMI3098	PMI_RS15335					23.5869	8.26644	Yes	No	No	No	No	Yes	2/5 genes	3/5 genes	0.6	0/5 genes	UDP-glucose metabolism, membrane	Cellulose biosynthesis
PMI3099	PMI_RS15340	^				15.5903	5.47169	Yes	No	No	No	No	Yes	2/5 genes	3/5 genes	0.6	0/5 genes	UDP-glucose metabolism, membrane	Cellulose biosynthesis
PMI3104	PMI_RS15365	eptC	hypothetical protein	COG1368	Cell wall/membrane/envelope biogenesis	19.2493	6.36036	Yes	No	No	No	No						Metabolic, catalytic, sulfuric ester hydrolase, membrane	Sulfatase
PMI_RS15395	PMI_RS15395	~				29.1145	5.89875	Yes	No	No	No	No	Yes	1/5 genes	3/5 genes	0.6	0/5 genes		Nitrate reduction
PMI3114	PMI_RS15415	~				42.2212	8.76318	Yes	No	No	No	No	Yes	1/2 genes	2/2 genes	1	0/2 genes
PMI3122	PMI_RS15455					18.9572	6.54798	Yes	No	No	No	No
PMI3141	PMI_RS15540					21.3299	6.21174	Yes	No	No	No	No	Yes	1/3 genes	3/3 genes	1	0/3 genes	DNA methylation, DNA restriction-modification, methylation, nucleic acid phosphodiester bond hydrolysis, nucleic acid binding, DNA binding, endonuclease, methyltransferase	Restriction modification system
PMI3159	PMI_RS15620	^~	glycosyl transferase	COG0438	Cell wall/membrane/envelope biogenesis	41.229	10.446	Yes	No	No	No	No	Yes	3/4 genes	4/4 genes	1	0/4 genes
PMI3161	PMI_RS15630	~	glycosyl transferase	COG0438	Cell wall/membrane/envelope biogenesis	55.8677	13.7949	Yes	No	No	No	No	Yes	3/4 genes	4/4 genes	1	0/4 genes
PMI3162	PMI_RS15635		glycosyl transferase	COG0438	Cell wall/membrane/envelope biogenesis	32.7976	10.6448	Yes	No	No	No	No	Yes	3/4 genes	4/4 genes	1	0/4 genes
PMI3163	PMI_RS15640	rfaL/waaL	O-antigen ligase	COG3307	Cell wall/membrane/envelope biogenesis	40.1126	10.5586	Yes	No	No	No	No						Ligase, membrane	O-antigen ligase, lipopolysaccharide biosynthesis
PMI3168	PMI_RS15665	waaQ/rfaQ	lipopolysaccharide core biosynthesis glycosyl transferase	COG0859	Cell wall/membrane/envelope biogenesis	38.6975	8.16844	Yes	No	No	No	No	Yes	2/5 genes	4/5 genes	0.8	0/5 genes		Lipopolysaccharide biosynthesis
PMI3169	PMI_RS15670	wabG	lipopolysaccharide core biosynthesis glycosyl transferase	COG0438	Cell wall/membrane/envelope biogenesis	53.1614	13.6826	Yes	No	Yes	No	No	Yes	2/5 genes	4/5 genes	0.8	0/5 genes		Lipopolysaccharide biosynthesis
PMI3209	PMI_RS15870	emrD~	multidrug resistance protein D (MFS-family transporter)	COG2814	Carbohydrate transport and metabolism	27.4592	5.62889	Yes	No	No	No	No						Transport	Signaling and cellular processes, transporters, drug transporters
PMI3218	PMI_RS15915	cytR~	transcriptional regulator, LacI family	COG1609	Transcription	47.6253	13.3478	Yes	No	No	No	No							Repressor for deo operon, udp, cdd, tsx, nupC, and nupG
PMI3227	PMI_RS15955	ppc	Phosphoenolpyruvate carboxylase, type 1 (EC 4.1.1.31)	COG2352	Energy production and conversion	35.8408	9.67285	Yes	No	No	No	No							Mixed acid fermentation, pyruvate metabolism, methane metabolism, carbon metabolism
PMI3229	PMI_RS15965	phrB	deoxyribodipyrimidine photo-lyase type I	COG0415	Replication, recombination and repair	37.6542	8.82513	Yes	No	No	No	No	Yes	1/3 genes	3/3 genes	1	0/3 genes	Protein-chromophore linkage, deoxyribodipyrimidine photo-lyase, lyase	deoxyribodipyrimidine photo-lyase, lyase, DNA repair and recombination
PMI3232	PMI_RS15980	^~	amidohydrolase/metallopeptidase	COG1473	General function prediction only	26.8691	7.94293	Yes	No	No	No	No	Yes	1/3 genes	3/3 genes	1	0/3 genes
PMI3245	PMI_RS16045	trmA~	tRNA (uracil-5-)-methyltransferase (EC 2.1.1.35)	COG2265	Translation, ribosomal structure and biogenesis	26.1107	9.51622	Yes	No	No	No	No							Methytransferase, tRNA methyltransferase
PMI3246	PMI_RS16050	btuB~	vitamin B12 transporter (TonB-dependent receptor)	COG4206	Coenzyme transport and metabolism	26.5052	7.56958	Yes	No	No	No	No						Ion transport, cobalamin transport, transmembrane, transport, transporter, porin, ATPase, metal ion binding, membrane, outer membrane, pore complex	Cobamide import, vitamine B12 transport
PMI3333	PMI_RS16585	cyaA*^~	adenylate cyclase	COG3072	Nucleotide transport and metabolsim	17.975	5.94569	Yes	No	No	No	No							Purine metabolism
PMI3345	PMI_RS16640	recQ	ATP-dependent DNA helicase RecQ (EC 3.6.1.-)	COG0514	Replication, recombination and repair	22.4482	8.62185	Yes	No	No	No	No							RNA degradation, DNA repair and recobmination
PMI3354	PMI_RS16680		mechanosensitive ion channel	COG3264	Cell wall/membrane/envelope biogenesis	19.8136	7.70939	Yes	No	No	No	No	Yes	1/2 genes	2/2 genes	1	0/2 genes	Transport	Signaling and cellular processes, transporter
PMI3363	PMI_RS16740	mutL^	DNA mismatch repair protein MutL	COG0323	Replication, recombination and repair	21.5528	7.24383	Yes	No	No	No	No						DNA repair, mismatch repair, DNA damage, ATP binding	Mismatch repair, DNA repair and recombination
PMI3372	PMI_RS16780	rnr	RNAse R (EC 3.1.-.-)	COG0557	Transcription	31.3406	10.0864	Yes	No	No	No	No	Yes	1/2 genes	2/2 genes	1	0/3 genes	RNA, nucleic acid phosphodiester bond hydrolysis, RNA phosphodiester bond hydrolysis, nucleic acid binding, RNA binding, nuclease, exonuclease, ribonuclease, exoribonuclease, hydroase, cytoplasm	RNA degradation, tRNA degradation, mRNA degradation
PMI3390	PMI_RS16875	*^~	autotransporter secretion outer membrane protein TamA	COG0729	Cell wall/membrane/envelope biogenesis	61.0028	24.8339	Yes	No	No	No	No	Yes	2/2 genes	2/2 genes	1	0/2 genes	Outer membrane	Transporter
PMI3391	PMI_RS16880	^	autotransporter secretion inner membrane protein TamB	COG2911	Intracellular trafficking, secretion, and vesicular transport	29.9879	14.6972	Yes	No	No	No	No	Yes	2/2 genes	2/2 genes	1	0/2 genes	Outer membrane	Transporter
PMI3408	PMI_RS16965	dacB	D-Ala-D-Ala peptidase C. Serine peptidase. MEROPS family S13	COG2027	Cell wall/membrane/envelope biogenesis	23.4195	9.45266	Yes	No	No	No	No						Proteolysis, serine-type carboxypeptidase, hydrolase	Peptidoglycan maturation, Peptidoglycan biosynthesis, serine endopeptidase
PMI3424	PMI_RS17055	deaD	ATP-dependent RNA helicase CsdA (EC 5.99.1.-)	COG0513	Replication, recombination and repair	22.0982	8.66524	Yes	No	Yes	No	No							RNA degradation, mRNA degradation, ribosome biogenesis
PMI3437	PMI_RS17130	fim17C	fimbrial outer membrane usher protein	COG3188	Cell motiliy	14.715	5.08097	Yes	No	No	No	No	Yes	1/6 genes	2/6 genes	0.333333	0/6 genes	Pilus assembly, fimbrial usher porin, membrane, transmembrane	Fimbriae, chaperone-usher system
PMI3464	PMI_RS17265	pepA~	aminopeptidase A. Metallo peptidase. MEROPS family M17	COG0260	Amino acid transport and metabolism	27.2792	6.32341	Yes	No	No	No	No							Glutathione metabolism, leucyl aminopeptidase
PMI3526	PMI_RS17525	~	sodium/proton antiporter, CPA1 family (TC 2.A.36)	COG0025	Inorganic ion transport and metabolsim	21.8455	6.80042	Yes	No	No	No	No						Transport	Transporter
PMI3541	PMI_RS17600	tatC~	Sec-independent protein translocase TatC	COG0805	Intracellular trafficking, secretion, and vesicular transport	58.4082	26.6336	Yes	No	No	No	No	Yes	1/3 genes	1/3 genes	0.333333	0/3 genes		Secretion, protein export
PMI3551	PMI_RS17645	pepQ	Xaa-Pro dipeptidase (EC:3.4.13.9). Metallo peptidase. MEROPS family M24B	COG0006	Amino acid transport and metabolism	26.5768	8.34976	Yes	No	No	No	No						Proteolysis, metallopeptidase, hydrolase, phophoric triester hydrolase, dipeptidase, metal ion binding, proline dipeptidase	Peptidase, dipeptidase, metallo peptidase
PMI3623	PMI_RS18025	dusB*~	tRNA-U20-dihydrouridine synthase	COG0042	Translation, ribosomal structure and biogenesis	55.0062	14.209	Yes	No	No	No	No						tRNA dihydrouridine synthesis, tRNA processing, oxidation-reduction, tRNA binding, RNA binding, catalytic, FMN binding, oxidotreductase, flavin adenine dinucleotide binding	tRNA dihydrouridine synthesis, tRNA biogenesis, tRNA modification
PMI3625	PMI_RS18035	panF	sodium/pantothenate symporter	COG4145	Coenzyme transport and metabolism	31.4331	11.1635	Yes	No	No	No	No	Yes	1/3 genes	2/3 genes	0.666667	0/3 genes	Transport	Transporter
PMI3635	PMI_RS18085	cafA^~	RNAse G (EC 3.1.4.-)	COG1530	Translation, ribosomal structure and biogenesis	35.1982	7.77208	Yes	No	No	No	No							Ribosome biogenesis, mRNA biogenesis, rRNA processing
PMI3636	PMI_RS18090		hypothetical protein	COG3164	Function unknown	15.32	6.23096	Yes	No	No	No	No	Yes	2/3 genes	3/3 genes	1	0/3 genes
PMI3638	PMI_RS18100	tldD	modulator of DNA gyrase	COG0312	General function prediction only	28.4584	7.61813	Yes	No	No	No	No	Yes	2/3 genes	3/3 genes	1	0/3 genes		Peptidase
PMI3645	PMI_RS18135	*	P-loop ATPase	COG1660	Signal transduction mechanisms	40.5014	14.5393	Yes	No	No	No	No							RNA biogenesis, mRNA biogenesis, RNA degradation
PMI3654	PMI_RS18180		sodium/calcium exchanger protein	COG0530	Inorganic ion transport and metabolsim	20.8577	11.0889	Yes	No	No	No	No						Transmembrane, transport, transporter, membrane	Calcium import, transporter
PMI3666	PMI_RS18240	degQ~	protease	COG0265	Posttranslational modification, protein turnover, chaperones	35.8161	14.0569	Yes	No	No	No	No						Proteolysis, serine-type endopeptidase, peptidase, serine-type peptidase, hydrolase, periplasmic	Peptidase, serine endopeptidase, chymotrypsin family
PMI3677	PMI_RS18295	gltB	glutamate synthase (NADPH) large subunit (EC 1.4.1.13)	COG0069	Amino acid transport and metabolism	12.6612	4.43343	Yes	No	No	No	No	Yes	1/2 genes	2/2 genes	1	0/2 genes	Glutamate biosynthesis, nitrogen metabolism, metabolic, oxidation-reduction, catalytic, glutamate synthase, oxidoreductase	Glutamine degradation, glutamate biosynthesis, nitrate reduction, alanine aspartate glutamate metabolism, biosynthesis of secondary metabolites, biosynthesis of antibotics, biosynthesis of amino acids
PMI3713	PMI_RS18475	slt	soluble lytic murein transglycosylase	COG0741	Cell wall/membrane/envelope biogenesis	21.9585	6.94207	Yes	No	No	No	No						Peptidoglycan metabolism, metabolic, hydrolase, lytic transglycosylase, membrane, periplasm	Peptidoglycan biosynthesis and degradation
PMIP09	PMI_RS18555	pilX4*~	putative conjugal transfer protein	COG3451	Intracellular trafficking, secretion, and vesicular transport	22.146	5.53875	Yes	No	Yes	No	No	Yes	1/15 genes	8/15 genes	0.533333	0/15 genes		Conjugal transfer, type IV secretion
	PMI_RS09850					15.3058	2.89224	No	Yes	No	No	No
PMI0003	PMI_RS00015	thrC^	L-threonine synthase (EC 4.2.3.1)	COG0498	Amino acid transport and metabolism	13.9384	6.22449	No	Yes	Yes	No	No
PMI0004	PMI_RS00020					5.39042	2.11606	No	Yes	No	No	No
PMI0005	PMI_RS00025	^	hypothetical protein	COG3022	Inorganic ion transport and metabolsim	14.6671	3.5375	No	Yes	No	No	No
PMI0007	PMI_RS00035		hypothetical protein	COG0790	Signal transduction mechanisms	18.2313	4.67027	No	Yes	No	No	No
PMI0011	PMI_RS00055	nhaA^	sodium/proton antiporter, NhaA family (TC 2.A.33.1.1)	COG3004	Energy production and conversion	14.299	4.5811	No	Yes	No	No	No
PMI0020	PMI_RS00100	carA*	carbamoyl-phosphate synthase small subunit	COG0505	Amino acid transport and metabolism	15.9145	3.97974	No	Yes	Yes	No	No
PMI0021	PMI_RS00105	carB	carbamoyl-phosphate synthase large chain	COG0458	Amino acid transport and metabolism	17.0076	5.91898	No	Yes	Yes	No	No
PMI0025	PMI_RS00120		iron-containing alcohol dehydrogenase	COG1979	Energy production and conversion	15.9459	5.84502	No	Yes	No	No	No
PMI0028	PMI_RS00135	metC	cystathionine beta-lyase (EC 4.4.1.8)	COG0626	Amino acid transport and metabolism	11.3722	4.76219	No	Yes	No	No	No
PMI0032	PMI_RS00155	hybA	[NiFe]-hydrogenase II apoprotein, ferredoxin-type subunit	COG0437	Energy production and conversion	13.2587	4.92132	No	Yes	No	No	No
PMI0033	PMI_RS00160	hybB	[NiFe]-hydrogenase II apocytochrome b subunit	COG5557	Energy production and conversion	19.8177	5.50145	No	Yes	No	No	No
PMI0044	PMI_RS00215		outer membrane protein	COG3203	Cell wall/membrane/envelope biogenesis	21.838	7.07323	No	Yes	No	No	No
PMI0046	PMI_RS00225		lipoprotein	COG3719	Translation, ribosomal structure and biogenesis	23.4947	6.67293	No	Yes	No	No	No
PMI0047	PMI_RS00230		secreted 5'-nucleotidase	COG0737	Defense mechanisms	18.1581	6.60483	No	Yes	No	No	No
PMI0049	PMI_RS00240	sbcC	exonuclease	COG0419	Replication, recombination and repair	11.0485	4.33486	No	Yes	No	No	No
PMI0050	PMI_RS00245	sbcD	Exodeoxyribonuclease I subunit D (EC 3.1.11.1)	COG0420	Replication, recombination and repair	19.3324	4.94819	No	Yes	No	No	No
PMI0052	PMI_RS00255	phoR	PAS/PAC sensor signal transduction histidine kinase (EC 2.7.13.3)	COG5002	Signal transduction mechanisms	17.4592	6.24105	No	Yes	No	No	No
PMI0053	PMI_RS00260	brnQ	branched-chain amino acid transport system II carrier protein	COG1114	Amino acid transport and metabolism	24.8308	6.45968	No	Yes	No	No	No
PMI0054	PMI_RS00265		serine/threonine-protein kinase HipA	COG3550	Signal transduction mechanisms	14.8112	3.71366	No	Yes	No	No	No
PMI0057	PMI_RS00280					13.0865	5.42148	No	Yes	No	No	No
PMI0063	PMI_RS00305					14.3735	5.37269	No	Yes	No	No	No
PMI0065	PMI_RS00315					10.713	3.579	No	Yes	No	No	No
PMI0066	PMI_RS00320		oxidoreductase, cytochrome b subunit	COG4117	Inorganic ion transport and metabolsim	26.4345	7.44324	No	Yes	No	No	No
PMI0068	PMI_RS00330					16.221	4.11742	No	Yes	No	No	No
PMI0069	PMI_RS00335		aldehyde ferredoxin oxidoreductase	COG2414	Energy production and conversion	14.6768	5.35144	No	Yes	No	No	No
PMI0072	PMI_RS00345	ggt	gamma-glutamyltransferase 1 (EC:2.3.2.2). Threonine peptidase. MEROPS family T03	COG0405	Amino acid transport and metabolism	8.55005	3.7804	No	Yes	No	No	No
PMI0074	PMI_RS00355		acyl carrier protein phosphodiesterase	COG3124	Lipid transport and metabolism	10.353	4.53552	No	Yes	No	No	No
PMI0075	PMI_RS00360	queA^	S-adenosylmethionine:tRNA ribosyltransferase-isomerase	COG0809	Translation, ribosomal structure and biogenesis	36.1982	10.1042	No	Yes	No	No	No
PMI0076	PMI_RS00365	tgt	tRNA-guanine transglycosylase (EC 2.4.2.29)	COG0343	Translation, ribosomal structure and biogenesis	43.0535	10.4306	No	Yes	No	No	No
PMI0081	PMI_RS00390	ribD	diaminohydroxyphosphoribosylaminopyrimidine deaminase (EC 3.5.4.26)/5-amino-6-(5-phosphoribosylamino)uracil reductase (EC 1.1.1.193)	COG1985,COG0117	Coenzyme transport and metabolism	20.3866	8.90527	No	Yes	No	No	No
PMI0084	PMI_RS00405	thiL	thiamine-phosphate kinase	COG0611	Coenzyme transport and metabolism	17.9554	6.10508	No	Yes	No	No	No
PMI0088	PMI_RS00420	rbsR	transcriptional regulator, LacI family	COG1609	Transcription	19.8204	8.44225	No	Yes	No	No	No
PMI0089	PMI_RS00425	rbsK	ribokinase	COG0524	Carbohydrate transport and metabolism	13.1896	4.58876	No	Yes	No	No	No
PMI0097	PMI_RS00465	thiI	[ThiS-adenylate] sulfurtransferase	COG0301	Coenzyme transport and metabolism	21.321	5.39686	No	Yes	No	No	No
PMI0102	PMI_RS00485	panE/apbA	ketopantoate reductase (EC 1.1.1.169)	COG1893	Coenzyme transport and metabolism	13.1625	6.11837	No	Yes	No	No	No
PMI0104	PMI_RS00495		MFS-family transporter	COG2814	Carbohydrate transport and metabolism	13.1151	4.24263	No	Yes	No	No	No
PMI0105	PMI_RS00500	cyoE^~	protoheme IX farnesyltransferase	COG0109	Coenzyme transport and metabolism	18.907	4.11419	No	Yes	No	No	No
PMI0106	PMI_RS00510	cyoC~	cytochrome bo3 quinol oxidase subunit 3 (EC 1.10.3.-)	COG1845	Energy production and conversion	18.159	4.8968	No	Yes	No	No	No
PMI0108	PMI_RS00520	cyoA^~	cytochrome bo3 quinol oxidase subunit 2 (EC 1.10.3.-)	COG1622	Energy production and conversion	15.2945	3.27965	No	Yes	No	No	No
PMI0109	PMI_RS00525					19.392	6.40892	No	Yes	No	No	No
PMI0110	PMI_RS00530	dbpA	ATP-dependent RNA helicase DbpA (EC 5.99.1.-)	COG0513	Replication, recombination and repair	31.6661	10.6322	No	Yes	No	No	No
PMI0112	PMI_RS00540	~	lipoprotein	COG3056	Function unknown	18.0012	5.25973	No	Yes	No	No	No
PMI0114	PMI_RS00550	tig~	Trigger factor	COG0544	Posttranslational modification, protein turnover, chaperones	13.2625	2.77313	No	Yes	No	No	No
PMI0124	PMI_RS00600	mdlA	efflux ABC transporter, ATP-binding membrane protein	COG1132	Defense mechanisms	16.4461	4.88988	No	Yes	No	No	No
PMI0125	PMI_RS00605	mdlB	efflux ABC transporter, ATP-binding membrane protein	COG1132	Defense mechanisms	14.5934	5.09481	No	Yes	No	No	No
PMI0127	PMI_RS00615	amtB	ammonium transporter (TC 1.A.11)	COG0004	Inorganic ion transport and metabolsim	14.1167	4.06944	No	Yes	No	No	No
PMI0130	PMI_RS00630	~				24.5965	3.63435	No	Yes	No	No	No
PMI0132	PMI_RS00640	acrA~	multidrug efflux protein	COG0845	Cell wall/membrane/envelope biogenesis	18.2437	5.27887	No	Yes	No	No	No
PMI0133	PMI_RS00645	acrR~	transcriptional regulator, TetR family	COG1309	Transcription	25.0115	6.38309	No	Yes	No	No	No
PMI0138	PMI_RS00665	apt	adenine phosphoribosyltransferase (EC 2.4.2.7)	COG0503	Nucleotide transport and metabolsim	18.0642	5.3655	No	Yes	No	No	No
PMI0142	PMI_RS00685	cstA	carbon starvation protein	COG1966	Signal transduction mechanisms	12.503	4.57341	No	Yes	No	No	No
PMI0144	PMI_RS00695	^	ATP-binding protein	COG0523	General function prediction only	7.42552	3.0836	No	Yes	No	No	No
PMI0145	PMI_RS00700	^~	hypothetical protein	COG3681	Amino acid transport and metabolism	15.8889	4.28996	No	Yes	No	No	No
PMI0146	PMI_RS00705		C4-dicarboxylate transporter	COG3069	Energy production and conversion	13.3865	4.76986	No	Yes	No	No	No
PMI0147	PMI_RS00710	pepT^	peptidase T	COG2195	Amino acid transport and metabolism	15.0987	6.51367	No	Yes	No	No	No
PMI0150	PMI_RS00725	^				27.2155	7.92526	No	Yes	No	No	No
PMI0153	PMI_RS00740		transcriptional regulator, TetR family	COG1309	Transcription	21.5582	6.43268	No	Yes	No	No	No
PMI0154	PMI_RS00745		DNA-binding protein	COG2964	Transcription	20.069	8.8541	No	Yes	No	No	No
PMI0157	PMI_RS00760		membrane-associated ammonia monooxygenase	COG3180	General function prediction only	20.5852	6.38411	No	Yes	No	No	No
PMI0158	PMI_RS00765					37.45	9.40436	No	Yes	No	No	No
PMI0159	PMI_RS00770	cueO	cell division protein SufI	COG2132	Cell cycle control, cell division, chromosome partitioning	11.6526	4.2977	No	Yes	No	No	No
PMI0162	PMI_RS00785		ABC transporter, ATP-binding protein	COG1131	Defense mechanisms	31.2448	9.17525	No	Yes	No	No	No
PMI0163	PMI_RS00790	~	ABC transporter, membrane protein	COG1682	Carbohydrate transport and metabolism	32.4963	8.40596	No	Yes	No	No	No
PMI0166	PMI_RS00805		membrane-associated peptidase	COG0501	Posttranslational modification, protein turnover, chaperones	28.1517	9.51502	No	Yes	No	No	No
PMI0167	PMI_RS00810		LemA protein	COG1704	Function unknown	28.9245	9.24649	No	Yes	No	No	No
PMI0170	PMI_RS00825		anaerobic dimethyl sulfoxide reductase, molybdopterin-binding subunit	COG0243	Energy production and conversion	16.0015	5.27977	No	Yes	No	No	No
PMI0171	PMI_RS00830	~	transcriptional regulator, IclR family	COG1414	Transcription	30.4113	9.20417	No	Yes	No	No	No
PMI0183	PMI_RS00885	gsp	bifunctional glutathionylspermidine synthetase/amidase [includes: glutathionylspermidine synthase and glutathionylspermidine amidase	COG0754	Amino acid transport and metabolism	17.7441	5.70664	No	Yes	No	No	No
PMI0186	PMI_RS00895	dsdX	D-serine permease DsdX (TC 2.A.8.1.5)	COG2610	Carbohydrate transport and metabolism	11.2903	3.73898	No	Yes	No	No	No
PMI0187	PMI_RS00900	dsdA^~	D-serine ammonia-lyase (EC 4.3.1.18)	COG3048	Amino acid transport and metabolism	25.8957	10.1735	No	Yes	No	No	No
PMI0189	PMI_RS00910	afuB/fpbB	ferric ABC transporter, permease protein	COG1178	Inorganic ion transport and metabolsim	14.2055	4.93792	No	Yes	No	No	No
PMI0192	PMI_RS00925		two-component sensor kinase	COG3851	Signal transduction mechanisms	18.5031	5.38395	No	Yes	No	No	No
PMI0195	PMI_RS00940	panC^	pantothenate synthetase (EC 6.3.2.1)	COG0414	Coenzyme transport and metabolism	18.7282	7.34908	No	Yes	No	No	No
PMI0196	PMI_RS00945	panB	ketopantoate hydroxymethyltransferase (EC 2.1.2.11)	COG0413	Coenzyme transport and metabolism	24.1232	7.15743	No	Yes	No	No	No
PMI0202	PMI_RS00970	sfsA	sugar fermentation stimulation protein	COG1489	Carbohydrate transport and metabolism	23.2143	8.30902	No	Yes	No	No	No
PMI0203	PMI_RS00975	hrpB	ATP-dependent RNA helicase	COG1643	Translation, ribosomal structure and biogenesis	12.895	5.51785	No	Yes	No	No	No
PMI0208	PMI_RS01000		VgrG-like protein	COG3501	General function prediction only	15.0598	5.08942	No	Yes	No	No	No
PMI0210	PMI_RS01010					13.9231	5.81235	No	Yes	No	No	No
PMI0215	PMI_RS01035	dgt	deoxyguanosinetriphosphate triphosphohydrolase	COG0232	Nucleotide transport and metabolsim	10.5954	4.38154	No	Yes	No	No	No
PMI0216	PMI_RS01040	rumA	23S rRNA m(5)U-1939 methyltransferase (EC 2.1.1.190)	COG2265	Translation, ribosomal structure and biogenesis	21.2577	9.68091	No	Yes	No	No	No
PMI0218	PMI_RS01050	mazG				16.863	6.04085	No	Yes	No	No	No
PMI0222	PMI_RS01070		Sodium:sulfate symporter-family protein	COG0471	Carbohydrate transport and metabolism	15.7859	5.78075	No	Yes	No	No	No
PMI0223	PMI_RS01075		alpha-keto acid decarboxylase	COG3961	Carbohydrate transport and metabolism	12.2028	3.86938	No	Yes	No	No	No
PMI0224	PMI_RS01080	mltD	membrane-bound lytic murein transglycosylase D precursor	COG1388	Cell wall/membrane/envelope biogenesis	21.3255	6.4733	No	Yes	No	No	No
PMI0226	PMI_RS01090					13.8849	7.07633	No	Yes	No	No	No
PMI0231	PMI_RS01120	pbtI	citrate lyase beta chain	COG2301	Carbohydrate transport and metabolism	15.7894	4.74457	No	Yes	No	No	No
PMI0232	PMI_RS01125	pbtA	siderophore biosynthesis protein	COG4264	Inorganic ion transport and metabolsim	8.3263	4.20983	No	Yes	No	No	No
PMI0233	PMI_RS01130	pbtB	TonB-dependent siderophore receptor	COG1629	Inorganic ion transport and metabolsim	16.0861	4.54882	No	Yes	No	No	No
PMI0234	PMI_RS01135	pbtC	decarboxylase	COG0019	Amino acid transport and metabolism	8.03394	3.40646	No	Yes	No	No	No
PMI0236	PMI_RS01145	pbtE~				12.5649	4.19976	No	Yes	No	No	No
PMI0237	PMI_RS01150	pbtF	MFS-family transporter	COG2814	Carbohydrate transport and metabolism	15.9118	5.61161	No	Yes	No	No	No
PMI0238	PMI_RS01155	pbtG	substrate-binding protein	COG0614	Inorganic ion transport and metabolsim	14.5446	4.5291	No	Yes	No	No	No
PMI0239	PMI_RS01160	pbtH				21.7229	9.37494	No	Yes	No	No	No
PMI0241	PMI_RS01170	gapA^	erythrose 4-phosphate dehydrogenase (EC 1.2.1.72)	COG0057	Carbohydrate transport and metabolism	17.37	7.06218	No	Yes	No	No	No
PMI0245	PMI_RS01190	tppB^	MFS-family transporter	COG3104	Amino acid transport and metabolism	11.2368	4.3631	No	Yes	No	No	No
PMI0249	PMI_RS01210	betU^	secondary glycine betaine transporter	COG1292	Cell wall/membrane/envelope biogenesis	8.63499	3.26098	No	Yes	No	No	No
PMI0252	PMI_RS01225	rnz/elaC	RNAse Z (EC 3.1.26.11)	COG1234	Translation, ribosomal structure and biogenesis	11.9416	4.73683	No	Yes	No	No	No
PMI0255	PMI_RS01235	mrpC'	fimbrial outer membrane usher protein	COG3188	Cell motiliy	12.0723	4.45496	No	Yes	No	No	No
PMI0265	PMI_RS01285	mrpC^	fimbrial outer membrane usher protein	COG3188	Cell motiliy	13.6561	5.3486	No	Yes	No	No	No
PMI0270	PMI_RS01310	mrpH^				12.4095	4.6169	No	Yes	No	No	No
PMI0272	PMI_RS01320	mtrF^	efflux pump component	COG2978	Coenzyme transport and metabolism	19.1522	6.0901	No	Yes	No	No	No
PMI0275	PMI_RS01335	arnT~	undecaprenyl phosphate-alpha-4-amino-4-deoxy-l-arabinose arabinosyl transferase	COG1807	Cell wall/membrane/envelope biogenesis	22.0384	5.25669	No	Yes	No	No	No
PMI0278	PMI_RS01350	zapB	Type I secretion ATP-binding protein	COG4618	Intracellular trafficking, secretion, and vesicular transport	8.37553	3.06264	No	Yes	No	No	No
PMI0286	PMI_RS01380					21.7701	4.68827	No	Yes	No	No	No
PMI0291	PMI_RS01405	treB	PTS system trehalose-specific IIB component, Glc family (TC 4.A.1.2.4)/PTS system trehalose-specific IIC component, Glc family (TC 4.A.1.2.4)	COG1263	Carbohydrate transport and metabolism	7.78359	3.61232	No	Yes	No	No	No
PMI0293	PMI_RS01410	treR	transcriptional regulator, LacI family	COG1609	Transcription	15.539	5.04855	No	Yes	No	No	No
PMI0299	PMI_RS01440	fim3C	fimbrial outer membrane usher protein	COG3188	Cell motiliy	13.4766	4.89504	No	Yes	No	No	No
PMI0304	PMI_RS01465	fim3H				20.3323	4.89362	No	Yes	No	No	No
PMI0307	PMI_RS01480	speF	ornithine decarboxylase, inducible	COG1982	Amino acid transport and metabolism	7.26186	3.01078	No	Yes	No	No	No
PMI0320	PMI_RS01520					24.591	4.86994	No	Yes	No	No	No
PMI0324	PMI_RS01545	mltC	membrane-bound lytic murein transglycosylase	COG0741	Cell wall/membrane/envelope biogenesis	19.1259	8.07879	No	Yes	No	No	No
PMI0326	PMI_RS01555	mutY	A/G-specific DNA-adenine glycosylase (EC 3.2.2.-)	COG1194	Replication, recombination and repair	27.3361	5.43189	No	Yes	No	No	No
PMI0330	PMI_RS01575					33.3841	10.1347	No	Yes	No	No	No
PMI0331	PMI_RS01580	^	ABC transporter, substrate-binding protein	COG4607	Inorganic ion transport and metabolsim	32.7403	6.00705	No	Yes	No	No	No
PMI0332	PMI_RS01585	yggW	coproporphyrinogen III oxidase, anaerobic (EC 1.3.99.22)	COG0635	Coenzyme transport and metabolism	22.2685	6.01022	No	Yes	No	No	No
PMI0336	PMI_RS01605	^	amino acid racemase	COG0325	General function prediction only	22.3733	5.31132	No	Yes	No	No	No
PMI0337	PMI_RS01610		type II/IV secretion system protein	COG2805	Cell motiliy	9.98731	3.65629	No	Yes	No	No	No
PMI0340	PMI_RS01625	gshB	glutathione synthase (EC 6.3.2.3)	COG0189	Coenzyme transport and metabolism	14.3616	6.51738	No	Yes	No	No	No
PMI0341	PMI_RS01630		16S rRNA m(3)U-1498 methyltransferase (EC 2.1.1.193)	COG1385	Translation, ribosomal structure and biogenesis	28.9329	8.01997	No	Yes	No	No	No
PMI0343	PMI_RS01640	^	putative protein-disulfide isomerase	COG3531	Posttranslational modification, protein turnover, chaperones	16.8496	5.72444	No	Yes	No	No	No
PMI0344	PMI_RS01645		metallo-beta-lactamase superfamily protein	COG0491	General function prediction only	26.2311	6.35935	No	Yes	No	No	No
PMI0345	PMI_RS01650		transcriptional regulator, LysR family	COG0583	Transcription	12.9321	5.66249	No	Yes	No	No	No
PMI0346	PMI_RS01655	lysR	LysR-family transcriptional regulator	COG0583	Transcription	20.9692	7.01842	No	Yes	No	No	No
PMI0347	PMI_RS01660	lysA^~	diaminopimelate decarboxylase (EC 4.1.1.20)	COG0019	Amino acid transport and metabolism	20.4795	6.34617	No	Yes	No	No	No
PMI0348	PMI_RS01665	fadE	acyl-coenzyme A dehydrogenase	COG1960	Lipid transport and metabolism	11.8733	4.47283	No	Yes	No	No	No
PMI0350	PMI_RS01675		amidotransferase	COG0121	General function prediction only	32.586	10.5007	No	Yes	No	No	No
PMI0352	PMI_RS01685	nqrA~	Na(+)-translocating NADH-quinone reductase subunit A	COG1726	Energy production and conversion	20.4808	4.44548	No	Yes	No	No	No
PMI0353	PMI_RS01690	nqrB~	Na(+)-translocating NADH-quinone reductase subunit B	COG1805	Energy production and conversion	27.4304	5.93032	No	Yes	No	No	No
PMI0354	PMI_RS01695	nqrC^~	Na+-translocating NADH-quinone reductase subunit C	COG2869	Energy production and conversion	17.9419	4.6288	No	Yes	No	No	No
PMI0355	PMI_RS01700	nqrD^~	Na+-translocating NADH-quinone reductase subunit D	COG1347	Energy production and conversion	18.7675	4.645	No	Yes	No	No	No
PMI0356	PMI_RS01705	nqrE~	Na+-translocating NADH-quinone reductase subunit E	COG2209	Energy production and conversion	20.7047	4.53494	No	Yes	No	No	No
PMI0357	PMI_RS01710	nqrF~	Na(+)-translocating NADH-quinone reductase subunit F	COG2871	Energy production and conversion	18.8383	4.5395	No	Yes	No	No	No
PMI0363	PMI_RS01740	^	TonB-dependent ferric siderephore receptor	COG1629	Inorganic ion transport and metabolsim	20.7747	5.19843	No	Yes	No	No	No
PMI0364	PMI_RS01745	pepD	Xaa-His dipeptidase (EC:3.4.13.3). Metallo peptidase. MEROPS family M20C	COG2195	Amino acid transport and metabolism	21.1372	6.50462	No	Yes	No	No	No
PMI0373	PMI_RS01785	^				19.945	7.0994	No	Yes	No	No	No
PMI0379	PMI_RS01840	luxS~	S-ribosylhomocysteine lyase (EC 4.4.1.21)/quorum-sensing autoinducer 2 (AI-2) synthesis protein LuxS	COG1854	Signal transduction mechanisms	32.1518	10.2821	No	Yes	No	No	No
PMI0380	PMI_RS01845		transporter of ion substrates	COG4536	Inorganic ion transport and metabolsim	31.3573	10.6868	No	Yes	No	No	No
PMI0381	PMI_RS01850	^	hypothetical protein	COG4137	General function prediction only	29.1196	8.80767	No	Yes	No	No	No
PMI0389	PMI_RS01890	dcuB	anaerobic C4-dicarboxylate transporter	COG2704	Carbohydrate transport and metabolism	18.1426	6.14381	No	Yes	No	No	No
PMI0390	PMI_RS01895	pheA~	chorismate mutase (EC 5.4.99.5)/prephenate dehydratase (EC 4.2.1.51)	COG0077,COG1605	Amino acid transport and metabolism	11.3786	4.94461	No	Yes	No	No	No
PMI0393	PMI_RS01910	rluD~	ribosomal large subunit pseudouridine synthase D (EC 5.4.99.-)	COG0564	Translation, ribosomal structure and biogenesis	22.8161	9.1683	No	Yes	No	No	No
PMI0394	PMI_RS01915		hypothetical protein	COG1496	Inorganic ion transport and metabolsim	18.7175	7.92193	No	Yes	No	No	No
PMI0398	PMI_RS01960		acyl-CoA synthetase/acetyltransferase	COG1042	Energy production and conversion	9.41412	3.79896	No	Yes	No	No	No
PMI0401	PMI_RS01975	~	tRNA/rRNA methyltransferase	COG0566	Translation, ribosomal structure and biogenesis	52.9962	9.71634	No	Yes	No	No	No
PMI0402	PMI_RS01980	emrB				14.1181	5.60486	No	Yes	No	No	No
PMI0403	PMI_RS01985	emrA	multidrug resistance protein A	COG1566	Defense mechanisms	20.3779	6.63898	No	Yes	No	No	No
PMI0405	PMI_RS01995		MFS-family transporter	COG2814	Carbohydrate transport and metabolism	14.1182	3.63432	No	Yes	No	No	No
PMI0407	PMI_RS02005	emrR~	MarR-family transcriptional regulator	COG1846	Transcription	60.6652	11.3942	No	Yes	No	No	No
PMI0408	PMI_RS02010		MFS-family transporter	COG2814	Carbohydrate transport and metabolism	10.2498	4.56759	No	Yes	No	No	No
PMI0409	PMI_RS02015		TonB-dependent receptor	COG1629	Inorganic ion transport and metabolsim	14.363	6.49306	No	Yes	No	No	No
PMI0411	PMI_RS02025	proW	glycine betaine/L-proline ABC transporter, permease protein	COG4176	Amino acid transport and metabolism	12.5089	3.42125	No	Yes	No	No	No
PMI0414	PMI_RS02040	nrdE	ribonucleoside-diphosphate reductase class Ib alpha subunit (EC 1.17.4.1)	COG0209	Nucleotide transport and metabolsim	11.5224	3.72362	No	Yes	No	No	No
PMI0420	PMI_RS02070	lipA	lipoic acid synthetase	COG0320	Coenzyme transport and metabolism	4.52859	1.99569	No	Yes	No	No	No
PMI0423	PMI_RS02085	dacA^	penicillin-binding protein 6. Serine peptidase. MEROPS family S11	COG1686	Cell wall/membrane/envelope biogenesis	16.7315	5.46471	No	Yes	No	No	No
PMI0424	PMI_RS02090	rlpA	rare lipoprotein A precursor	COG0797	Cell wall/membrane/envelope biogenesis	15.4085	5.76102	No	Yes	No	No	No
PMI0429	PMI_RS02115		hypothetical protein	COG3272	Function unknown	15.4104	5.20898	No	Yes	No	No	No
PMI0435	PMI_RS02145	gltK	L-glutamate ABC transporter membrane protein/L-aspartate ABC transporter membrane protein	COG0765	Amino acid transport and metabolism	29.9359	6.507	No	Yes	No	No	No
PMI0439	PMI_RS02165	^	metal resistance protein	COG4232	Posttranslational modification, protein turnover, chaperones	9.73187	3.81243	No	Yes	No	No	No
PMI0440	PMI_RS02170		metal resistance protein	COG1651	Posttranslational modification, protein turnover, chaperones	23.8527	6.31298	No	Yes	No	No	No
PMI0447	PMI_RS02205	miaB^	tRNA-i(6)A37 thiotransferase enzyme MiaB	COG0621	Translation, ribosomal structure and biogenesis	15.7506	7.68092	No	Yes	No	No	No
PMI0449	PMI_RS02215		esterase	COG0627	Defense mechanisms	44.723	13.6129	No	Yes	No	No	No
PMI0452	PMI_RS02265	nagC~	N-acetylglucosamine repressor, NagC	COG1940	Carbohydrate transport and metabolism	18.3591	3.02862	No	Yes	No	No	No
PMI0453	PMI_RS02270	nagA^~	N-acetylglucosamine 6-phosphate deacetylase (EC 3.5.1.25)	COG1820	Carbohydrate transport and metabolism	24.3424	7.13091	No	Yes	No	No	No
PMI0455	PMI_RS02280	nagE^	PTS system N-acetylglucosamine-specific IIA component, Glc family (TC 4.A.1.1.2)/PTS system N-acetylglucosamine-specific IIB component, Glc family (TC 4.A.1.1.2)/PTS system N-acetylglucosamine-specific IIC component, Glc family (TC 4.A.1.1.2)	COG2190,COG1263,COG1264	Carbohydrate transport and metabolism	11.749	5.98139	No	Yes	No	No	No
PMI0487	PMI_RS02420					14.982	5.51508	No	Yes	No	No	No
PMI0499	PMI_RS02475					10.0404	5.09735	No	Yes	No	No	No
PMI0511	PMI_RS02535	~				22.371	4.0704	No	Yes	No	No	No
PMI0515	PMI_RS02550	~	phage replication protein	COG1192	Cell motiliy	12.5084	4.87236	No	Yes	No	No	No
PMI0518	PMI_RS02565					22.5785	8.11458	No	Yes	No	No	No
PMI0519	PMI_RS02570		phage tail tape measure protein	COG5281	Mobilome: prophages, transposons	7.1609	2.38821	No	Yes	No	No	No
PMI0527	PMI_RS02610		phage host specificity protein	COG4733	Mobilome: prophages, transposons	12.6351	4.85187	No	Yes	No	No	No
PMI0533	PMI_RS02635	ucaD	fimbrial adhesin	COG3539	Cell motiliy	13.5924	5.45577	No	Yes	No	No	No
PMI0534	PMI_RS02640	ucaC	fimbrial usher protein	COG3188	Cell motiliy	11.716	4.28253	No	Yes	No	No	No
PMI0536	PMI_RS02650	ucaA~	major fimbrial subunit	COG3539	Cell motiliy	22.7025	4.5443	No	Yes	No	No	No
PMI0540	PMI_RS02665	chiP				10.9795	3.52387	No	Yes	No	No	No
PMI0546	PMI_RS02690		hydrolase	COG0596	Coenzyme transport and metabolism	16.7611	5.90622	No	Yes	No	No	No
PMI0557	PMI_RS02740					9.49299	4.45573	No	Yes	No	No	No
PMI0559	PMI_RS02750					8.99547	3.29551	No	Yes	No	No	No
PMI0561	PMI_RS02760					9.10357	3.88543	No	Yes	No	No	No
PMI0562	PMI_RS02765		MFS-family transporter	COG2814	Carbohydrate transport and metabolism	11.8522	3.25181	No	Yes	No	No	No
PMI0564	PMI_RS02775	gltA^	citrate synthase (EC 2.3.3.1)	COG0372	Energy production and conversion	13.7775	4.31428	No	Yes	No	No	No
PMI0567	PMI_RS02790	sdhA~	succinate dehydrogenase subunit A (EC 1.3.5.1)	COG1053	Energy production and conversion	19.1165	6.23152	No	Yes	No	No	No
PMI0569	PMI_RS02800	sucA	2-oxoglutarate dehydrogenase E1 component (EC 1.2.4.2)	COG0567	Energy production and conversion	10.0286	3.37748	No	Yes	No	No	No
PMI0578	PMI_RS02840					11.4273	3.57115	No	Yes	No	No	No
PMI0587	PMI_RS02895					13.7581	6.13198	No	Yes	No	No	No
PMI0595	PMI_RS02935	modR/modE	molybdate transport repressor, ModE	COG2005	Transcription	18.9837	5.43858	No	Yes	No	No	No
PMI0597	PMI_RS02940	modA	molybdate ABC transporter, substrate-binding protein	COG0725	Inorganic ion transport and metabolsim	16.4536	3.60098	No	Yes	No	No	No
PMI0598	PMI_RS02945	modB~	molybdenum ABC transporter, permease protein	COG4149	Inorganic ion transport and metabolsim	45.2037	7.18277	No	Yes	No	No	No
PMI0600	PMI_RS02955		hydrolase	COG0561	Coenzyme transport and metabolism	23.5626	8.70862	No	Yes	No	No	No
PMI0603	PMI_RS02970	bioB	biotin synthase (EC 2.8.1.6)	COG0502	Coenzyme transport and metabolism	16.8841	5.75235	No	Yes	No	No	No
PMI0605	PMI_RS02980	bioC	pimeloyl-CoA biosynthesis protein BioC	COG2226	Coenzyme transport and metabolism	40.3547	13.1591	No	Yes	No	No	No
PMI0607	PMI_RS02990	uvrB	Excinuclease ABC subunit B	COG0556	Replication, recombination and repair	19.0214	5.41146	No	Yes	No	No	No
PMI0608	PMI_RS02995	wosA				26.7587	8.78151	No	Yes	No	No	No
PMI0609	PMI_RS03000		hypothetical protein	COG0391	Carbohydrate transport and metabolism	17.8321	6.10619	No	Yes	No	No	No
PMI0614	PMI_RS03025		hypothetical protein	COG0670	General function prediction only	27.8453	6.87465	No	Yes	No	No	No
PMI0617	PMI_RS03040		ABC transporter, ATP-binding protein	COG1131	Defense mechanisms	8.26757	3.25652	No	Yes	No	No	No
PMI0618	PMI_RS03045		HlyD-family secretion protein	COG1566	Defense mechanisms	20.9565	7.00715	No	Yes	No	No	No
PMI0619	PMI_RS03050		transcriptional regulator, TetR family	COG1309	Transcription	26.9861	7.67525	No	Yes	No	No	No
PMI0620	PMI_RS03055	rhlE	ATP-dependent RNA helicase	COG0513	Replication, recombination and repair	23.7932	9.3629	No	Yes	No	No	No
PMI0625	PMI_RS03080	dcuD^	C4-dicarboxylate transporter	COG3069	Energy production and conversion	11.0078	3.92005	No	Yes	No	No	No
PMI0628	PMI_RS03095		MmgE/Prp family protein	COG2079	Carbohydrate transport and metabolism	14.9642	5.01463	No	Yes	No	No	No
PMI0632	PMI_RS03115	~	inner membrane transporter RhtA	COG5006	Amino acid transport and metabolism	23.1979	8.51289	No	Yes	No	No	No
PMI0635	PMI_RS03130		amidohydrolase	COG1574	General function prediction only	12.1698	4.78622	No	Yes	No	No	No
PMI0637	PMI_RS03140	moeA	molybdopterin molybdochelatase (EC 2.10.1.1)	COG0303	Coenzyme transport and metabolism	16.2708	4.25254	No	Yes	No	No	No
PMI0638	PMI_RS03145					24.5612	4.62081	No	Yes	No	No	No
PMI0640	PMI_RS03155		uncharacterized protein	COG2311	Function unknown	12.1222	4.63273	No	Yes	No	No	No
PMI0641	PMI_RS03160	sanA	transport protein	COG2949	Cell wall/membrane/envelope biogenesis	16.7869	4.6693	No	Yes	No	No	No
PMI0642	PMI_RS03165	sfcA	NAD-dependent malic enzyme (EC 1.1.1.38)	COG0281	Energy production and conversion	14.159	5.7751	No	Yes	No	No	No
PMI0643	PMI_RS03170	cdd^	cytidine deaminase (EC 3.5.4.5)	COG0295	Nucleotide transport and metabolsim	20.7061	6.81473	No	Yes	No	No	No
PMI0644	PMI_RS03175	~	hypothetical protein	COG1346	Cell wall/membrane/envelope biogenesis	24.201	8.50682	No	Yes	No	No	No
PMI0645	PMI_RS03180	~	holin-like protein	COG1380	General function prediction only	21.8499	6.61486	No	Yes	No	No	No
PMI0648	PMI_RS03190		ATP-binding protein	COG0489	Cell cycle control, cell division, chromosome partitioning	17.0026	4.20915	No	Yes	No	No	No
PMI0652	PMI_RS03210	dcuC^	anaerobic C4-dicarboxylate transporter	COG3069	Energy production and conversion	22.7617	6.81853	No	Yes	No	No	No
PMI0653	PMI_RS03215		probable transporter	COG0861	Inorganic ion transport and metabolsim	23.7611	6.66311	No	Yes	No	No	No
PMI0655	PMI_RS03225	gnd	6-phosphogluconate dehydrogenase (decarboxylating) (EC 1.1.1.44)	COG0362	Carbohydrate transport and metabolism	12.2744	7.33619	No	Yes	No	No	No
PMI0657	PMI_RS03235	^	probable alcohol dehydrogenase	COG1454	Energy production and conversion	13.0804	5.02719	No	Yes	No	No	No
PMI0670	PMI_RS03295	fhs	Formate-tetrahydrofolate ligase (EC 6.3.4.3)	COG2759	Nucleotide transport and metabolsim	9.16546	3.15826	No	Yes	No	No	No
PMI0671	PMI_RS03300	sdaB~	L-serine ammonia-lyase (EC 4.3.1.17)	COG1760	Amino acid transport and metabolism	18.2456	3.79712	No	Yes	No	No	No
PMI0672	PMI_RS03305	sdaC	serine transporter	COG0814	Amino acid transport and metabolism	14.1546	4.46036	No	Yes	No	No	No
PMI0673	PMI_RS03310					32.6273	9.57016	No	Yes	No	No	No
PMI0683	PMI_RS03360		hypothetical protein	COG0702	General function prediction only	14.2163	4.81234	No	Yes	No	No	No
PMI0684	PMI_RS03365		hypothetical protein	COG2431	Function unknown	21.7508	7.98927	No	Yes	No	No	No
PMI0685	PMI_RS03370		putative ATP-dependent endonuclease of the OLD family	COG3593	Replication, recombination and repair	11.3666	4.35919	No	Yes	No	No	No
PMI0686	PMI_RS03375	macA	macrolide-specific efflux protein	COG0845	Cell wall/membrane/envelope biogenesis	20.9392	7.0781	No	Yes	No	No	No
PMI0687	PMI_RS03380	macB	macrolide-specific ABC-type efflux carrier	COG1136	Cell wall/membrane/envelope biogenesis	10.9831	3.48596	No	Yes	No	No	No
PMI0692	PMI_RS03405	aat	leucyl/phenylalanyl-tRNA-protein transferase	COG2360	Posttranslational modification, protein turnover, chaperones	23.6089	4.54258	No	Yes	No	No	No
PMI0695	PMI_RS03420	trxB	thioredoxin reductase	COG0492	Posttranslational modification, protein turnover, chaperones	29.4537	8.39796	No	Yes	No	No	No
PMI0699	PMI_RS03440		Recombination protein MgsA	COG2256	Replication, recombination and repair	12.0668	4.22793	No	Yes	No	No	No
PMI0703	PMI_RS03460	~	hypothetical protein	COG5473	Function unknown	23.523	5.9026	No	Yes	No	No	No
PMI0704	PMI_RS03465	pflA	pyruvate formate-lyase activating enzyme	COG1180	Posttranslational modification, protein turnover, chaperones	22.5889	6.30425	No	Yes	No	No	No
PMI0706	PMI_RS03475	focA^	probable formate transporter	COG2116	Inorganic ion transport and metabolsim	9.51894	3.98037	No	Yes	No	No	No
PMI0710	PMI_RS03495		MFS-family transporter	COG2814	Carbohydrate transport and metabolism	14.0269	4.70127	No	Yes	No	No	No
PMI0713	PMI_RS03505	aroA	3-phosphoshikimate 1-carboxyvinyltransferase (EC 2.5.1.19)	COG0128	Amino acid transport and metabolism	6.94384	3.04727	No	Yes	No	No	No
PMI0717	PMI_RS03525	^	competence protein ComEC	COG2333	General function prediction only	14.3969	4.43179	No	Yes	No	No	No
PMI0730	PMI_RS03590	^	hypothetical protein	COG2989	Cell wall/membrane/envelope biogenesis	8.49534	3.76348	No	Yes	No	No	No
PMI0732	PMI_RS03600		metallo-beta-lactamase superfamily protein	COG0491	General function prediction only	13.1894	4.65257	No	Yes	No	No	No
PMI0736	PMI_RS03620	impL	type VI secretion system protein ImpL	COG3523	Intracellular trafficking, secretion, and vesicular transport	12.5406	2.9075	No	Yes	No	No	No
PMI0737	PMI_RS03625	vasJ~				19.1884	5.30446	No	Yes	No	No	No
PMI0740	PMI_RS03640	vasG				12.4822	3.19874	No	Yes	No	No	No
PMI0743	PMI_RS03655	vasD	lipoprotein	COG3521	Intracellular trafficking, secretion, and vesicular transport	9.14918	4.18644	No	Yes	No	No	No
PMI0746	PMI_RS03670	impG~	type VI secretion system protein ImpG	COG3519	Intracellular trafficking, secretion, and vesicular transport	20.3224	4.98643	No	Yes	No	No	No
PMI0753	PMI_RS03705		hypothetical protein	COG5351	Function unknown	17.452	4.31323	No	Yes	No	No	No
PMI0754	PMI_RS03710					22.2048	5.95299	No	Yes	No	No	No
PMI0755	PMI_RS03715					11.3644	4.79697	No	Yes	No	No	No
PMI0756	PMI_RS03720					20.2542	9.70185	No	Yes	No	No	No
PMI0764	PMI_RS03755	aspC~	L-aspartate aminotransferase apoenzyme (EC 2.6.1.1)	COG1448	Amino acid transport and metabolism	11.7591	3.56935	No	Yes	No	No	No
PMI0767	PMI_RS03775	pncB	nicotinate phosphoribosyltransferase	COG1488	Coenzyme transport and metabolism	23.9875	9.00187	No	Yes	No	No	No
PMI0770	PMI_RS03785		hypothetical protein	COG4804	General function prediction only	23.8386	3.58625	No	Yes	No	No	No
PMI0771	PMI_RS03790	pyrD~	dihydroorotate oxidase A (EC 1.3.3.1)	COG0167	Nucleotide transport and metabolsim	25.21	5.75993	No	Yes	Yes	No	No
PMI0773	PMI_RS03800		iron-sulfur binding protein	COG0633	Energy production and conversion	11.0243	4.12631	No	Yes	No	No	No
PMI0774	PMI_RS03805	rlmL	23S rRNA m(2)G-2445 methyltransferase (EC 2.1.1.52)	COG0116,COG1092	Translation, ribosomal structure and biogenesis	29.307	7.47493	No	Yes	No	No	No
PMI0775	PMI_RS03810	uup	ABC transporter ATP-binding protein	COG0488	General function prediction only	13.1987	5.09691	No	Yes	No	No	No
PMI0776	PMI_RS03815	pqiA~	paraquat-inducible membrane protein A	COG2995	Function unknown	16.4584	5.53402	No	Yes	No	No	No
PMI0777	PMI_RS03820	pqiB	paraquat-inducible protein B	COG3008	Function unknown	10.9415	3.82468	No	Yes	No	No	No
PMI0778	PMI_RS03825		lipoprotein protein	COG3009	Function unknown	34.3069	11.5005	No	Yes	No	No	No
PMI0783	PMI_RS03845		Lon-like ATP-dependent protease	COG1067	Posttranslational modification, protein turnover, chaperones	20.0407	9.14386	No	Yes	No	No	No
PMI0786	PMI_RS03860	sulA	SOS cell division inhibitor SulA	COG5404	Cell cycle control, cell division, chromosome partitioning	14.6333	7.26585	No	Yes	No	No	No
PMI0788	PMI_RS03870		hypothetical protein	COG1289	Function unknown	12.343	4.78179	No	Yes	No	No	No
PMI0789	PMI_RS03875	helD				13.9484	4.52803	No	Yes	No	No	No
PMI0792	PMI_RS03890	^~	heat shock protein HspQ	COG3785	Posttranslational modification, protein turnover, chaperones	42.0541	5.89843	No	Yes	No	No	No
PMI0803	PMI_RS03945		exported peptidase	COG4690	Amino acid transport and metabolism	7.56574	3.44409	No	Yes	No	No	No
PMI0814	PMI_RS03995		hypothetical protein	COG3545	General function prediction only	22.9704	6.03588	No	Yes	No	No	No
PMI0823	PMI_RS04040		sulphatase	COG3083	Cell wall/membrane/envelope biogenesis	11.9347	4.96038	No	Yes	No	No	No
PMI0825	PMI_RS04050	ndpA~	nucleoid-asociated protein	COG3081	Function unknown	33.6503	8.95332	No	Yes	No	No	No
PMI0827	PMI_RS04060		helicase	COG1061	Replication, recombination and repair	13.0709	3.99742	No	Yes	No	No	No
PMI0828	PMI_RS04065	rsuA	ribosomal small subunit pseudouridine synthase A (EC 5.4.99.-)	COG1187	Translation, ribosomal structure and biogenesis	39.6797	8.14629	No	Yes	No	No	No
PMI0831	PMI_RS04080	spr~	spr peptidase. Cysteine peptidase. MEROPS family C40	COG0791	Cell wall/membrane/envelope biogenesis	27.6951	10.2432	No	Yes	No	No	No
PMI0835	PMI_RS04100		elongation factor P-like protein	COG0231	Translation, ribosomal structure and biogenesis	33.8086	6.80033	No	Yes	No	No	No
PMI0836	PMI_RS04105	mtr	tryptophan-specific transport protein	COG0814	Amino acid transport and metabolism	18.3278	5.01738	No	Yes	No	No	No
PMI0839	PMI_RS04120		hypothetical protein	COG2855	Function unknown	26.8402	8.61037	No	Yes	No	No	No
PMI0840	PMI_RS04125	rscR~	LysR-family transciptional regulator	COG0583	Transcription	21.9129	6.93769	No	Yes	No	No	No
PMI0841	PMI_RS04130	lysP^~	lysine:proton symporter, AAT family (TC 2.A.3.1.2)	COG0833	Amino acid transport and metabolism	11.871	1.73097	No	Yes	No	No	No
PMI0842	PMI_RS04135	*^	TonB-dependent receptor	COG4771	Inorganic ion transport and metabolsim	15.2122	3.73014	No	Yes	No	No	No
PMI0847	PMI_RS04160	dld^	D-lactate dehydrogenase (EC 1.1.1.28)	COG0277	Energy production and conversion	10.0741	4.37308	No	Yes	No	No	No
PMI0848	PMI_RS04165	sbcB	Exodeoxyribonuclease I subunit C (EC 3.1.11.1)	COG2925	Replication, recombination and repair	11.4149	5.68342	No	Yes	No	No	No
PMI0850	PMI_RS04170					10.3516	2.70543	No	Yes	No	No	No
PMI0852	PMI_RS04180	rne	RNAse E (EC 3.1.26.12)	COG1530	Translation, ribosomal structure and biogenesis	41.1415	8.39069	No	Yes	No	No	No
PMI0853	PMI_RS04185	rluC^	ribosomal large subunit pseudouridine synthase C (EC 5.4.99.24)	COG0564	Translation, ribosomal structure and biogenesis	10.7949	4.00973	No	Yes	No	No	No
PMI0863	PMI_RS04235	fabF	3-oxoacyl-[acyl-carrier-protein] synthase II (EC 2.3.1.41)	COG0304	Lipid transport and metabolism	17.8185	5.82477	No	Yes	No	No	No
PMI0875	PMI_RS04295	ndh^	NADH dehydrogenase	COG1252	Energy production and conversion	13.5546	2.71213	No	Yes	No	No	No
PMI0877	PMI_RS04305	mfd	transcription-repair coupling factor	COG1197	Replication, recombination and repair	15.4828	4.29749	No	Yes	No	No	No
PMI0883	PMI_RS04340		50S ribosomal protein L16 3-hydroxylase	COG2850	Translation, ribosomal structure and biogenesis	24.1725	12.2547	No	Yes	No	No	No
PMI0890	PMI_RS04375	rluE	ribosomal large subunit pseudouridine synthase E (EC 5.4.99.-)	COG1187	Translation, ribosomal structure and biogenesis	18.4604	6.67933	No	Yes	No	No	No
PMI0914	PMI_RS04485		hypothetical protein	COG4694	Translation, ribosomal structure and biogenesis	15.4149	5.07612	No	Yes	No	No	No
PMI0985	PMI_RS04790	ibrA	immunoglobulin-binding regulator	COG3969	General function prediction only	16.1788	4.74942	No	Yes	No	No	No
PMI0997	PMI_RS04840	map1^	methionine aminopeptidase, type I (EC 3.4.11.18)	COG0024	Translation, ribosomal structure and biogenesis	15.6218	5.05998	No	Yes	No	No	No
PMI0999	PMI_RS04850	~	lipase	COG1075	Lipid transport and metabolism	14.5514	4.77917	No	Yes	No	No	No
PMI1007	PMI_RS04890	ftnA	ferritin	COG1528	Inorganic ion transport and metabolsim	27.1734	6.84998	No	Yes	No	No	No
PMI1012	PMI_RS04915		hypothetical protein	COG3008	Function unknown	8.58143	2.82516	No	Yes	No	No	No
PMI1013	PMI_RS04920		paraquat-inducible protein A	COG2995	Function unknown	10.4979	4.33306	No	Yes	No	No	No
PMI1017	PMI_RS04940					11.2877	4.49857	No	Yes	No	No	No
PMI1019	PMI_RS04950		sodium:dicarboxylate symporter	COG1823	Amino acid transport and metabolism	24.8025	5.51846	No	Yes	No	No	No
PMI1021	PMI_RS04960		phosphatase	COG0637	Carbohydrate transport and metabolism	24.3045	8.41234	No	Yes	No	No	No
PMI1024	PMI_RS04975	sitD	iron ABC transporter, membrane protein	COG1108	Inorganic ion transport and metabolsim	15.8343	4.46489	No	Yes	No	No	No
PMI1029	PMI_RS05000	marC^	multiple antibiotic resistance protein	COG2095	Amino acid transport and metabolism	13.1374	5.27741	No	Yes	No	No	No
PMI1033	PMI_RS05020					10.3227	4.74297	No	Yes	No	No	No
PMI1051	PMI_RS05110	lplA~	lipoate-protein ligase A	COG0095	Coenzyme transport and metabolism	27.2176	8.59894	No	Yes	No	No	No
PMI1055	PMI_RS05130		TRAP-type C4-dicarboxylate transport system permease component	COG4666	General function prediction only	9.01069	2.91956	No	Yes	No	No	No
PMI_RS05220	PMI_RS05220					15.3329	4.70241	No	Yes	No	No	No
PMI1080	PMI_RS05230	ychF	GTP-dependent nucleic acid-binding protein	COG0012	Translation, ribosomal structure and biogenesis	30.4602	13.2065	No	Yes	No	No	No
PMI1093	PMI_RS05295		sulfate transporter	COG0659	Inorganic ion transport and metabolsim	14.3146	4.32633	No	Yes	No	No	No
PMI1097	PMI_RS05320		chaperone	COG3381	Posttranslational modification, protein turnover, chaperones	25.1667	7.31857	No	Yes	No	No	No
PMI1098	PMI_RS05325					33.5905	9.68554	No	Yes	No	No	No
PMI1104	PMI_RS05355		hypothetical protein	COG3102	General function prediction only	15.2058	4.72293	No	Yes	No	No	No
PMI1107	PMI_RS05370		ABC transporter, ATP-binding protein	COG0488	General function prediction only	14.7467	3.10309	No	Yes	No	No	No
PMI1109	PMI_RS05380	~				38.9302	8.79444	No	Yes	No	No	No
PMI1120	PMI_RS05435		Rhs-family protein	COG3209	General function prediction only	17.493	5.14944	No	Yes	No	No	No
PMI1151	PMI_RS05555	znuC~	high-affinity zinc uptake system ATP-binding protein	COG1121	Inorganic ion transport and metabolsim	18.4922	5.19361	No	Yes	No	No	No
PMI1152	PMI_RS05560	znuA^~	high-affinity zinc uptake system substrate-binding protein	COG4531	Inorganic ion transport and metabolsim	23.2663	7.10749	No	Yes	No	No	No
PMI1153	PMI_RS05565		peptidase	COG0739	Cell wall/membrane/envelope biogenesis	16.7421	7.29144	No	Yes	No	No	No
PMI1155	PMI_RS05575	pykA	pyruvate kinase (EC 2.7.1.40)	COG0469	Carbohydrate transport and metabolism	25.6353	6.32977	No	Yes	No	No	No
PMI1157	PMI_RS05585	zwf	glucose-6-phosphate 1-dehydrogenase (EC 1.1.1.49)	COG0364	Carbohydrate transport and metabolism	16.7517	6.46714	No	Yes	No	No	No
PMI1158	PMI_RS05590	mdtJ	multidrug resistance protein	COG2076	Defense mechanisms	24.087	8.27342	No	Yes	No	No	No
PMI1163	PMI_RS05610		ATP-dependent helicase	COG1199	Replication, recombination and repair	12.685	4.26099	No	Yes	No	No	No
PMI1166	PMI_RS05625	fadD	long-chain-fatty-acid-CoA ligase	COG0318	Lipid transport and metabolism	16.4941	6.36439	No	Yes	No	No	No
PMI1172	PMI_RS05655		lipoprotein	COG2951	Cell wall/membrane/envelope biogenesis	13.4876	4.89441	No	Yes	No	No	No
PMI1175	PMI_RS05670	~	putative ABC transport system permease protein	COG0390	Inorganic ion transport and metabolsim	18.2213	5.20999	No	Yes	No	No	No
PMI1178	PMI_RS05685	^	AraC-family transcriptional regulator	COG2207	Transcription	13.1772	4.01711	No	Yes	No	No	No
PMI1192	PMI_RS05750	hrpA	ATP-dependent helicase HrpA	COG1643	Translation, ribosomal structure and biogenesis	8.10267	2.69955	No	Yes	No	No	No
PMI1198	PMI_RS05780	ydgI	amino acid/polyamine/organocation transporter, APC superfamily (TC 2.A.3)	COG0531	Amino acid transport and metabolism	23.0327	7.86383	No	Yes	No	No	No
PMI1199	PMI_RS05785	~				17.877	3.70055	No	Yes	No	No	No
PMI1200	PMI_RS05790	pntA^~	NAD(P) transhydrogenase subunit alpha (pyridine nucleotide transhydrogenase subunit alpha)	COG3288	Energy production and conversion	31.9118	7.16205	No	Yes	No	No	No
PMI1204	PMI_RS05810		dimethyl sulfoxide reductase chain A precursor	COG0243	Energy production and conversion	12.8237	3.25681	No	Yes	No	No	No
PMI1205	PMI_RS05815	^	anaerobic dimethyl sulfoxide reductase chain B	COG0437	Energy production and conversion	23.5352	7.80056	No	Yes	No	No	No
PMI1209	PMI_RS05835	disA	tyrosine decarboxylase	COG0076	Amino acid transport and metabolism	8.41774	2.46473	No	Yes	No	No	No
PMI1214	PMI_RS05855	ahpF^	alkyl hydroperoxide reductase subunit F	COG3634	Defense mechanisms	15.15	4.26499	No	Yes	No	No	No
PMI1224	PMI_RS05905		ABC-type multidrug transport system	COG1131	Defense mechanisms	10.0755	2.52291	No	Yes	No	No	No
PMI1227	PMI_RS05920	kdpD	two-component sensor kinase	COG2205	Signal transduction mechanisms	13.7755	4.00124	No	Yes	No	No	No
PMI1231	PMI_RS05940	dhaK1~	dihydroxyacetone kinase DhaK subunit (EC 2.7.1.121)	COG2376	Carbohydrate transport and metabolism	21.1043	5.37688	No	Yes	No	No	No
PMI1236	PMI_RS05965	~				23.3054	4.99176	No	Yes	No	No	No
PMI1240	PMI_RS05985	ada	regulatory protein of adaptative response [contains: methylated-DNA--protein-cysteine methyltransferase]	COG0350	Replication, recombination and repair	13.9465	4.68349	No	Yes	No	No	No
PMI1242	PMI_RS05995		ABC transporter ATP-binding protein	COG0488	General function prediction only	11.6113	4.70595	No	Yes	No	No	No
PMI1248	PMI_RS06025		methionine gamma-lyase	COG0626	Amino acid transport and metabolism	16.9313	6.32891	No	Yes	No	No	No
PMI1251	PMI_RS06040					8.64789	3.22843	No	Yes	No	No	No
PMI1254	PMI_RS06055		MFS-family transporter	COG2814	Carbohydrate transport and metabolism	16.8765	4.19887	No	Yes	No	No	No
PMI1257	PMI_RS06070		ABC transporter ATP-binding protein	COG0488	General function prediction only	17.72	6.31964	No	Yes	No	No	No
PMI1259	PMI_RS06080		probable amidohydrolase	COG0402	General function prediction only	14.3471	4.72141	No	Yes	No	No	No
PMI1265	PMI_RS06110		multidrug resistance protein	COG1289	Function unknown	13.5877	4.08469	No	Yes	No	No	No
PMI1268	PMI_RS06125	~	ATP-binding/heat shock protein	COG0443	Posttranslational modification, protein turnover, chaperones	19.105	5.60202	No	Yes	No	No	No
PMI1269	PMI_RS06130		L-threonine aldolase (EC 4.1.2.5)	COG2008	Amino acid transport and metabolism	18.2668	5.7099	No	Yes	No	No	No
PMI1272	PMI_RS06145	xylB	xylulokinase (EC 2.7.1.17)	COG1070	Carbohydrate transport and metabolism	23.8603	5.87089	No	Yes	No	No	No
PMI1288	PMI_RS06215	ydfG^	NADP-dependent L-serine/L-allo-threonine dehydrogenase	COG4221	Energy production and conversion	17.1428	5.54731	No	Yes	No	No	No
PMI1295	PMI_RS06250	tus				35.7077	9.40282	No	Yes	No	No	No
PMI1311	PMI_RS06325	rnb	exoribonuclease II	COG4776	Transcription	12.6508	4.42987	No	Yes	No	No	No
PMI1320	PMI_RS06370	acnA	aconitase (EC 4.2.1.3)	COG1048	Energy production and conversion	13.899	3.24612	No	Yes	No	No	No
PMI1336	PMI_RS06445	sohB	inner membrane peptidase. Serine peptidase. MEROPS family S49	COG0616	Posttranslational modification, protein turnover, chaperones	15.3539	3.93246	No	Yes	No	No	No
PMI1340	PMI_RS06465	rluB~	ribosomal large subunit pseudouridine synthase B (EC 5.4.99.-)	COG1187	Translation, ribosomal structure and biogenesis	17.0542	4.36646	No	Yes	No	No	No
PMI1341	PMI_RS06470	^	translation factor SUA5	COG0009	Translation, ribosomal structure and biogenesis	26.812	7.19451	No	Yes	No	No	No
PMI1345	PMI_RS06490	trpD'	anthranilate synthase component (anthranilate phosphoribosyltransferase)	COG0547	Amino acid transport and metabolism	21.0944	4.82095	No	Yes	No	No	No
PMI1352	PMI_RS06525		sulfate transporter	COG0659	Inorganic ion transport and metabolsim	16.0266	3.80019	No	Yes	No	No	No
PMI1362	PMI_RS06575		transport protein	COG1280	Amino acid transport and metabolism	20.8276	5.87725	No	Yes	No	No	No
PMI1363	PMI_RS06580		tRNA s(2)C-32 sulfurtransferase (EC 2.8.1.4)	COG0037	Translation, ribosomal structure and biogenesis	24.4149	7.05579	No	Yes	No	No	No
PMI1369	PMI_RS06610	tyrR	transcriptional regulator	COG3283	Amino acid transport and metabolism	21.7777	5.68915	No	Yes	No	No	No
PMI1371	PMI_RS06620		putative membrane protein	COG3768	Function unknown	16.4352	6.0756	No	Yes	No	No	No
PMI1385	PMI_RS06690	pdxY	Pyridoxal kinase (EC 2.7.1.35)	COG2240	Coenzyme transport and metabolism	18.1332	6.20556	No	Yes	No	No	No
PMI1388	PMI_RS06705	anmK	anhydro-N-acetylmuramic acid kinase	COG2377	Cell wall/membrane/envelope biogenesis	8.084	3.11767	No	Yes	No	No	No
PMI1399	PMI_RS06755	purR~	transcriptional regulator, LacI family	COG1609	Transcription	9.89401	3.73296	No	Yes	No	No	No
PMI1401	PMI_RS06765	~	MFS-family transporter	COG2814	Carbohydrate transport and metabolism	15.9255	3.13642	No	Yes	No	No	No
PMI1402	PMI_RS06770	cfa^	cyclopropane-fatty-acyl-phospholipid synthase (EC 2.1.1.79)	COG2230	Lipid transport and metabolism	17.1687	5.89078	No	Yes	No	No	No
PMI1404	PMI_RS06780	mdtK	multidrug resistance protein	COG0534	Defense mechanisms	21.324	6.77372	No	Yes	No	No	No
PMI1406	PMI_RS06800	gadC^	glutamate:gamma-aminobutyrate antiporter, GGA family (TC 2.A.3.7.1)	COG0531	Amino acid transport and metabolism	11.2429	4.74523	No	Yes	No	No	No
PMI1412	PMI_RS06830	sufS^	cysteine desulfurase (EC 2.8.1.7)/L-selenocysteine selenide-lyase (L-alanine-forming) (EC 4.4.1.16)	COG0520	Amino acid transport and metabolism	15.1162	4.69261	No	Yes	No	No	No
PMI1413	PMI_RS06835	sufD^~	Iron-regulated ABC transporter permease protein SufD	COG0719	Posttranslational modification, protein turnover, chaperones	16.2565	4.64401	No	Yes	No	No	No
PMI1415	PMI_RS06845	sufB^	Iron-regulated ABC transporter membrane component SufB	COG0719	Posttranslational modification, protein turnover, chaperones	11.8778	3.81962	No	Yes	No	No	No
PMI1419	PMI_RS06865		FAD-binding oxidase (flavoprotein)	COG0277,COG0247	Energy production and conversion	10.9721	3.17277	No	Yes	No	No	No
PMI1423	PMI_RS06885	aroH	3-deoxy-D-arabinoheptulosonate-7-phosphate synthase (EC 2.5.1.54)	COG0722	Amino acid transport and metabolism	26.7716	10.2372	No	Yes	No	No	No
PMI1433	PMI_RS06935	~	transcriptional regulator, GntR family	COG1167	Amino acid transport and metabolism	18.2104	6.00187	No	Yes	No	No	No
PMI1437	PMI_RS06950	^	iron utilization protein	COG2375	Inorganic ion transport and metabolsim	33.1796	7.26559	No	Yes	No	No	No
PMI1446	PMI_RS06995		hypothetical protein	COG4637	General function prediction only	14.3851	5.14884	No	Yes	No	No	No
PMI1459	PMI_RS07060	betA	choline dehydrogenase (EC 1.1.99.1)	COG2303	General function prediction only	15.8549	4.48979	No	Yes	No	No	No
PMI1460	PMI_RS07065	betB	betaine aldehyde dehydrogenase (EC 1.2.1.8)	COG1012	Energy production and conversion	22.8725	4.9299	No	Yes	No	No	No
PMI1462	PMI_RS07075	betT	high-affinity choline transport protein	COG1292	Cell wall/membrane/envelope biogenesis	8.47544	2.52313	No	Yes	No	No	No
PMI1475	PMI_RS07140	oppA	oligopeptide ABC transporter, oligopeptide-binding protein	COG4166	Amino acid transport and metabolism	20.14	4.77467	No	Yes	No	No	No
PMI1476	PMI_RS07145	oppA2	oligopeptide ABC transporter, oligopeptide-binding protein	COG4166	Amino acid transport and metabolism	9.10426	3.16721	No	Yes	No	No	No
PMI1479	PMI_RS07160	nirB	assimilatory nitrite reductase (NAD(P)H) large subunit precursor (EC 1.7.1.4)	COG1251	Energy production and conversion	10.486	3.12484	No	Yes	No	No	No
PMI1480	PMI_RS07165		ABC transporter, substrate binding protein	COG0747	Amino acid transport and metabolism	27.5486	7.47712	No	Yes	No	No	No
PMI1481	PMI_RS07170		ABC transporter, permease protein	COG0601	Amino acid transport and metabolism	16.2234	4.75628	No	Yes	No	No	No
PMI1489	PMI_RS07210	wbnF	probable nucleotide sugar epimerase	COG0451	Cell wall/membrane/envelope biogenesis	21.1396	5.98545	No	Yes	No	No	No
PMI1493	PMI_RS07230	purU^	formyltetrahydrofolate deformylase (EC 3.5.1.10)	COG0788	Nucleotide transport and metabolsim	12.5171	4.93012	No	Yes	No	No	No
PMI1496	PMI_RS07250	topB	DNA topoisomerase III	COG0550	Replication, recombination and repair	13.7431	5.44129	No	Yes	No	No	No
PMI1497	PMI_RS07255	selD	selenophosphate synthase (EC 2.7.9.3)	COG0709	Amino acid transport and metabolism	11.2965	2.20666	No	Yes	No	No	No
PMI1509	PMI_RS07315	dadA	D-amino acid dehydrogenase small subunit (EC 1.4.99.1)	COG0665	Amino acid transport and metabolism	33.6191	5.9798	No	Yes	No	No	No
PMI1511	PMI_RS07325	nhaB	sodium/proton antiporter, NhaB family (TC 2.A.34.1.1)	COG3067	Energy production and conversion	13.0995	4.09842	No	Yes	No	No	No
PMI1515	PMI_RS07345	sotB	sugar efflux transporter (MFS-family transporter)	COG2814	Carbohydrate transport and metabolism	26.7667	8.49987	No	Yes	No	No	No
PMI1521	PMI_RS07400	uvrC^	Excinuclease ABC subunit C	COG0322	Replication, recombination and repair	15.5454	4.95637	No	Yes	No	No	No
PMI1547	PMI_RS07530	xseA	Exodeoxyribonuclease VII large subunit (EC 3.1.11.6)	COG1570	Replication, recombination and repair	17.6397	6.36467	No	Yes	No	No	No
PMI1548	PMI_RS07535		TonB-dependent receptor	COG1629	Inorganic ion transport and metabolsim	7.75472	3.49208	No	Yes	No	No	No
PMI1549	PMI_RS07540	ptrB^	oligopeptidase B (EC:3.4.21.83). Serine peptidase. MEROPS family S09A	COG1770	Amino acid transport and metabolism	11.6053	3.56341	No	Yes	No	No	No
PMI1552	PMI_RS07555	maeB	allosteric NADP-dependent malic enzyme (EC 1.1.1.40)	COG0280,COG0281	Energy production and conversion	14.8196	4.79205	No	Yes	No	No	No
PMI1559	PMI_RS07595		tRNA(Met)-cytidine N(4)-acetyltransferase	COG1444	Translation, ribosomal structure and biogenesis	14.2968	4.87945	No	Yes	No	No	No
PMI1563	PMI_RS07615	nlpB/dapX~	Beta-barrel assembly machine subunit BamC	COG3317	Function unknown	18.5165	6.86684	No	Yes	No	No	No
PMI1565	PMI_RS07625	gcvR	glycine cleavage system transcriptional repressor	COG2716	Amino acid transport and metabolism	29.4541	5.83132	No	Yes	No	No	No
PMI1567	PMI_RS07635	perM	putative permease	COG0628	General function prediction only	11.1214	4.23318	No	Yes	No	No	No
PMI1568	PMI_RS07640	bepA^	exported protease	COG4783	General function prediction only	12.5917	3.42624	No	Yes	No	No	No
PMI1570	PMI_RS07650	xapB				18.1459	4.93717	No	Yes	No	No	No
PMI1572	PMI_RS07660		mechanosensitive ion channel membrane protein	COG0668	Cell wall/membrane/envelope biogenesis	14.8014	5.56112	No	Yes	No	No	No
PMI1579	PMI_RS07695	ppx	exopolyphosphatase	COG0248	Inorganic ion transport and metabolsim	21.244	6.43291	No	Yes	No	No	No
PMI1580	PMI_RS07700		magnesium transporter	COG2239	Inorganic ion transport and metabolsim	9.49407	3.92015	No	Yes	Yes	No	No
PMI1584	PMI_RS07725	tppB^	tripeptide permease (MFS-family transporter)	COG3104	Amino acid transport and metabolism	31.6149	9.42396	No	Yes	No	No	No
PMI1585	PMI_RS07730	mdtA~	multidrug resistance protein	COG0845	Cell wall/membrane/envelope biogenesis	39.6571	11.0338	No	Yes	No	No	No
PMI1586	PMI_RS07735	mdtB	multidrug resistance protein	COG0841	Defense mechanisms	7.02712	3.44633	No	Yes	No	No	No
PMI1587	PMI_RS07740	mdtC	multidrug resistance protein	COG0841	Defense mechanisms	12.6214	5.27616	No	Yes	No	No	No
PMI1588	PMI_RS07745	baeS	two-component system sensor kinase	COG0642	Signal transduction mechanisms	7.5866	2.40545	No	Yes	No	No	No
PMI1592	PMI_RS07765	fbaB	fructose-bisphosphate aldolase (EC 4.1.2.13)	COG1830	Carbohydrate transport and metabolism	26.1827	7.76192	No	Yes	No	No	No
PMI1595	PMI_RS07780	pagP				13.272	5.62619	No	Yes	No	No	No
PMI1598	PMI_RS07800	yidA*	phosphatase	COG0561	Coenzyme transport and metabolism	14.7065	5.71834	No	Yes	No	No	No
PMI1599	PMI_RS07805		branched chain amino acid transport protein	COG1114	Amino acid transport and metabolism	29.5833	8.51821	No	Yes	No	No	No
PMI1601	PMI_RS07815	^	sodium:alanine symporter	COG1115	Amino acid transport and metabolism	33.7526	7.94885	No	Yes	No	No	No
PMI1605	PMI_RS07835	pabB	aminodeoxychorismate synthase, subunit I (EC 2.6.1.85)	COG0147	Amino acid transport and metabolism	9.77034	4.99455	No	Yes	No	No	No
PMI1607	PMI_RS07845	sdaA*~	L-serine ammonia-lyase (EC 4.3.1.17)	COG1760	Amino acid transport and metabolism	26.6474	7.58094	No	Yes	No	No	No
PMI1609	PMI_RS07855	rrmA				18.4054	5.11719	No	Yes	No	No	No
PMI1614	PMI_RS07880	cycA	D-serine/D-alanine/glycine:proton symporter, AAT family (TC 2.A.3.1.7)	COG1113	Amino acid transport and metabolism	34.8273	8.7311	No	Yes	No	No	No
PMI1615	PMI_RS07890	putP^	sodium/proline symporter (proline permease)	COG0591	Amino acid transport and metabolism	10.3684	3.1569	No	Yes	No	No	No
PMI1616	PMI_RS07895	putA^	L-proline dehydrogenase (EC 1.5.99.8)/delta-1-pyrroline-5-carboxylate dehydrogenase (EC 1.5.1.12)	COG4230,COG0506	Amino acid transport and metabolism	7.44583	3.05423	No	Yes	No	No	No
PMI1635	PMI_RS07985	fliK				34.0791	8.75216	No	Yes	No	No	No
PMI1642	PMI_RS08020	fliR	flagellar biosynthetic protein	COG1684	Cell motiliy	20.9442	4.45715	No	Yes	No	No	No
PMI1645	PMI_RS08030	flgK	flagellar hook-associated protein 1	COG1256	Cell motiliy	11.3236	3.75067	No	Yes	No	No	No
PMI1651	PMI_RS08060	flgE*	flagellar hook protein	COG1749	Cell motiliy	11.7312	3.56562	No	Yes	No	No	No
PMI1659	PMI_RS08100	flhA	flagellar biosynthesis protein	COG1298	Cell motiliy	8.71339	3.42284	No	Yes	No	No	No
PMI1666	PMI_RS08135	cheD	methyl-accepting chemotaxis sensory transducer with TarH sensor	COG0840	Cell motiliy	10.475	4.57141	No	Yes	No	No	No
PMI1668	PMI_RS08145	cheA	CheA signal transduction histidine kinase	COG0643	Cell motiliy	15.5821	4.34019	No	Yes	No	No	No
PMI1669	PMI_RS08150	motB	chemotaxis protein (motility protein B)	COG1360	Cell motiliy	21.9126	8.49919	No	Yes	No	No	No
PMI1681	PMI_RS08225	ttrA				20.0459	4.63916	No	Yes	No	No	No
PMI1688	PMI_RS08260	^	di-/tripeptide transporter	COG3104	Amino acid transport and metabolism	12.1548	3.84229	No	Yes	No	No	No
PMI1693	PMI_RS08285		acetyltransferase	COG0110	General function prediction only	18.2048	6.46663	No	Yes	No	No	No
PMI1694	PMI_RS08290		NADH-dependent flavin oxidoreductase	COG1902	Energy production and conversion	19.5233	4.85994	No	Yes	No	No	No
PMI1697	PMI_RS08305	rssA	swarming motility regulation two-component system, sensor kinase	COG0642	Signal transduction mechanisms	17.6431	5.34372	No	Yes	No	No	No
PMI1703	PMI_RS08335					14.5748	5.18439	No	Yes	No	No	No
PMI1705	PMI_RS08345	dmsA^	dimethyl sulfoxide reductase chain A	COG0243	Energy production and conversion	15.9469	3.64816	No	Yes	No	No	No
PMI1718	PMI_RS08410					12.2333	3.82951	No	Yes	No	No	No
PMI1726	PMI_RS08450	~				42.5373	7.08601	No	Yes	No	No	No
PMI1727	PMI_RS08455	~	phage repressor protein	COG2932	Mobilome: prophages, transposons	16.2039	2.48659	No	Yes	No	No	No
PMI1728	PMI_RS08460		tryptophanyl-tRNA synthetase (EC 6.1.1.2)	COG0180	Translation, ribosomal structure and biogenesis	21.8661	3.47802	No	Yes	No	No	No
PMI1729	PMI_RS08485	rsbA				6.49756	4.54444	No	Yes	No	No	No
PMI1731	PMI_RS08495	rcsC	two component system, [includes both sensor kinase and response regulator domains] (capsular synthesis regulator component C)	COG0784,COG0642	Signal transduction mechanisms	6.73582	4.13085	No	Yes	No	No	No
PMI1738	PMI_RS08530	tyrP	tyrosine-specific transport protein	COG0814	Amino acid transport and metabolism	25.2283	5.66372	No	Yes	No	No	No
PMI1740	PMI_RS08540	katA^~	catalase	COG0753	Inorganic ion transport and metabolsim	15.9676	3.77912	No	Yes	No	No	No
PMI1743	PMI_RS08555	menB	1,4-Dihydroxy-2-naphthoyl-CoA synthase (EC 4.1.3.36)	COG0447	Coenzyme transport and metabolism	17.4393	8.61193	No	Yes	No	No	No
PMI1745	PMI_RS08565	menD^	2-succinyl-5-enolpyruvyl-6-hydroxy-3-cyclohexene-1-carboxylate synthase (EC 2.2.1.9)	COG1165	Coenzyme transport and metabolism	17.8447	5.78301	No	Yes	No	No	No
PMI1746	PMI_RS08570	menF	isochorismate synthase (EC 5.4.4.2)	COG1169	Coenzyme transport and metabolism	10.4089	3.41934	No	Yes	No	No	No
PMI1750	PMI_RS08585	nuoN	NADH dehydrogenase subunit N (EC 1.6.5.3)	COG1007	Energy production and conversion	16.55	7.51099	No	Yes	No	No	No
PMI1751	PMI_RS08590	nuoM	NADH dehydrogenase subunit M (EC 1.6.5.3)	COG1008	Energy production and conversion	11.523	4.67274	No	Yes	No	No	No
PMI1752	PMI_RS08595	nuoL^	NADH dehydrogenase subunit L (EC 1.6.5.3)	COG1009	Energy production and conversion	18.4803	5.47167	No	Yes	No	No	No
PMI1755	PMI_RS08610	nuoI^	NADH dehydrogenase subunit I (EC 1.6.5.3)	COG1143	Energy production and conversion	23.1197	6.75581	No	Yes	No	No	No
PMI1758	PMI_RS08625	nuoF^	NADH dehydrogenase subunit F (EC 1.6.5.3)	COG1894	Energy production and conversion	14.7984	6.01268	No	Yes	No	No	No
PMI1761	PMI_RS08640	nuoB*^	NADH dehydrogenase subunit B (EC 1.6.5.3)	COG0377	Energy production and conversion	22.107	7.05935	No	Yes	No	No	No
PMI1767	PMI_RS08665		cation transporter	COG0471	Carbohydrate transport and metabolism	21.8459	6.3318	No	Yes	No	No	No
PMI1768	PMI_RS08670		phosphatase	COG0637	Carbohydrate transport and metabolism	31.2211	10.7605	No	Yes	No	No	No
PMI1773	PMI_RS08695	gcd~	quinoprotein glucose dehydrogenase	COG4993	Carbohydrate transport and metabolism	12.3895	3.80882	No	Yes	No	No	No
PMI1774	PMI_RS08700		alanine racemase	COG0787	Cell wall/membrane/envelope biogenesis	20.5554	5.349	No	Yes	No	No	No
PMI1778	PMI_RS08720		transcriptional regulator, LacI family	COG1609	Transcription	31.2028	10.0619	No	Yes	No	No	No
PMI1781	PMI_RS08735		cell division inhibitor, NAD(P)-binding	COG1090	General function prediction only	11.6742	5.02769	No	Yes	No	No	No
PMI1789	PMI_RS08775	truA	tRNA pseudouridine synthase A	COG0101	Translation, ribosomal structure and biogenesis	11.8066	5.54191	No	Yes	No	No	No
PMI1790	PMI_RS08780	usg	aspartate-semialdehyde dehydrogenase	COG0136	Amino acid transport and metabolism	31.5555	10.9018	No	Yes	Yes	No	No
PMI1796	PMI_RS08805	trmC	FAD-dependent oxidoreductase	COG0665	Amino acid transport and metabolism	15.2856	5.48206	No	Yes	No	No	No
PMI1798	PMI_RS08815	~				33.4095	7.56846	No	Yes	No	No	No
PMI1801	PMI_RS08830	~	hypothetical protein	COG0730	Function unknown	20.6516	6.00211	No	Yes	No	No	No
PMI1803	PMI_RS08840		[LSU ribosomal protein L3P]-glutamine N5-methyltransferase (EC 2.1.1.-)	COG2890	Translation, ribosomal structure and biogenesis	33.0075	10.6605	No	Yes	No	No	No
PMI1805	PMI_RS08850		hypothetical protein	COG2840	Replication, recombination and repair	14.7486	5.12367	No	Yes	No	No	No
PMI1807	PMI_RS08860	fadJ	short chain enoyl-CoA hydratase (EC 4.2.1.17)/3-hydroxyacyl-CoA dehydrogenase (EC 1.1.1.35)	COG1250,COG1024	Lipid transport and metabolism	18.6832	6.18508	No	Yes	No	No	No
PMI1808	PMI_RS08865	fadI~	3-ketoacyl-CoA thiolase	COG0183	Lipid transport and metabolism	25.8668	8.34896	No	Yes	No	No	No
PMI1810	PMI_RS08875	fadL~	long-chain fatty acid transport protein	COG2067	Lipid transport and metabolism	15.3332	4.72227	No	Yes	No	No	No
PMI1811	PMI_RS08880	vacJ~	VacJ lipoprotein	COG2853	Cell wall/membrane/envelope biogenesis	25.9267	7.59755	No	Yes	No	No	No
PMI1814	PMI_RS08900	phsA	thiosulfate reductase alpha subunit apoprotein (EC 2.8.1.5)	COG0243	Energy production and conversion	12.2812	3.99041	No	Yes	No	No	No
PMI1822	PMI_RS08990	nupC	nucleoside permease	COG1972	Nucleotide transport and metabolsim	28.4193	7.5119	No	Yes	No	No	No
PMI1826	PMI_RS09010	cysZ	sulfate transporter	COG2981	Amino acid transport and metabolism	23.6036	6.27173	No	Yes	No	No	No
PMI1827	PMI_RS09015	cysK^~	cysteine synthase (EC 2.5.1.47)	COG0031	Amino acid transport and metabolism	26.6686	8.29262	No	Yes	No	No	No
PMI1828	PMI_RS09020	hpr/ptsH^~	PTS system phosphocarrier protein	COG1925	Carbohydrate transport and metabolism	32.7746	5.17339	No	Yes	No	No	No
PMI1832	PMI_RS09040	cysA	sulfate/thiosulfate ABC transporter, ATP-binding protein	COG1118	Inorganic ion transport and metabolsim	20.2664	5.8765	No	Yes	No	No	No
PMI1834	PMI_RS09050	cysT/cysU	sulfate/thiosulfate ABC transporter, permease protein	COG0555	Inorganic ion transport and metabolsim	16.9959	5.58361	No	Yes	No	No	No
PMI1835	PMI_RS09055	cysP	sulfate/thiosulfate ABC transporter, thiosulfate-binding protein	COG4150	Inorganic ion transport and metabolsim	18.2427	5.44511	No	Yes	No	No	No
PMI1843	PMI_RS09095		hypothetical protein	COG2976	Signal transduction mechanisms	37.9473	14.205	No	Yes	No	No	No
PMI1846	PMI_RS09110		DNA-binding protein	COG1426	Cell cycle control, cell division, chromosome partitioning	14.7473	5.09172	No	Yes	No	No	No
PMI1850	PMI_RS09130	pbpC^	penicillin-binding protein 1C	COG4953	Cell wall/membrane/envelope biogenesis	12.9686	4.19685	No	Yes	No	No	No
PMI1851	PMI_RS09135		alpha-2-macroglobulin-like lipoprotein (endopeptidase inhibitor)	COG2373	General function prediction only	11.9184	4.02857	No	Yes	No	No	No
PMI1853	PMI_RS09145	pepB~	aminopeptidase B. Metallo peptidase. MEROPS family M17	COG0260	Amino acid transport and metabolism	23.2219	7.78373	No	Yes	No	No	No
PMI1856	PMI_RS09160	hscA~	Chaperone protein HscA	COG0443	Posttranslational modification, protein turnover, chaperones	20.3244	5.52923	No	Yes	No	No	No
PMI1862	PMI_RS09190		hypothetical tRNA/rRNA methyltransferase	COG0565	Translation, ribosomal structure and biogenesis	40.7057	9.44183	No	Yes	No	No	No
PMI1864	PMI_RS09200	~				15.813	3.38792	No	Yes	No	No	No
PMI1866	PMI_RS09210	hcaT				28.153	10.1502	No	Yes	No	No	No
PMI1872	PMI_RS09240		two-component system response regulator (sigma-54 interacting regulator)	COG2204	Signal transduction mechanisms	9.76211	4.19306	No	Yes	No	No	No
PMI1876	PMI_RS09260		transglycosylase	COG4623	Cell wall/membrane/envelope biogenesis	16.9379	5.02111	No	Yes	No	No	No
PMI1877	PMI_RS09265	pmfA~	major fimbrial subunit	COG3539	Cell motiliy	23.5583	5.10251	No	Yes	No	No	No
PMI1878	PMI_RS09270	pmfC	outer membrane usher protein	COG3188	Cell motiliy	11.161	4.1125	No	Yes	No	No	No
PMI1881	PMI_RS09285	pmfF	minor fimbrial subunit	COG3539	Cell motiliy	21.8377	5.87559	No	Yes	No	No	No
PMI1892	PMI_RS09340	rseB	sigma E regulatory protein, MucB/RseB	COG3026	Signal transduction mechanisms	14.4998	5.34086	No	Yes	No	No	No
PMI1897	PMI_RS09360	srmB	ATP-dependent RNA helicase	COG0513	Replication, recombination and repair	22.5029	9.21929	No	Yes	No	No	No
PMI1898	PMI_RS09365	grcA^	autonomous glycyl radical cofactor	COG3445	Coenzyme transport and metabolism	23.247	7.97887	No	Yes	No	No	No
PMI1906	PMI_RS09405	smpB	SsrA-binding protein	COG0691	Posttranslational modification, protein turnover, chaperones	36.8481	6.84667	No	Yes	No	No	No
PMI1912	PMI_RS09435					16.5191	7.49388	No	Yes	No	No	No
PMI1915	PMI_RS09450					22.6013	6.41179	No	Yes	No	No	No
PMI1921	PMI_RS09475					16.5635	4.9234	No	Yes	No	No	No
PMI1923	PMI_RS09485					11.7465	4.97605	No	Yes	No	No	No
PMI_RS09495	PMI_RS09495					12.6289	4.84003	No	Yes	No	No	No
PMI1937	PMI_RS09545		iron-sulphur protein protein	COG1139	Energy production and conversion	17.6011	4.50246	No	Yes	No	No	No
PMI1943	PMI_RS09575	~	MFS-family transporter	COG2814	Carbohydrate transport and metabolism	13.0947	3.13671	No	Yes	No	No	No
PMI1944	PMI_RS09580		hypothetical protein	COG2819	General function prediction only	22.0359	4.91054	No	Yes	No	No	No
PMI1946	PMI_RS09590	sglT^	sodium/glucose cotransporter	COG4146	General function prediction only	15.0521	5.43367	No	Yes	No	No	No
PMI1947	PMI_RS09595	galR	transcriptional regulator, LacI family	COG1609	Transcription	25.7653	7.25788	No	Yes	No	No	No
PMI1949	PMI_RS09605	galK	galactokinase (EC 2.7.1.6)	COG0153	Carbohydrate transport and metabolism	17.8009	6.13904	No	Yes	No	No	No
PMI1964	PMI_RS09680					11.5092	4.67905	No	Yes	No	No	No
PMI1973	PMI_RS09730		phage tail fiber protein (tape measure protein)	COG5283	Mobilome: prophages, transposons	11.9041	4.42243	No	Yes	No	No	No
PMI1977	PMI_RS09750					7.6931	3.63576	No	Yes	No	No	No
PMI1992	PMI_RS09825		phage terminase, ATPase subunit	COG5484	Function unknown	13.2939	3.73913	No	Yes	No	No	No
PMI1997	PMI_RS09850					17.3227	4.3397	No	Yes	No	No	No
PMI2007	PMI_RS09895		phage integrase	COG4974	Replication, recombination and repair	14.4482	4.5016	No	Yes	No	No	No
PMI2010	PMI_RS09910	recJ	exonuclease RecJ (EC 3.1.-.-)	COG0608	Replication, recombination and repair	12.8476	4.96714	No	Yes	No	No	No
PMI2013	PMI_RS09925	fldB~	flavodoxin 2	COG0716	Energy production and conversion	34.3112	9.00655	No	Yes	No	No	No
PMI2018	PMI_RS09950		metal dependent phosphohydrolase	COG1896	General function prediction only	24.6464	6.97048	No	Yes	No	No	No
PMI2019	PMI_RS09955	gcvP	glycine dehydrogenase (decarboxylating) alpha subunit (EC 1.4.4.2)/glycine dehydrogenase (decarboxylating) beta subunit (EC 1.4.4.2)	COG0403,COG1003	Amino acid transport and metabolism	8.43663	3.61112	No	Yes	No	No	No
PMI2022	PMI_RS09970	visC^~	2-octaprenyl-3-methyl-6-methoxy-1,4-benzoquinol hydroxylase (EC 1.14.13.-)	COG0654	Coenzyme transport and metabolism	14.1774	3.22987	No	Yes	No	No	No
PMI2025	PMI_RS09985		hypothetical protein	COG3079	Function unknown	30.8363	9.15881	No	Yes	No	No	No
PMI2027	PMI_RS09995		5-formyltetrahydrofolate cyclo-ligase	COG0212	Coenzyme transport and metabolism	14.1021	6.7404	No	Yes	No	No	No
PMI2030	PMI_RS10010		toxin transporter	COG2274	Defense mechanisms	7.81129	3.72171	No	Yes	No	No	No
PMI2036	PMI_RS10040		hypothetical protein	COG2968	Function unknown	21.4871	5.96466	No	Yes	No	No	No
PMI2038	PMI_RS10050		mechanosensitive ion channel protein	COG0668	Cell wall/membrane/envelope biogenesis	55.1524	9.59901	No	Yes	No	No	No
PMI2040	PMI_RS10060	acnB^	aconitase (EC 4.2.1.3)	COG1049	Energy production and conversion	11.5455	5.31545	No	Yes	No	No	No
PMI2050	PMI_RS10105	hofB	protein transport protein	COG2804	Cell motiliy	14.8575	8.59025	No	Yes	No	No	No
PMI2051	PMI_RS10110	hofC	protein transport protein	COG1459	Cell motiliy	10.9645	4.15302	No	Yes	No	No	No
PMI2055	PMI_RS10130	mutT~	8-oxo-dGTPase (EC 3.6.1.55)	COG1051	Nucleotide transport and metabolsim	34.3288	8.20403	No	Yes	No	No	No
PMI2056	PMI_RS10135	hpmB	hemolysin activator protein (two-partner secretion system accessory protein)	COG2831	Intracellular trafficking, secretion, and vesicular transport	8.83296	3.89523	No	Yes	No	No	No
PMI2057	PMI_RS10140	hpmA				12.0092	3.39787	No	Yes	No	No	No
PMI_RS10145	PMI_RS10145					14.2516	4.84035	No	Yes	No	No	No
PMI2080	PMI_RS10250	fruR	transcriptional regulator, LacI family	COG1609	Transcription	19.1165	6.16346	No	Yes	No	No	No
PMI2085	PMI_RS10270	leuB	3-isopropylmalate dehydrogenase	COG0473	Amino acid transport and metabolism	19.3401	5.85706	No	Yes	No	No	No
PMI2086	PMI_RS10275	leuC	3-isopropylmalate dehydratase large subunit	COG0065	Amino acid transport and metabolism	13.5572	5.12914	No	Yes	No	No	No
PMI2088	PMI_RS10285		solute-binding protein	COG4533	Transcription	15.1767	3.82467	No	Yes	No	No	No
PMI2093	PMI_RS10310	speB~	agmatinase (EC 3.5.3.11)	COG0010	Amino acid transport and metabolism	18.2334	9.92054	No	Yes	Yes	No	No
PMI2096	PMI_RS10325					8.27042	3.00626	No	Yes	No	No	No
PMI2099	PMI_RS10340	bcsA	cellulose synthase catalytic subunit [UDP-forming]	COG1215	Cell motiliy	14.3592	5.25157	No	Yes	No	No	No
PMI2100	PMI_RS10345	bcsB				16.7675	5.37762	No	Yes	No	No	No
PMI2101	PMI_RS10350	bscC				10.6408	3.76798	No	Yes	No	No	No
PMI2107	PMI_RS10380	~				24.8691	7.05449	No	Yes	No	No	No
PMI2112	PMI_RS10405	hcp	hydroxylamine reductase precursor (EC 1.7.99.1)	COG1151	Energy production and conversion	11.9808	3.90159	No	Yes	No	No	No
PMI2113	PMI_RS10410	aldB^	aldehyde dehydrogenase (acceptor) (EC 1.2.99.3)	COG1012	Energy production and conversion	11.1426	3.87495	No	Yes	No	No	No
PMI2114	PMI_RS10415		sodium:alanine symporter	COG1115	Amino acid transport and metabolism	11.8036	5.14205	No	Yes	No	No	No
PMI2115	PMI_RS10420	clcA	H(+)/Cl(-) exchange transporter	COG0038	Inorganic ion transport and metabolsim	24.1391	5.77681	No	Yes	No	No	No
PMI2116	PMI_RS10425		tellurite resistance protein	COG3615	Function unknown	17.1864	5.02035	No	Yes	No	No	No
PMI2117	PMI_RS10430					11.0909	3.66769	No	Yes	No	No	No
PMI2118	PMI_RS10435		penicillin amidase (EC 3.5.1.11). Cysteine peptidase. MEROPS family C59	COG3049	Cell wall/membrane/envelope biogenesis	20.4372	6.0688	No	Yes	No	No	No
PMI2123	PMI_RS10465					23.1636	6.16984	No	Yes	No	No	No
PMI2124	PMI_RS10470		exported sulfatase	COG3119	Inorganic ion transport and metabolsim	14.8218	5.05363	No	Yes	No	No	No
PMI2126	PMI_RS10480					6.10444	2.22173	No	Yes	No	No	No
PMI2127	PMI_RS10485					12.9913	5.16474	No	Yes	No	No	No
PMI2128	PMI_RS10490					7.85383	2.71336	No	Yes	No	No	No
PMI2131	PMI_RS10500		gycosyl hydrolase	COG4225	Carbohydrate transport and metabolism	17.8221	5.46718	No	Yes	No	No	No
PMI2140	PMI_RS10545	agaZ	tagatose-bisphosphate aldolase noncatalytic subunit	COG4573	Carbohydrate transport and metabolism	8.75667	4.76323	No	Yes	No	No	No
PMI2141	PMI_RS10550	agaR^~	transcriptional regulator, DeoR family	COG1349	Carbohydrate transport and metabolism	19.6323	4.60765	No	Yes	No	No	No
PMI2142	PMI_RS10555	aslB	Radical SAM superfamily protein (probable arylsulfatase-activating protein)	COG0641	Posttranslational modification, protein turnover, chaperones	17.8544	4.73249	No	Yes	No	No	No
PMI2143	PMI_RS10560		arylsulfatase	COG3119	Inorganic ion transport and metabolsim	11.1756	4.89955	No	Yes	No	No	No
PMI2144	PMI_RS10565		hypothetical protein	COG4289	Function unknown	14.305	4.91117	No	Yes	No	No	No
PMI2146	PMI_RS10575	kdgK	2-keto-3-deoxygluconate kinase (EC 2.7.1.45)	COG0524	Carbohydrate transport and metabolism	14.196	5.75048	No	Yes	No	No	No
PMI2149	PMI_RS10590	~	exported amino acid deaminase	COG0665	Amino acid transport and metabolism	22.7273	3.0578	No	Yes	No	No	No
PMI2151	PMI_RS10595		hypothetical protein	COG0384	General function prediction only	44.2385	11.6598	No	Yes	No	No	No
PMI2152	PMI_RS10600	arsB	arsenite efflux membrane protein ArsB (TC 3.A.4.1.1; TC 2.A.45.1.1)	COG1055	Inorganic ion transport and metabolsim	10.9453	3.18492	No	Yes	No	No	No
PMI2153	PMI_RS10605	arsR~				46.4831	7.82911	No	Yes	No	No	No
PMI2157	PMI_RS10630	fruK	fructose-1-phosphate kinase (EC 2.7.1.56)	COG1105	Carbohydrate transport and metabolism	24.4754	6.07734	No	Yes	No	No	No
PMI2163	PMI_RS10660		MFS-family transporter	COG2807	Inorganic ion transport and metabolsim	28.2189	7.2237	No	Yes	No	No	No
PMI2164	PMI_RS10665		mechanosensitive ion channel protein	COG0668	Cell wall/membrane/envelope biogenesis	12.0371	4.25804	No	Yes	No	No	No
PMI2165	PMI_RS10670	^	permease	COG3127	Secondary metabolites biosynthesis, transport and catabolism	12.144	4.35461	No	Yes	No	No	No
PMI2169	PMI_RS10690	^	thioredoxin	COG3118	Posttranslational modification, protein turnover, chaperones	17.4909	5.73654	No	Yes	No	No	No
PMI2170	PMI_RS10695	^~	SPFH domain, Band 7 family protein	COG0330	Posttranslational modification, protein turnover, chaperones	46.1657	8.68286	No	Yes	No	No	No
PMI2173	PMI_RS10710	copA^	copper-transporting P-type ATPase	COG2608,COG2217	Inorganic ion transport and metabolsim	13.7504	4.85053	No	Yes	No	No	No
PMI2174	PMI_RS10715					13.4973	3.65904	No	Yes	No	No	No
PMI2175	PMI_RS10720		hypothetical protein	COG3735	Function unknown	11.1777	3.8383	No	Yes	No	No	No
PMI2177	PMI_RS10730	ushA	protein UshA precursor [includes: UDP-sugar hydrolase and 5'-nucleotidase]	COG0737	Defense mechanisms	12.2001	4.93029	No	Yes	No	No	No
PMI2180	PMI_RS10745	rosB	Kef-type potassium/proton antiporter, CPA2 family (TC 2.A.37.1)	COG4651	Inorganic ion transport and metabolsim	14.8202	4.63205	No	Yes	No	No	No
PMI2181	PMI_RS10750	gsk	inosine-guanosine kinase (EC 2.7.1.73)	COG0524	Carbohydrate transport and metabolism	31.7018	7.46227	No	Yes	No	No	No
PMI2182	PMI_RS10755	wzz~	O-antigen chain length determinant	COG3765	Cell wall/membrane/envelope biogenesis	32.316	5.66152	No	Yes	No	No	No
PMI2187	PMI_RS10775	purT	formate-dependent phosphoribosylglycinamide formyltransferase (EC 6.3.4.-)	COG0027	Nucleotide transport and metabolsim	17.6171	4.53822	No	Yes	No	No	No
PMI2190	PMI_RS10790	cscA	beta-fructofuranosidase (EC 3.2.1.26)	COG1621	Carbohydrate transport and metabolism	18.4304	4.24704	No	Yes	No	No	No
PMI2191	PMI_RS10795	cscR	transcriptional regulator, LacI family	COG1609	Transcription	19.0793	4.9768	No	Yes	No	No	No
PMI2195	PMI_RS10815		cytidylyltransferase	COG4589	General function prediction only	20.7177	7.27346	No	Yes	No	No	No
PMI2198	PMI_RS10830		MFS-family transporter	COG2271	Carbohydrate transport and metabolism	9.809	3.66517	No	Yes	No	No	No
PMI2201	PMI_RS10845					6.94529	2.31581	No	Yes	No	No	No
PMI2206	PMI_RS10870		sodium:sulfate symporter	COG0471	Carbohydrate transport and metabolism	19.5815	7.53023	No	Yes	No	No	No
PMI2212	PMI_RS10900	fim10C	fimbrial outer membrane usher protein	COG3188	Cell motiliy	6.0366	2.13327	No	Yes	No	No	No
PMI2216	PMI_RS10920	pmpH				10.4097	4.69223	No	Yes	No	No	No
PMI2221	PMI_RS10945	pmpC	fimbrial outer membrane usher protein	COG3188	Cell motiliy	8.08432	3.32082	No	Yes	No	No	No
PMI2226	PMI_RS10970		PTS system beta-glucoside-specific IIA component, Glc family (TC 4.A.1.2.5)/PTS system beta-glucoside-specific IIB component, Glc family (TC 4.A.1.2.5)/PTS system beta-glucoside-specific IIC component, Glc family (TC 4.A.1.2.5)	COG2190,COG1263	Carbohydrate transport and metabolism	12.2435	4.60971	No	Yes	No	No	No
PMI_RS11005	PMI_RS11005					15.7701	5.61769	No	Yes	No	No	No
PMI2238	PMI_RS11025	pcm~	protein-L-isoaspartate O-methyltransferase	COG2518	Posttranslational modification, protein turnover, chaperones	27.7962	7.25884	No	Yes	No	No	No
PMI2239	PMI_RS11030	surE	3'-nucleotidase (EC 3.1.3.6)/5'-nucleotidase (EC 3.1.3.5)/exopolyphosphatase (EC 3.6.1.11)	COG0496	Replication, recombination and repair	34.6942	7.45222	No	Yes	No	No	No
PMI2240	PMI_RS11035	truD	tRNA pseudouridine synthase D	COG0585	Translation, ribosomal structure and biogenesis	28.8311	7.95466	No	Yes	No	No	No
PMI2244	PMI_RS11055	cysC	adenylylsulfate kinase (EC 2.7.1.25)	COG0529	Inorganic ion transport and metabolsim	15.8637	5.18739	No	Yes	No	No	No
PMI2245	PMI_RS11060	cysN	sulfate adenylyltransferase subunit 1 (EC 2.7.7.4)	COG2895	Inorganic ion transport and metabolsim	10.6344	3.26364	No	Yes	No	No	No
PMI2246	PMI_RS11065	cysD	sulfate adenylyltransferase subunit 2 (EC 2.7.7.4)	COG0175	Amino acid transport and metabolism	61.4337	13.5777	No	Yes	No	No	No
PMI2247	PMI_RS11070	cysG^	siroheme synthase [includes: uroporphyrin-III C-methyltransferase and sirohydrochlorin ferrochelatase]	COG0007,COG1648	Coenzyme transport and metabolism	14.4485	5.71002	No	Yes	No	No	No
PMI2248	PMI_RS11075	cysH	phosphoadenylylsulfate reductase (thioredoxin) (EC 1.8.4.8)	COG0175	Amino acid transport and metabolism	11.9959	3.32582	No	Yes	No	No	No
PMI2249	PMI_RS11080	cysI	sulfite reductase (NADPH) beta subunit (EC 1.8.1.2)	COG0155	Inorganic ion transport and metabolsim	19.936	4.37777	No	Yes	No	No	No
PMI2250	PMI_RS11085	cysJ	sulfite reductase (NADPH) alpha subunit (EC 1.8.1.2)	COG0369	Inorganic ion transport and metabolsim	19.9623	7.32744	No	Yes	No	No	No
PMI2253	PMI_RS11100	proY	histidine:proton symporter, AAT family (TC 2.A.3.1.9)	COG1113	Amino acid transport and metabolism	21.8855	7.12937	No	Yes	No	No	No
PMI2254	PMI_RS11105	mdeA	methionine gamma-lyase	COG0626	Amino acid transport and metabolism	18.2054	5.44681	No	Yes	No	No	No
PMI2259	PMI_RS11155	metN*^~	D-methionine ABC transporter, ATP-binding protein	COG1135	Amino acid transport and metabolism	24.9647	3.30261	No	Yes	No	No	No
PMI2260	PMI_RS11160	metI~	D-methionine ABC transporter, permease protein	COG2011	Amino acid transport and metabolism	32.847	4.35413	No	Yes	No	No	No
PMI2261	PMI_RS11165	metQ~	D-methionine ABC transporter, substrate-binding lipoprotein	COG1464	Inorganic ion transport and metabolsim	18.7076	4.50916	No	Yes	No	No	No
PMI2263	PMI_RS11175	^~	hypothetical protein	COG1720	Translation, ribosomal structure and biogenesis	30.8345	6.48551	No	Yes	No	No	No
PMI2265	PMI_RS11185	cutF/nlpE~	copper homeostasis lipoprotein	COG3015	Cell wall/membrane/envelope biogenesis	26.8308	6.75296	No	Yes	No	No	No
PMI2286	PMI_RS11290	map2/pepM~	methionine aminopeptidase, type I (EC 3.4.11.18)	COG0024	Translation, ribosomal structure and biogenesis	39.1727	8.44447	No	Yes	No	No	No
PMI2288	PMI_RS11300	dapD	2,3,4,5-tetrahydropyridine-2-carboxylate N-succinyltransferase	COG2171	Amino acid transport and metabolism	26.5458	6.80364	No	Yes	No	No	No
PMI2292	PMI_RS11320	ptsG^	PTS system D-glucose-specific IIB component, Glc family (TC 4.A.1.1.1)/PTS system D-glucose-specific IIC component, Glc family (TC 4.A.1.1.1)	COG1263,COG1264	Carbohydrate transport and metabolism	7.88707	3.6624	No	Yes	No	No	No
PMI2296	PMI_RS11340	queF	NADPH-dependent 7-cyano-7-deazaguanine reductase	COG2904	Translation, ribosomal structure and biogenesis	20.8806	7.51323	No	Yes	No	No	No
PMI2299	PMI_RS11355		23S rRNA (cytidine2498-2'-O)-methyltransferase	COG2933	Translation, ribosomal structure and biogenesis	26.7139	9.76914	No	Yes	No	No	No
PMI2300	PMI_RS11360		hypothetical protein	COG2363	Function unknown	39.2757	12.2977	No	Yes	No	No	No
PMI2302	PMI_RS11370	csdA	cysteine desulfurase (EC 2.8.1.7)	COG0520	Amino acid transport and metabolism	18.3352	6.17142	No	Yes	No	No	No
PMI2303	PMI_RS11375		cysteine desulfuration protein	COG2166	Posttranslational modification, protein turnover, chaperones	18.7077	5.75845	No	Yes	No	No	No
PMI2304	PMI_RS11380		hypothetical protein	COG1179	Translation, ribosomal structure and biogenesis	25.3705	7.95518	No	Yes	No	No	No
PMI2305	PMI_RS11385	mltA	membrane-bound lytic murein transglycosylase	COG2821	Cell wall/membrane/envelope biogenesis	30.4333	9.83912	No	Yes	No	No	No
PMI2306	PMI_RS11405	amiC^	N-acetylmuramoyl-L-alanine amidase AmiC precursor	COG0860	Cell wall/membrane/envelope biogenesis	28.5822	12.195	No	Yes	No	No	No
PMI2307	PMI_RS11410	argA	N-acetylglutamate synthase (EC 2.3.1.1)	COG0548,COG1246	Amino acid transport and metabolism	17.8829	5.77693	No	Yes	No	No	No
PMI2308	PMI_RS11415	recD	DNA helicase/exodeoxyribonuclease V, alpha subunit (EC 3.1.11.5)	COG0507	Replication, recombination and repair	12.5445	5.44567	No	Yes	No	No	No
PMI2310	PMI_RS11425	ptrA^	pitrilysin (EC:3.4.24.55). Metallo peptidase. MEROPS family M16A	COG1025	Posttranslational modification, protein turnover, chaperones	11.0482	4.00208	No	Yes	No	No	No
PMI2315	PMI_RS11450	ppdA	prepilin peptidase dependent protein A precursor	COG4970	Cell motiliy	23.1625	5.98869	No	Yes	No	No	No
PMI2322	PMI_RS11485	thiB/tbpA	thiamine ABC transporter, substrate-binding protein	COG4143	Coenzyme transport and metabolism	31.8757	7.31925	No	Yes	No	No	No
PMI2323	PMI_RS11490	thiP	thiamine ABC transporter, permease protein	COG1178	Inorganic ion transport and metabolsim	15.0614	5.40789	No	Yes	No	No	No
PMI2325	PMI_RS11500	~				8.72099	1.734	No	Yes	No	No	No
PMI2326	PMI_RS11505					14.6485	4.49283	No	Yes	No	No	No
PMI2327	PMI_RS11510	polB	DNA damage-inducible DNA polymerase II (EC 2.7.7.7)	COG0417	Replication, recombination and repair	14.897	5.13998	No	Yes	No	No	No
PMI2329	PMI_RS11520	rluA	ribosomal large subunit pseudouridine synthase A (EC 5.4.99.-)	COG0564	Translation, ribosomal structure and biogenesis	38.3553	13.1629	No	Yes	No	No	No
PMI2330	PMI_RS11525	djlA	DnaJ-like chaperone protein	COG1076	Posttranslational modification, protein turnover, chaperones	21.8912	9.63088	No	Yes	No	No	No
PMI2332	PMI_RS11535	surA*~	periplasmic chaperone for outer membrane proteins SurA	COG0760	Posttranslational modification, protein turnover, chaperones	28.5942	11.4459	No	Yes	No	No	No
PMI2341	PMI_RS11580	pta	autotransporter (serine protease)	COG4625	Function unknown	8.47899	3.43685	No	Yes	No	No	No
PMI2346	PMI_RS11605		hypothetical protein	COG3150	General function prediction only	19.6888	4.91851	No	Yes	No	No	No
PMI2347	PMI_RS11610	icc/cpdA	cyclic 3',5'-adenosine monophosphate phosphodiesterase	COG1409	Signal transduction mechanisms	24.3347	9.71353	No	Yes	No	No	No
PMI2348	PMI_RS11615	nudF/aspF				39.6509	11.7711	No	Yes	No	No	No
PMI2351	PMI_RS11630		glutathionylspermidine synthase	COG0754	Amino acid transport and metabolism	14.0923	5.76747	No	Yes	No	No	No
PMI2360	PMI_RS11670					14.0767	4.95319	No	Yes	No	No	No
PMI2364	PMI_RS11690	~	acyl-phosphate glycerol-3-phosphate acyltransferase	COG0344	Lipid transport and metabolism	25.0559	8.05062	No	Yes	No	No	No
PMI2368	PMI_RS11710	aroH	3-deoxy-D-arabinoheptulosonate-7-phosphate synthase (EC 2.5.1.54)	COG3200	Amino acid transport and metabolism	9.41338	3.50826	No	Yes	No	No	No
PMI2374	PMI_RS11745		putative membrane protein	COG3781	Inorganic ion transport and metabolsim	8.59696	3.51087	No	Yes	No	No	No
PMI2376	PMI_RS11755		cytochrome bd-I ubiquinol oxidase subunit 2 apoprotein (EC 1.10.3.10)	COG1294	Energy production and conversion	12.5145	3.44848	No	Yes	No	No	No
PMI2377	PMI_RS11760	~	cytochrome bd-I ubiquinol oxidase subunit 1 apoprotein (EC 1.10.3.10)	COG1271	Energy production and conversion	13.3105	4.20867	No	Yes	No	No	No
PMI2378	PMI_RS11765	cbbBc*	probable molybdopterin-containing oxidoreductase	COG0243	Energy production and conversion	11.9598	4.27386	No	Yes	No	No	No
PMI2379	PMI_RS11770		transcriptional regulator, LysR family	COG0583	Transcription	17.8924	6.7645	No	Yes	No	No	No
PMI2380	PMI_RS11775		methyl-accepting chemotaxis protein	COG0840	Cell motiliy	13.3268	4.52441	No	Yes	No	No	No
PMI2387	PMI_RS11810	terA^~	tellurite resistance protein	COG2310	Signal transduction mechanisms	15.5304	3.7198	No	Yes	No	No	No
PMI2395	PMI_RS11850	~	NUDIX-family hydrolase	COG1051	Nucleotide transport and metabolsim	22.3155	6.2173	No	Yes	No	No	No
PMI2396	PMI_RS11855					15.3998	6.05512	No	Yes	No	No	No
PMI2397	PMI_RS11860					22.9942	7.44339	No	Yes	No	No	No
PMI2405	PMI_RS11900	pgtA	two component, sigma54 specific, transcriptional regulator, Fis family	COG2204	Signal transduction mechanisms	24.0845	5.36912	No	Yes	No	No	No
PMI2406	PMI_RS11905	pgtB	phosphoglycerate transport system sensor kinase	COG4192	Signal transduction mechanisms	8.46239	2.99587	No	Yes	No	No	No
PMI2408	PMI_RS11915		MFS-family transporter	COG2271	Carbohydrate transport and metabolism	25.2833	6.96538	No	Yes	No	No	No
PMI2411	PMI_RS11930		pyridoxal-dependent decarboxylase	COG0076	Amino acid transport and metabolism	8.56642	3.20024	No	Yes	No	No	No
PMI2412	PMI_RS11935		Mg(2+)/citrate complex transporter	COG2851	Energy production and conversion	7.65553	2.98345	No	Yes	No	No	No
PMI2413	PMI_RS11940	deoD~	purine-nucleoside phosphorylase (EC 2.4.2.1)	COG0813	Nucleotide transport and metabolsim	21.6196	4.61372	No	Yes	No	No	No
PMI2416	PMI_RS11955	deoC^~	deoxyribose-phosphate aldolase	COG0274	Nucleotide transport and metabolsim	24.6808	5.47433	No	Yes	No	No	No
PMI2418	PMI_RS11960		Na+ dependent nucleoside transporter	COG1972	Nucleotide transport and metabolsim	26.6083	6.74429	No	Yes	No	No	No
PMI2419	PMI_RS11965	^	TatD-related deoxyribonuclease	COG0084	Cell motiliy	22.6908	8.79593	No	Yes	No	No	No
PMI2420	PMI_RS11970	^~	patatin-like phospholipase	COG4667	Lipid transport and metabolism	24.8908	6.41682	No	Yes	No	No	No
PMI2422	PMI_RS11980	prfC	bacterial peptide chain release factor 3 (bRF-3)	COG4108	Translation, ribosomal structure and biogenesis	29.878	8.7783	No	Yes	No	No	No
PMI2431	PMI_RS12025					11.7427	3.82852	No	Yes	No	No	No
PMI2434	PMI_RS12040		plasmid-related helicase	COG0210	Replication, recombination and repair	13.6325	7.45658	No	Yes	No	No	No
PMI2435	PMI_RS12045	^	plasmid-related protein	COG3593	Replication, recombination and repair	15.6213	6.37484	No	Yes	No	No	No
PMI2440	PMI_RS12065					26.1646	6.35202	No	Yes	No	No	No
PMI2443	PMI_RS12080					49.8907	11.4983	No	Yes	No	No	No
PMI2452	PMI_RS12120	~	endonuclease precursor	COG2356	Replication, recombination and repair	26.5973	8.34228	No	Yes	No	No	No
PMI2453	PMI_RS12125	~				27.6856	7.25803	No	Yes	No	No	No
PMI2456	PMI_RS12140					10.8665	3.86594	No	Yes	No	No	No
PMI2461	PMI_RS12165					15.3894	7.72241	No	Yes	No	No	No
PMI2463	PMI_RS12175					36.2951	8.83713	No	Yes	No	No	No
PMI2467	PMI_RS12195					10.1709	3.41635	No	Yes	No	No	No
PMI2475	PMI_RS12235					17.2752	5.07062	No	Yes	No	No	No
PMI2477	PMI_RS12245	^				10.0466	4.74695	No	Yes	No	No	No
PMI2481	PMI_RS12265	^~	plasmid-related protein	COG2378	Transcription	16.0913	3.5062	No	Yes	No	No	No
PMI2492	PMI_RS12315	~				22.947	8.58693	No	Yes	No	No	No
PMI2493	PMI_RS12320	~	hypothetical protein	COG2253	Defense mechanisms	21.9653	4.26679	No	Yes	No	No	No
PMI2496	PMI_RS12335	rsmC	16S rRNA m(2)G 1207 methyltransferase (EC 2.1.1.52)	COG2813	Translation, ribosomal structure and biogenesis	26.0511	7.80311	No	Yes	No	No	No
PMI2499	PMI_RS12350		Na+/Pi-cotransporter	COG1283	Inorganic ion transport and metabolsim	16.515	5.01486	No	Yes	No	No	No
PMI2500	PMI_RS12355	phoA	alkaline phosphatase precursor	COG1785	General function prediction only	14.6986	3.90585	No	Yes	No	No	No
PMI2503	PMI_RS12370		esterase	COG2382	Inorganic ion transport and metabolsim	11.3476	2.96128	No	Yes	No	No	No
PMI2504	PMI_RS12375		hypothetical protein	COG1434	General function prediction only	14.0643	3.95009	No	Yes	No	No	No
PMI2505	PMI_RS12380	nadR	transcriptional regulator	COG3172	Coenzyme transport and metabolism	20.775	6.09593	No	Yes	No	No	No
PMI2506	PMI_RS12385	radA	DNA repair protein	COG1066	Posttranslational modification, protein turnover, chaperones	15.7842	7.1138	No	Yes	No	No	No
PMI_RS12415	PMI_RS12415					11.0911	3.20431	No	Yes	No	No	No
PMI2512	PMI_RS12420	yntE	nickel/di-oligopepetide ABC transporter, ATP-binding protein	COG1124	Amino acid transport and metabolism	26.0384	7.92041	No	Yes	No	No	No
PMI2513	PMI_RS12425	yntD^				10.4247	3.91822	No	Yes	No	No	No
PMI2514	PMI_RS12430	yntC^	nickel/di-oligopepetide ABC transporter, permease protein	COG1173	Amino acid transport and metabolism	13.8822	4.75879	No	Yes	No	No	No
PMI2516	PMI_RS12440	yntA^	nickel/di-oligopepetide ABC transporter, substrate-binding protein	COG0747	Amino acid transport and metabolism	30.604	5.99776	No	Yes	No	No	No
PMI2517	PMI_RS12445		glycosyltransferase	COG0463	Cell wall/membrane/envelope biogenesis	25.1886	8.20613	No	Yes	No	No	No
PMI2520	PMI_RS12460	hyfI	hydrogenase-4 component I	COG3260	Energy production and conversion	14.9081	6.61523	No	Yes	No	No	No
PMI2522	PMI_RS12470	hyfG	hydrogenase-4 component G	COG3261,COG3262	Energy production and conversion	26.66	6.41514	No	Yes	No	No	No
PMI2523	PMI_RS12475	hyfF	hydrogenase-4 component F	COG0651	Energy production and conversion	13.5727	4.21068	No	Yes	No	No	No
PMI2525	PMI_RS12485	hyfD	hydrogenase-4 component D	COG1009	Energy production and conversion	8.94125	3.3954	No	Yes	No	No	No
PMI2526	PMI_RS12490	hyfC	hydrogenase-4 component C	COG0650	Energy production and conversion	21.1033	6.78765	No	Yes	No	No	No
PMI2527	PMI_RS12495	hyfB	hydrogenase-4 component B	COG0651	Energy production and conversion	11.671	4.89372	No	Yes	No	No	No
PMI2528	PMI_RS12500	hyfA	hydrogenase-4 component A	COG1142	Energy production and conversion	26.7694	6.69742	No	Yes	No	No	No
PMI2531	PMI_RS12515		L-lysine 2,3-aminomutase (EC 5.4.3.2)	COG1509	Amino acid transport and metabolism	8.31616	3.83724	No	Yes	No	No	No
PMI2533	PMI_RS12525	fim12G	outer membrane usher protein	COG3188	Cell motiliy	12.406	4.9576	No	Yes	No	No	No
PMI2536	PMI_RS12540	fim12D				23.2158	8.16903	No	Yes	No	No	No
PMI2545	PMI_RS12585	fxsA~	membrane protein FxsA (suppressor of F exclusion of phage T7)	COG3030	General function prediction only	48.7377	8.80159	No	Yes	No	No	No
PMI2546	PMI_RS12590	aspA	aspartate ammonia-lyase	COG1027	Amino acid transport and metabolism	18.7112	6.10419	No	Yes	No	No	No
PMI2548	PMI_RS12600	^				31.1315	7.21702	No	Yes	No	No	No
PMI2569	PMI_RS12685	~				51.7658	10.991	No	Yes	No	No	No
PMI2575	PMI_RS12715	*				27.4676	7.66175	No	Yes	No	No	No
PMI2588	PMI_RS12780					13.4021	4.77936	No	Yes	No	No	No
PMI2595	PMI_RS12815	^~				38.5765	6.13182	No	Yes	No	No	No
PMI2596	PMI_RS12820		siderophore TonB-dependent receptor	COG1629	Inorganic ion transport and metabolsim	14.0597	4.99218	No	Yes	No	No	No
PMI2597	PMI_RS12825	nrpX				21.315	6.77071	No	Yes	No	No	No
PMI2598	PMI_RS12830	nrpY^				21.7862	6.64252	No	Yes	No	No	No
PMI2601	PMI_RS12845	nrpU	siderophore biosynthetic protein	COG4693	Inorganic ion transport and metabolsim	9.99219	4.04998	No	Yes	No	No	No
PMI2604	PMI_RS12860	nrpB	siderophore ABC transporter, ATP-binding/permease protein	COG1132	Defense mechanisms	13.0253	4.63602	No	Yes	No	No	No
PMI2618	PMI_RS12905		TonB-dependent receptor	COG1629	Inorganic ion transport and metabolsim	7.19362	3.3867	No	Yes	No	No	No
PMI2619	PMI_RS12910		TonB-dependent receptor	COG1629	Inorganic ion transport and metabolsim	10.6193	3.884	No	Yes	No	No	No
PMI2627	PMI_RS12950	^	transposase	COG5464	Replication, recombination and repair	26.6422	7.68254	No	Yes	No	No	No
PMI2630	PMI_RS12960		topoisomerase	COG0550	Replication, recombination and repair	16.7516	5.55033	No	Yes	No	No	No
PMI2631	PMI_RS12965					45.5683	11.1025	No	Yes	No	No	No
PMI2635	PMI_RS12980					18.8562	6.46327	No	Yes	No	No	No
PMI2639	PMI_RS13000					20.2776	4.96277	No	Yes	No	No	No
PMI2644	PMI_RS13025		uncharacterized protein	COG1512	Function unknown	20.9592	5.93644	No	Yes	No	No	No
PMI2646	PMI_RS13035					21.5916	8.3608	No	Yes	No	No	No
PMI2647	PMI_RS13040	^	hypothetical protein	COG2268	Function unknown	21.2278	8.40648	No	Yes	No	No	No
PMI2649	PMI_RS13050		MFS-family transporter	COG2271	Carbohydrate transport and metabolism	10.2312	3.74277	No	Yes	No	No	No
PMI2651	PMI_RS13060	fixC	FAD-dependent oxidoreductase subunit for carnitine metabolism	COG0644	Energy production and conversion	16.6781	5.18539	No	Yes	No	No	No
PMI2654	PMI_RS13075	caiT	L-carnitine/gamma-butyrobetaine antiporter	COG1292	Cell wall/membrane/envelope biogenesis	12.4242	4.17478	No	Yes	No	No	No
PMI2656	PMI_RS13085	caiB	crotonobetainyl-coa:carnitine CoA-transferase	COG1804	Lipid transport and metabolism	17.2917	4.49336	No	Yes	No	No	No
PMI2657	PMI_RS13090	caiC	probable crotonobetaine/carnitine-CoA ligase	COG0318	Lipid transport and metabolism	20.407	7.20329	No	Yes	No	No	No
PMI2659	PMI_RS13100	caiE	transferase in carnitine metabolism	COG0663	General function prediction only	18.8892	5.83969	No	Yes	No	No	No
PMI2661	PMI_RS13110	fsaA	fructose 6-phosphate aldolase (EC 4.1.2.-)	COG0176	Carbohydrate transport and metabolism	13.3601	3.96303	No	Yes	No	No	No
PMI2664	PMI_RS13125					25.0179	7.43634	No	Yes	No	No	No
PMI2666	PMI_RS13135					13.4008	5.21295	No	Yes	No	No	No
PMI2667	PMI_RS13140	^	mannosyl-glycoprotein endo-beta-N-acetylglucosaminidase	COG2992	General function prediction only	41.9334	11.9845	No	Yes	No	No	No
PMI2670	PMI_RS13155	^				14.9257	5.45985	No	Yes	No	No	No
PMI2671	PMI_RS13160					18.2836	6.8891	No	Yes	No	No	No
PMI2672	PMI_RS13165	gntU^	low-affinity gluconate transporter	COG2610	Carbohydrate transport and metabolism	19.4375	6.3807	No	Yes	No	No	No
PMI2674	PMI_RS13175	gntR	transcriptional regulator, LacI family	COG1609	Transcription	8.75355	3.94994	No	Yes	No	No	No
PMI2675	PMI_RS13180		iron compound ABC transporter, substrate-binding protein	COG0614	Inorganic ion transport and metabolsim	18.1543	6.05205	No	Yes	No	No	No
PMI2679	PMI_RS13200	modD	pyrophosphorylase	COG0157	Coenzyme transport and metabolism	17.1885	4.43534	No	Yes	No	No	No
PMI2680	PMI_RS13205	prrA	TonB-dependent receptor	COG1629	Inorganic ion transport and metabolsim	12.7642	5.40208	No	Yes	No	No	No
PMI2692	PMI_RS13265	spa47	type III secretion system protein	COG1157	Cell motiliy	12.1598	3.97008	No	Yes	No	No	No
PMI2696	PMI_RS13285	mxiD	type III secretion system protein	COG1450	Intracellular trafficking, secretion, and vesicular transport	11.8557	4.18632	No	Yes	No	No	No
PMI2707	PMI_RS13340		multidrug efflux protein	COG0845	Cell wall/membrane/envelope biogenesis	23.3144	8.16489	No	Yes	No	No	No
PMI2719	PMI_RS13400	cutF	acetaldehyde dehydrogenase (EC 1.2.1.10)	COG1012	Energy production and conversion	5.79672	3.34916	No	Yes	No	No	No
PMI2724	PMI_RS13425		regulatory protein	COG3710	Transcription	11.878	5.65999	No	Yes	No	No	No
PMI2726	PMI_RS13435	cysD	O-acetylhomoserine sulfhydrylase (EC 2.5.1.49)	COG2873	Amino acid transport and metabolism	16.403	5.14543	No	Yes	No	No	No
PMI2730	PMI_RS13455	atfC	outer membrane usher protein	COG3188	Cell motiliy	12.4662	4.52641	No	Yes	No	No	No
PMI2732	PMI_RS13465	atfE	fimbrial adhesin	COG3539	Cell motiliy	20.9845	6.99739	No	Yes	No	No	No
PMI2734	PMI_RS13475	potD~	spermidine/putrescine ABC transporter, substrate-binding periplasmic protein	COG0687	Amino acid transport and metabolism	25.1976	5.35709	No	Yes	No	No	No
PMI2735	PMI_RS13480	potC~	spermidine/putrescine ABC transporter, permease protein	COG1177	Amino acid transport and metabolism	32.5664	6.31089	No	Yes	No	No	No
PMI2736	PMI_RS13485	potB^~	spermidine/putrescine ABC transporter, permease protein	COG1176	Amino acid transport and metabolism	36.4454	6.22692	No	Yes	No	No	No
PMI2737	PMI_RS13490	potA~	spermidine/putrescine ABC transporter, ATP-binding protein	COG3842	Amino acid transport and metabolism	32.5938	5.766	No	Yes	No	No	No
PMI2738	PMI_RS13495					18.6467	5.54495	No	Yes	No	No	No
PMI2740	PMI_RS13505	qor^~	quinone oxidoreductase	COG0604	Energy production and conversion	32.1362	6.90749	No	Yes	No	No	No
PMI2742	PMI_RS13515	alr^	alanine racemase (biosynthetic)	COG0787	Cell wall/membrane/envelope biogenesis	19.4211	9.53145	No	Yes	No	No	No
PMI2743	PMI_RS13520	tyrB~	aromatic amino acid aminotransferase apoenzyme (EC 2.6.1.57)	COG1448	Amino acid transport and metabolism	19.2108	5.35676	No	Yes	No	No	No
PMI2744	PMI_RS13525		hypothetical protein	COG3681	Amino acid transport and metabolism	11.6346	3.74148	No	Yes	No	No	No
PMI2745	PMI_RS13530		hypothetical protein	COG0814	Amino acid transport and metabolism	12.3006	4.69769	No	Yes	No	No	No
PMI2748	PMI_RS13545	zur~	zinc uptake regulator, Fur family	COG0735	Inorganic ion transport and metabolsim	29.7657	10.4084	No	Yes	No	No	No
PMI2750	PMI_RS13555	dkgA	diacylglycerol kinase (EC 2.7.1.107)	COG0818	Lipid transport and metabolism	42.8302	11.3308	No	Yes	No	No	No
PMI2755	PMI_RS13580	lysC^	aspartate kinase (EC 2.7.2.4)	COG0527	Amino acid transport and metabolism	26.9488	8.17062	No	Yes	No	No	No
PMI2757	PMI_RS13590	~				24.9263	6.74912	No	Yes	No	No	No
PMI2758	PMI_RS13595	metH	methionine synthase (B12-dependent) (EC 2.1.1.13)	COG0646,COG1410	Amino acid transport and metabolism	9.58672	3.8213	No	Yes	No	No	No
PMI2759	PMI_RS13600	iclR~	transcriptional regulator, IclR family	COG1414	Transcription	21.1395	5.02932	No	Yes	No	No	No
PMI2760	PMI_RS13605	edd*^	6-phosphogluconate dehydratase (EC 4.2.1.12)	COG0129	Amino acid transport and metabolism	13.2829	4.62761	No	Yes	No	No	No
PMI2762	PMI_RS13615	aceK	isocitrate dehydrogenase kinase/phosphatase	COG4579	Signal transduction mechanisms	10.7367	3.63422	No	Yes	No	No	No
PMI2763	PMI_RS13620	aceA	isocitrate lyase (EC 4.1.3.1)	COG2224	Energy production and conversion	22.1343	8.46619	No	Yes	No	No	No
PMI2764	PMI_RS13625	aceB	malate synthase (EC 2.3.3.9)	COG2225	Energy production and conversion	10.2075	3.90206	No	Yes	No	No	No
PMI2767	PMI_RS13640	~	isopentenyl-diphosphate delta-isomerase (EC 5.3.3.2)	COG1443	Lipid transport and metabolism	67.028	13.3714	No	Yes	No	No	No
PMI2770	PMI_RS13680	~				34.2075	6.44145	No	Yes	No	No	No
PMI2773	PMI_RS13695	nfi	Endonuclease V (EC 3.1.21.-)	COG1515	Replication, recombination and repair	31.863	9.61123	No	Yes	No	No	No
PMI2775	PMI_RS13705	nudC^~	NADH pyrophosphatase	COG2816	Nucleotide transport and metabolsim	28.0112	9.17606	No	Yes	No	No	No
PMI2777	PMI_RS13715	thiC	hydroxymethylpyrimidine synthase	COG0422	Coenzyme transport and metabolism	16.8146	7.05377	No	Yes	No	No	No
PMI2779	PMI_RS13725	thiF	[sulfur carrier protein ThiS] adenylyltransferase	COG0476	Coenzyme transport and metabolism	27.2137	11.0245	No	Yes	No	No	No
PMI2783	PMI_RS13745		transposase/plasmid-related protein	COG5464	Replication, recombination and repair	20.9331	5.16548	No	Yes	No	No	No
PMI2800	PMI_RS13830					14.4283	5.55942	No	Yes	No	No	No
PMI2801	PMI_RS13835	fkpA~	FKBP-type peptidyl-prolyl cis-trans isomerase	COG0545	Posttranslational modification, protein turnover, chaperones	22.347	4.37155	No	Yes	No	No	No
PMI2807	PMI_RS13865		ABC transporter ATP-binding protein	COG0488	General function prediction only	21.5952	6.23995	No	Yes	No	No	No
PMI2808	PMI_RS13870		methyl-accepting chemotaxis protein	COG0840	Cell motiliy	14.0571	5.23976	No	Yes	No	No	No
PMI2809	PMI_RS13875		methyl-accepting chemotaxis protein	COG0840	Cell motiliy	11.4224	3.73427	No	Yes	No	No	No
PMI2810	PMI_RS13880	~				18.0482	4.72219	No	Yes	No	No	No
PMI2812	PMI_RS13890	~	hypothetical protein	COG3157	Intracellular trafficking, secretion, and vesicular transport	24.7641	4.44671	No	Yes	No	No	No
PMI2813	PMI_RS13895	aer	methyl-accepting chemotaxis sensory transducer with Pas/Pac sensor	COG0840	Cell motiliy	13.195	6.03778	No	Yes	No	No	No
PMI2814	PMI_RS13900		transcriptional regulator, RpiR family	COG1737	Transcription	13.4253	5.76514	No	Yes	No	No	No
PMI2815	PMI_RS13905		LysE-type translocator	COG1280	Amino acid transport and metabolism	30.0455	7.9563	No	Yes	No	No	No
PMI2816	PMI_RS13910		hydrolase	COG0429	General function prediction only	33.1071	6.54782	No	Yes	No	No	No
PMI2818	PMI_RS13920	prkB	probable phosphoribulokinase	COG3954	Carbohydrate transport and metabolism	14.3862	6.29028	No	Yes	No	No	No
PMI2821	PMI_RS13935	argD	acetylornithine aminotransferase apoenzyme (EC 2.6.1.11)/succinyldiaminopimelate aminotransferase apoenzyme (EC 2.6.1.17)	COG4992	Amino acid transport and metabolism	28.5621	6.67543	No	Yes	No	No	No
PMI2822	PMI_RS13940	pabA^~	aminodeoxychorismate synthase, glutamine amidotransferase subunit (EC 2.6.1.85)	COG0512	Amino acid transport and metabolism	42.3041	10.2914	No	Yes	No	No	No
PMI2823	PMI_RS13945	ppiA*	peptidyl-prolyl cis-trans isomerase A	COG0652	Posttranslational modification, protein turnover, chaperones	31.4118	9.0845	No	Yes	No	No	No
PMI2825	PMI_RS13955	def^~	peptide deformylase (EC 3.5.1.88)	COG0242	Translation, ribosomal structure and biogenesis	43.1945	9.32602	No	Yes	No	No	No
PMI2829	PMI_RS13975	rdoA^	phosphotransferase	COG2334	Signal transduction mechanisms	28.7379	7.03271	No	Yes	No	No	No
PMI2833	PMI_RS13995	~	endoribonuclease	COG0251	Defense mechanisms	16.0705	2.94099	No	Yes	No	No	No
PMI2834	PMI_RS14000	aad~	amino acid deaminase	COG0665	Amino acid transport and metabolism	22.7186	4.52151	No	Yes	No	No	No
PMI2836	PMI_RS14010		23S rRNA (adenine2030-N6)-methyltransferase	COG2961	Translation, ribosomal structure and biogenesis	19.8742	7.05609	No	Yes	No	No	No
PMI2838	PMI_RS14020		membrane protein	COG1295	Function unknown	15.4138	7.53588	No	Yes	No	No	No
PMI2840	PMI_RS14030	~	insulinase (Peptidase family M16)	COG0612	General function prediction only	25.8715	4.94969	No	Yes	No	No	No
PMI2841	PMI_RS14035					18.1767	6.74097	No	Yes	No	No	No
PMI2842	PMI_RS14040					23.0439	6.90992	No	Yes	No	No	No
PMI2843	PMI_RS14045	dppF	dipeptide ABC transporter, ATP-binding protein	COG4608	Amino acid transport and metabolism	17.1091	6.9593	No	Yes	No	No	No
PMI2844	PMI_RS14050	dppD	dipeptide ABC transporter, ATP-binding protein	COG0444	Amino acid transport and metabolism	8.44922	3.44102	No	Yes	No	No	No
PMI2845	PMI_RS14055	dppC	dipeptide ABC transporter, permease protein	COG1173	Amino acid transport and metabolism	22.756	5.0304	No	Yes	No	No	No
PMI2847	PMI_RS14065	dppA^	dipeptide ABC transporter, substrate-binding protein	COG0747	Amino acid transport and metabolism	19.6774	5.659	No	Yes	No	No	No
PMI2848	PMI_RS14070		two-partner secretion system accessory protein	COG2831	Intracellular trafficking, secretion, and vesicular transport	10.8809	4.40773	No	Yes	No	No	No
PMI2851	PMI_RS14090		permease	COG2985	General function prediction only	17.0842	6.19008	No	Yes	No	No	No
PMI2861	PMI_RS14140	~	hypothetical protein	COG2860	Function unknown	35.758	8.98949	No	Yes	No	No	No
PMI2865	PMI_RS14160	trmH				16.4101	5.2034	No	Yes	No	No	No
PMI2867	PMI_RS14170	gltS^	sodium/glutamate symport carrier protein	COG0786	Amino acid transport and metabolism	16.4376	5.9965	No	Yes	No	No	No
PMI2868	PMI_RS14175	^	permease	COG2233	Nucleotide transport and metabolsim	13.432	4.91126	No	Yes	No	No	No
PMI2869	PMI_RS14180					11.8438	3.89023	No	Yes	No	No	No
PMI2870	PMI_RS14185	^				18.3291	5.9938	No	Yes	No	No	No
PMI2872	PMI_RS14195	rluF	ribosomal large subunit pseudouridine synthase F (EC 5.4.99.-)	COG1187	Translation, ribosomal structure and biogenesis	32.2421	6.93532	No	Yes	No	No	No
PMI2873	PMI_RS14200	^				34.0591	8.62327	No	Yes	No	No	No
PMI2883	PMI_RS14250	ntrB	nitrogen regulation protein NR(II) (two-component system sensor kinase)	COG3852	Signal transduction mechanisms	28.2732	9.99981	No	Yes	No	No	No
PMI2884	PMI_RS14255	glnG	nitrogen regulation protein NR(I) (two-component system response regulator)	COG2204	Signal transduction mechanisms	31.2519	7.65845	No	Yes	No	No	No
PMI2885	PMI_RS14260	hemN	coproporphyrinogen III oxidase, anaerobic (EC 1.3.99.22)	COG0635	Coenzyme transport and metabolism	21.2047	7.38053	No	Yes	No	No	No
PMI2886	PMI_RS14265		lipoprotein	COG4380	Function unknown	32.2335	6.26667	No	Yes	No	No	No
PMI2887	PMI_RS14270	~	lipoprotein	COG4259	Function unknown	52.1854	9.14099	No	Yes	No	No	No
PMI2888	PMI_RS14275	csgG?	lipoprotein	COG1462	Cell wall/membrane/envelope biogenesis	42.9479	8.6436	No	Yes	No	No	No
PMI2891	PMI_RS14290	ompR	osmolarity transcriptional regulator (two-component system response regulator)	COG0745	Signal transduction mechanisms	16.117	7.4083	No	Yes	No	No	No
PMI2893	PMI_RS14300	pstS*~	phosphate ABC transporter substrate-binding protein, PhoT family (TC 3.A.1.7.1)	COG0226	Inorganic ion transport and metabolsim	10.8121	3.56603	No	Yes	No	No	No
PMI2894	PMI_RS14305	pstC*~	phosphate ABC transporter membrane protein 1, PhoT family (TC 3.A.1.7.1)	COG0573	Inorganic ion transport and metabolsim	11.5886	4.80066	No	Yes	No	No	No
PMI2896	PMI_RS14315	pstB~	phosphate ABC transporter ATP-binding protein, PhoT family (TC 3.A.1.7.1)	COG1117	Inorganic ion transport and metabolsim	24.4512	6.98534	No	Yes	No	No	No
PMI2897	PMI_RS14320	phoU	phosphate uptake regulator, PhoU	COG0704	Inorganic ion transport and metabolsim	13.1703	4.53903	No	Yes	No	No	No
PMI2899	PMI_RS14330		amino acid ABC transporter membrane protein 1, PAAT family (TC 3.A.1.3.-)	COG0765	Amino acid transport and metabolism	30.5434	12.2302	No	Yes	No	No	No
PMI2900	PMI_RS14335		amino acid ABC transporter membrane protein 2, PAAT family (TC 3.A.1.3.-)	COG0765	Amino acid transport and metabolism	23.2878	6.4093	No	Yes	No	No	No
PMI2902	PMI_RS14345		transacylase	COG0331	Lipid transport and metabolism	22.0929	7.23961	No	Yes	No	No	No
PMI2907	PMI_RS14370		beta-ketoacyl-ACP synthase	COG0304	Lipid transport and metabolism	9.91116	4.16721	No	Yes	No	No	No
PMI2912	PMI_RS14395		3-oxoacyl-[acyl-carrier protein] reductase	COG1028	General function prediction only	29.7459	4.82252	No	Yes	No	No	No
PMI2914	PMI_RS14405					10.6309	3.84031	No	Yes	No	No	No
PMI2915	PMI_RS14410		permease	COG2252	Nucleotide transport and metabolsim	23.9108	6.65727	No	Yes	No	No	No
PMI2916	PMI_RS14415	~	acetyltransferase	COG1670	Posttranslational modification, protein turnover, chaperones	33.7058	7.58675	No	Yes	No	No	No
PMI2924	PMI_RS14455	bioH	carboxylesterase BioH (pimeloyl-CoA synthesis) (EC 3.1.1.85)	COG0596	Coenzyme transport and metabolism	26.7157	10.2379	No	Yes	No	No	No
PMI2925	PMI_RS14460	gntX	gluconate metabolism protein	COG1040	General function prediction only	16.8587	6.76334	No	Yes	No	No	No
PMI2926	PMI_RS14465	gntY~	gluconate metabolism protein (iron-sulphur cluster biosynthesis)	COG0316,COG0694	Posttranslational modification, protein turnover, chaperones	26.5997	5.62302	No	Yes	No	No	No
PMI2928	PMI_RS14475	glpG	GlpG protein	COG0705	Posttranslational modification, protein turnover, chaperones	15.7693	6.01333	No	Yes	No	No	No
PMI2929	PMI_RS14480	glpR~	transcriptional regulator, DeoR family	COG1349	Carbohydrate transport and metabolism	25.8225	6.20471	No	Yes	No	No	No
PMI2930	PMI_RS14485	glpD/glyD~	homodimeric glycerol 3-phosphate dehydrogenase (quinone) (EC 1.1.5.3)	COG0578	Energy production and conversion	21.3166	3.92085	No	Yes	No	No	No
PMI2933	PMI_RS14500	^				15.885	5.90476	No	Yes	No	No	No
PMI2934	PMI_RS14505		transcriptional regulator/transcriptional regulator, LacI family	COG1609	Transcription	16.1651	6.38889	No	Yes	No	No	No
PMI2937	PMI_RS14520		hypothetical protein	COG3181	Energy production and conversion	34.1206	10.76	No	Yes	No	No	No
PMI2938	PMI_RS14525		hypothetical protein	COG4692	Carbohydrate transport and metabolism	26.544	7.81327	No	Yes	No	No	No
PMI2939	PMI_RS14530		dihydrodipicolinate synthase-family protein	COG0329	Amino acid transport and metabolism	12.2064	3.77735	No	Yes	No	No	No
PMI2940	PMI_RS14535					22.8378	6.52041	No	Yes	No	No	No
PMI2941	PMI_RS14540		probable carbohydrate kinase	COG1069	Carbohydrate transport and metabolism	16.7929	5.64794	No	Yes	No	No	No
PMI2943	PMI_RS14550					20.0667	4.9399	No	Yes	No	No	No
PMI2944	PMI_RS14555		ABC transporter, ATP-binding protein	COG0444	Amino acid transport and metabolism	26.5891	7.69755	No	Yes	No	No	No
PMI2945	PMI_RS14560		ABC transporter, permease protein	COG1173	Amino acid transport and metabolism	12.681	3.60985	No	Yes	No	No	No
PMI2946	PMI_RS14565	^	ABC-transporter, permease protein	COG0601	Amino acid transport and metabolism	18.5897	7.13897	No	Yes	No	No	No
PMI2948	PMI_RS14575	^				19.0991	5.21365	No	Yes	No	No	No
PMI2950	PMI_RS14585		outer membrane protein	COG3637	Cell wall/membrane/envelope biogenesis	26.6673	6.87494	No	Yes	No	No	No
PMI2951	PMI_RS14590	chbG	hypothetical protein	COG3394	Function unknown	35.1892	8.86159	No	Yes	No	No	No
PMI2952	PMI_RS14595	chbF/celF	6-phospho-beta-glucosidase (EC 3.2.1.86)	COG1486	Carbohydrate transport and metabolism	16.1177	4.85414	No	Yes	No	No	No
PMI2953	PMI_RS14600	chbR/celD				12.1945	4.69662	No	Yes	No	No	No
PMI2955	PMI_RS14610	chbC/celB	PTS system N,N'-diacetylchitobiose-specific IIC component, Lac family (TC 4.A.3.2.1)	COG1455	Carbohydrate transport and metabolism	17.0784	4.79212	No	Yes	No	No	No
PMI2957	PMI_RS14620	^~	iron ABC transporter, substrate-binding protein	COG4607	Inorganic ion transport and metabolsim	28.5394	4.49637	No	Yes	No	No	No
PMI2958	PMI_RS14625	^	iron ABC transporter, permease component	COG4606	Inorganic ion transport and metabolsim	25.5324	6.35634	No	Yes	No	No	No
PMI2959	PMI_RS14630	^~	iron ABC transporter permease component	COG4605	Inorganic ion transport and metabolsim	18.6838	5.91676	No	Yes	No	No	No
PMI2960	PMI_RS14635	^~	iron ABC transporter, ATP-binding protein	COG4604	Inorganic ion transport and metabolsim	25.3676	5.32398	No	Yes	No	No	No
PMI2962	PMI_RS14645					11.5923	5.81303	No	Yes	No	No	No
PMI2963	PMI_RS14650		transcriptional regulator, AraC family	COG2207	Transcription	29.1107	7.4548	No	Yes	No	No	No
PMI2964	PMI_RS14655		anaerobic reductase component A	COG0243	Energy production and conversion	15.992	5.41927	No	Yes	No	No	No
PMI2965	PMI_RS14660		anaerobic reductase component B	COG0437	Energy production and conversion	28.7282	8.42364	No	Yes	No	No	No
PMI2966	PMI_RS14665		anaerobic reductase component C	COG3302	Energy production and conversion	11.5209	3.45915	No	Yes	No	No	No
PMI2968	PMI_RS14675	^	phosphoribosyl 1,2-cyclic phosphate phosphodiesterase	COG1235	Inorganic ion transport and metabolsim	14.0605	5.04608	No	Yes	No	No	No
PMI2969	PMI_RS14680	^				26.6031	5.12526	No	Yes	No	No	No
PMI2971	PMI_RS14690		surface polysaccharide modification acyltransferase	COG1835	Cell wall/membrane/envelope biogenesis	17.6033	5.68271	No	Yes	No	No	No
PMI2973	PMI_RS14700	^	N-acetylneuraminate lyase	COG0329	Amino acid transport and metabolism	13.7203	5.4486	No	Yes	No	No	No
PMI2974	PMI_RS14705	~	transcriptional regulator, RpiR family	COG1737	Transcription	25.4676	8.55645	No	Yes	No	No	No
PMI2977	PMI_RS14720	nanK^	N-acetylmannosamine kinase (EC 2.7.1.60)	COG1940	Carbohydrate transport and metabolism	20.0184	4.82157	No	Yes	No	No	No
PMI2978	PMI_RS14725	nanE^	N-acetylmannosamine-6-phosphate 2-epimerase	COG3010	Carbohydrate transport and metabolism	15.1901	4.76778	No	Yes	No	No	No
PMI2979	PMI_RS14730	fdhF	formate dehydrogenase alpha subunit (EC 1.2.1.2)	COG3383	General function prediction only	11.8246	4.84504	No	Yes	No	No	No
PMI2981	PMI_RS14740		3-carboxy-cis,cis-muconate cycloisomerase (EC 5.5.1.2)	COG0015	Nucleotide transport and metabolsim	19.1509	5.35823	No	Yes	No	No	No
PMI2982	PMI_RS14745		PTS system IIB component, Glc family (TC 4.A.1)/PTS system IIC component, Glc family (TC 4.A.1)	COG1263,COG1264	Carbohydrate transport and metabolism	25.3827	7.0524	No	Yes	No	No	No
PMI2984	PMI_RS14755	~				16.1923	5.41577	No	Yes	No	No	No
PMI2985	PMI_RS14760	rluA	ribosomal large subunit pseudouridine synthase	COG0564	Translation, ribosomal structure and biogenesis	50.9893	11.8518	No	Yes	No	No	No
PMI2986	PMI_RS14765		hypothetical protein	COG3122	Function unknown	36.1217	8.33428	No	Yes	No	No	No
PMI2992	PMI_RS14795	idsC				19.027	7.42912	No	Yes	No	No	No
PMI2993	PMI_RS14800	idsD~				18.1093	4.64844	No	Yes	No	No	No
PMI2997	PMI_RS14820	fim14D^				30.5121	8.55726	No	Yes	No	No	No
PMI3004	PMI_RS14850		hypothetical protein	COG3943	Function unknown	25.5179	7.31253	No	Yes	No	No	No
PMI3005	PMI_RS14860	prlC^	oligopeptidase A (EC:3.4.24.70). Metallo peptidase. MEROPS family M03A	COG0339	Amino acid transport and metabolism	18.0776	6.10127	No	Yes	No	No	No
PMI3006	PMI_RS14865					30.4128	11.992	No	Yes	No	No	No
PMI3008	PMI_RS14875	gdhA^	glutamate dehydrogenase (NADP) (EC 1.4.1.4)	COG0334	Amino acid transport and metabolism	35.1771	10.2191	No	Yes	No	No	No
PMI3009	PMI_RS14880	uspA~	universal stress protein A	COG0589	Signal transduction mechanisms	36.4348	7.23513	No	Yes	No	No	No
PMI3011	PMI_RS14890	pitA~				17.543	3.81316	No	Yes	No	No	No
PMI3014	PMI_RS14910		hypothetical protein	COG1741	General function prediction only	23.3816	4.65809	No	Yes	No	No	No
PMI3015	PMI_RS14915	pckA	phosphoenolpyruvate carboxykinase [ATP]	COG1866	Energy production and conversion	21.2612	6.08587	No	Yes	No	No	No
PMI3019	PMI_RS14935	nudE	ADP compounds hydrolase	COG0494	Defense mechanisms	29.4323	7.58496	No	Yes	No	No	No
PMI3022	PMI_RS14950	~				20.2607	5.69574	No	Yes	No	No	No
PMI3023	PMI_RS14955					19.7262	8.49538	No	Yes	No	No	No
PMI3025	PMI_RS14965					21.809	7.15226	No	Yes	No	No	No
PMI3028	PMI_RS14980		DamX protein	COG3266	Cell cycle control, cell division, chromosome partitioning	24.6696	6.53479	No	Yes	No	No	No
PMI3031	PMI_RS14995	gph~	phosphoglycolate phosphatase	COG0546	Energy production and conversion	35.7371	6.39873	No	Yes	No	No	No
PMI3036	PMI_RS15020	sodA~	superoxide dismutase [Mn]	COG0605	Inorganic ion transport and metabolsim	23.3443	3.60744	No	Yes	No	No	No
PMI3037	PMI_RS15025	acs	acetyl-coenzyme A synthetase (EC 6.2.1.1)	COG0365	Lipid transport and metabolism	20.061	5.21124	No	Yes	No	No	No
PMI3039	PMI_RS15035	actP	cation/acetate symporter	COG4147	Energy production and conversion	20.2261	6.06955	No	Yes	No	No	No
PMI3040	PMI_RS15040		membrane-associated sulfatase	COG2194	Cell wall/membrane/envelope biogenesis	18.5587	5.38521	No	Yes	No	No	No
PMI3045	PMI_RS15060		iron-sulfur cluster-binding protein	COG1139	Energy production and conversion	11.5214	4.65607	No	Yes	No	No	No
PMI3047	PMI_RS15090		transcriptional regulator, GntR family	COG2186	Transcription	30.192	7.0825	No	Yes	No	No	No
PMI3049	PMI_RS15100	rbsK	ribokinase	COG0524	Carbohydrate transport and metabolism	19.7062	6.84703	No	Yes	No	No	No
PMI3050	PMI_RS15105		ATPase	COG0714	General function prediction only	19.623	6.70156	No	Yes	No	No	No
PMI3051	PMI_RS15110		hypothetical protein	COG2425	Function unknown	14.7268	5.40214	No	Yes	No	No	No
PMI3056	PMI_RS15135	gidB	16S rRNA m(7)G-527 methyltransferase (EC 2.1.1.170)	COG0357	Translation, ribosomal structure and biogenesis	32.4893	8.34784	No	Yes	No	No	No
PMI_RS15195	PMI_RS15195					14.2013	4.36435	No	Yes	No	No	No
PMI3070	PMI_RS15200		ABC transporter permease protein	COG1178	Inorganic ion transport and metabolsim	11.9268	4.78138	No	Yes	No	No	No
PMI3071	PMI_RS15205		ABC transporter, substrate-binding protein	COG1840	Inorganic ion transport and metabolsim	11.3439	4.44315	No	Yes	No	No	No
PMI3072	PMI_RS15210		oxidoreductase	COG0665	Amino acid transport and metabolism	20.604	5.86722	No	Yes	No	No	No
PMI3079	PMI_RS15240	phnX	phosphonoacetaldehyde hydrolase (EC 3.11.1.1)	COG0637	Carbohydrate transport and metabolism	28.9577	9.14918	No	Yes	No	No	No
PMI3080	PMI_RS15245		amidohydrolase/metallopeptidase	COG0624	Amino acid transport and metabolism	18.1211	8.94527	No	Yes	No	No	No
PMI3082	PMI_RS15255	~				25.0249	6.04658	No	Yes	No	No	No
PMI3084	PMI_RS15265					20.4699	6.96125	No	Yes	No	No	No
PMI3090	PMI_RS15295	fim15A1				18.6044	6.3951	No	Yes	No	No	No
PMI3091	PMI_RS15300	fim15A2				21.2484	4.73983	No	Yes	No	No	No
PMI3094	PMI_RS15315		hypothetical protein	COG0705	Posttranslational modification, protein turnover, chaperones	24.6107	6.58396	No	Yes	No	No	No
PMI3095	PMI_RS15320	^~	N-acetylglucosamine kinase (EC 2.7.1.59)	COG1940	Carbohydrate transport and metabolism	26.2838	9.55832	No	Yes	No	No	No
PMI3097	PMI_RS15330		cellulose synthase catalytic subunit [UDP-forming]	COG1215	Cell motiliy	14.9506	5.08485	No	Yes	No	No	No
PMI3103	PMI_RS15360	celY~	cellulase	COG3405	Carbohydrate transport and metabolism	19.6916	6.21377	No	Yes	No	No	No
PMI3105	PMI_RS15370	selB	selenocysteine-specific translation elongation factor SelB	COG3276	Translation, ribosomal structure and biogenesis	17.5905	4.64438	No	Yes	No	No	No
PMI3106	PMI_RS15375	selA	L-seryl-tRNA(Sec) selenium transferase (EC 2.9.1.1)	COG1921	Translation, ribosomal structure and biogenesis	20.0352	5.83228	No	Yes	No	No	No
PMI3107	PMI_RS15380	fdhE~	Tat proofreading chaperone FdhE	COG3058	Energy production and conversion	21.9154	4.83172	No	Yes	No	No	No
PMI3108	PMI_RS15385	fdoI^~	formate dehydrogenase (quinone-dependent) cytochrome b subunit	COG2864	Energy production and conversion	27.7239	6.51543	No	Yes	No	No	No
PMI3112	PMI_RS15405	fdhD	formate dehydrogenase accessory protein	COG1526	Energy production and conversion	23.6027	4.85947	No	Yes	No	No	No
PMI3113	PMI_RS15410	~				24.9457	5.99999	No	Yes	No	No	No
PMI3115	PMI_RS15420	umoA~				50.088	11.992	No	Yes	No	No	No
PMI3116	PMI_RS15425		carbon-nitrogen hydrolase	COG0388	General function prediction only	32.2379	6.43276	No	Yes	No	No	No
PMI3117	PMI_RS15430	~	LysR-family transcriptional regulator	COG0583	Transcription	36.0755	7.83594	No	Yes	No	No	No
PMI3118	PMI_RS15435					19.3027	7.63619	No	Yes	No	No	No
PMI3120	PMI_RS15445					12.1733	4.83973	No	Yes	No	No	No
PMI3121	PMI_RS15450		outer membrane transport energization protein TonB (TC 2.C.1.1.1)	COG0810	Cell wall/membrane/envelope biogenesis	9.60377	4.71829	No	Yes	No	No	No
PMI3123	PMI_RS15460					29.5779	8.70919	No	Yes	No	No	No
PMI3125	PMI_RS15470	hipA	regulatory protein	COG3550	Signal transduction mechanisms	16.6574	5.99468	No	Yes	No	No	No
PMI3134	PMI_RS15510	recF~	DNA replication and repair protein RecF	COG1195	Replication, recombination and repair	37.1827	6.97366	No	Yes	No	No	No
PMI3137	PMI_RS15525	~	methyltransferase	COG3963	Lipid transport and metabolism	20.9388	4.65331	No	Yes	No	No	No
PMI3138	PMI_RS15530	murQ^	phosphosugar binding/isomerase	COG2103	Cell wall/membrane/envelope biogenesis	20.2362	6.98879	No	Yes	No	No	No
PMI3142	PMI_RS15545					19.279	5.50919	No	Yes	No	No	No
PMI3143	PMI_RS15550		DNA modification methyltransferase	COG3392	Replication, recombination and repair	15.4111	3.93825	No	Yes	No	No	No
PMI3146	PMI_RS15560					36.7002	10.3938	No	Yes	No	No	No
PMI3150	PMI_RS15575		hypothetical protein	COG1561	Function unknown	47.563	8.08229	No	Yes	No	No	No
PMI3152	PMI_RS15585	pyrE	orotate phosphoribosyltransferase (EC 2.4.2.10)	COG0461	Nucleotide transport and metabolsim	27.8408	6.7267	No	Yes	Yes	No	No
PMI3153	PMI_RS15590	slmA/ttk~	cell division inhibitor SlmA/transcriptional regulator, TetR family	COG1309	Transcription	25.8691	5.63063	No	Yes	No	No	No
PMI3156	PMI_RS15605	radC	DNA replication and repair protein RadC	COG2003	Replication, recombination and repair	30.0296	7.87708	No	Yes	No	No	No
PMI3160	PMI_RS15625		glycosyl transferase	COG0859	Cell wall/membrane/envelope biogenesis	25.127	7.70209	No	Yes	No	No	No
PMI3164	PMI_RS15645	mutM^	DNA-(apurinic or apyrimidinic site) lyase (EC 4.2.99.18)/Formamidopyrimidine-DNA glycosylase (EC 3.2.2.23)	COG0266	Replication, recombination and repair	21.4355	6.0075	No	Yes	No	No	No
PMI3170	PMI_RS15675	wabH~	lipopolysaccharide core biosynthesis glycosyl transferase	COG0438	Cell wall/membrane/envelope biogenesis	30.1602	9.33353	No	Yes	No	No	No
PMI3171	PMI_RS15680					53.6217	9.69134	No	Yes	No	No	No
PMI3172	PMI_RS15685		lipopolysaccharide core biosynthesis glycosyl transferase	COG0859	Cell wall/membrane/envelope biogenesis	22.5258	5.13914	No	Yes	No	No	No
PMI3173	PMI_RS15690		glycosyltransferase	COG0463	Cell wall/membrane/envelope biogenesis	14.2715	4.22788	No	Yes	No	No	No
PMI3175	PMI_RS15700	waaF/rfaF	ADP-heptose--LPS heptosyltransferase II	COG0859	Cell wall/membrane/envelope biogenesis	11.637	5.89342	No	Yes	Yes	No	No
PMI3176	PMI_RS15705	waa/rfaD/hldD	ADP-glyceromanno-heptose 6-epimerase precursor (EC 5.1.3.20)	COG0451	Cell wall/membrane/envelope biogenesis	10.0239	4.87953	No	Yes	Yes	No	No
PMI3177	PMI_RS15710	kbl	2-amino-3-ketobutyrate coenzyme A ligase (EC 2.3.1.29)	COG0156	Coenzyme transport and metabolism	31.0073	6.83416	No	Yes	No	No	No
PMI3178	PMI_RS15715	tdh	L-threonine 3-dehydrogenase (EC 1.1.1.103)	COG1063	Amino acid transport and metabolism	16.0304	4.73045	No	Yes	No	No	No
PMI3179	PMI_RS15720		exported polysaccharide deacetylase	COG2861	Carbohydrate transport and metabolism	29.266	8.14683	No	Yes	No	No	No
PMI3181	PMI_RS15730	rimO~	SSU ribosomal protein S12P methylthiotransferase (EC 2.-.-.-)	COG0621	Translation, ribosomal structure and biogenesis	28.3913	7.59922	No	Yes	No	No	No
PMI3186	PMI_RS15755		serine acetyltransferase	COG1045	Amino acid transport and metabolism	39.5263	9.47893	No	Yes	No	No	No
PMI3188	PMI_RS15765	wbnF~	nucleotide sugar epimerase	COG0451	Cell wall/membrane/envelope biogenesis	18.5638	5.69978	No	Yes	No	No	No
PMI3192	PMI_RS15785	wzy~				13.1445	5.61195	No	Yes	No	No	No
PMI3195	PMI_RS15800	~	glycosyl transferase	COG0463	Cell wall/membrane/envelope biogenesis	24.3193	7.75401	No	Yes	No	No	No
PMI3196	PMI_RS15805	~	glycosyl transferase	COG0463	Cell wall/membrane/envelope biogenesis	25.714	3.89313	No	Yes	No	No	No
PMI3197	PMI_RS15810	~				34.0249	7.69211	No	Yes	No	No	No
PMI3200	PMI_RS15825	cpxP^~	periplasmic protein	COG3678	Posttranslational modification, protein turnover, chaperones	32.4117	8.72261	No	Yes	No	No	No
PMI3202	PMI_RS15835	^	probable short chain dehydrogenase	COG1028	General function prediction only	30.164	10.5515	No	Yes	No	No	No
PMI3204	PMI_RS15845	sbp	sulfate-binding protein (sulfate starvation-induced protein)	COG1613	Inorganic ion transport and metabolsim	17.232	6.65902	No	Yes	No	No	No
PMI3206	PMI_RS15855					28.3292	10.4799	No	Yes	No	No	No
PMI3208	PMI_RS15865	fpr	ferredoxin--NADP reductase	COG1018	Energy production and conversion	27.6457	7.60463	No	Yes	No	No	No
PMI3210	PMI_RS15875	glpK	glycerol kinase (EC 2.7.1.30)	COG0554	Energy production and conversion	8.19178	3.94159	No	Yes	No	No	No
PMI3211	PMI_RS15880	glpF	glycerol uptake facilitator protein	COG0580	Carbohydrate transport and metabolism	11.1169	4.11378	No	Yes	No	No	No
PMI3214	PMI_RS15895	menA~	1,4-dihydroxy-2-naphthoate prenyltransferase (EC 2.5.1.74)	COG1575	Coenzyme transport and metabolism	39.0369	9.82899	No	Yes	No	No	No
PMI3215	PMI_RS15900	hslU~	ATP-dependent Hsl protease, ATP-binding subunit	COG1220	Posttranslational modification, protein turnover, chaperones	23.5874	4.94747	No	Yes	No	No	No
PMI3216	PMI_RS15905	hslV^~	HslV component of HslUV peptidase. Threonine peptidase. MEROPS family T01B	COG5405	Posttranslational modification, protein turnover, chaperones	33.6368	4.96016	No	Yes	No	No	No
PMI3223	PMI_RS15940	metB	cystathionine gamma-synthase (EC 2.5.1.48)	COG0626	Amino acid transport and metabolism	27.2523	8.53912	No	Yes	No	No	No
PMI3225	PMI_RS15950	~	hypothetical protein	COG2862	Function unknown	32.9359	8.40606	No	Yes	No	No	No
PMI3228	PMI_RS15960					23.9036	7.53113	No	Yes	No	No	No
PMI3230	PMI_RS15970	proP	proline/betaine transporter (MFS-family transporter)	COG2814	Carbohydrate transport and metabolism	30.6267	6.76945	No	Yes	No	No	No
PMI3231	PMI_RS15975	cysB	cys regulon transcriptional activator ( LysR-family transcriptional regulator)	COG0583	Transcription	14.8698	6.08618	No	Yes	No	No	No
PMI3233	PMI_RS15985	^~				30.9706	10.2111	No	Yes	No	No	No
PMI3234	PMI_RS15990	^				13.2536	5.56506	No	Yes	No	No	No
PMI3235	PMI_RS15995	poxB^	pyruvate dehydrogenase (quinone) (EC 1.2.5.1)	COG0028	Amino acid transport and metabolism	20.2336	7.10465	No	Yes	No	No	No
PMI3236	PMI_RS16000	argE	acetylornithine deacetylase (EC 3.5.1.16)	COG0624	Amino acid transport and metabolism	13.4804	4.40692	No	Yes	No	No	No
PMI3237	PMI_RS16005	argC	N-acetyl-gamma-glutamyl-phosphate reductase (EC 1.2.1.38)	COG0002	Amino acid transport and metabolism	14.6356	5.38114	No	Yes	No	No	No
PMI3238	PMI_RS16010	argB	N-acetylglutamate kinase (EC 2.7.2.8)	COG0548	Amino acid transport and metabolism	17.4352	6.19995	No	Yes	No	No	No
PMI3239	PMI_RS16015	argG	argininosuccinate synthase (EC 6.3.4.5)	COG0137	Amino acid transport and metabolism	14.2051	6.4709	No	Yes	No	No	No
PMI3240	PMI_RS16020	argH	argininosuccinate lyase (EC 4.3.2.1)	COG0165	Amino acid transport and metabolism	14.3322	5.05566	No	Yes	No	No	No
PMI3241	PMI_RS16025	oxyR	hydrogen peroxide-inducible genes activator (LysR-family transcriptional regulator)	COG0583	Transcription	24.2131	5.54742	No	Yes	No	No	No
PMI3242	PMI_RS16030	sthA	soluble pyridine nucleotide transhydrogenase	COG1249	Energy production and conversion	14.0515	8.19141	No	Yes	No	No	No
PMI3244	PMI_RS16040	~				25.4315	6.81249	No	Yes	No	No	No
PMI3289	PMI_RS16315	smf	DNA processing protein	COG0758	Replication, recombination and repair	19.1637	5.95105	No	Yes	No	No	No
PMI3290	PMI_RS16320		DNA-binding protein	COG0551	Replication, recombination and repair	22.0742	5.28654	No	Yes	No	No	No
PMI3294	PMI_RS16340	~	transferase	COG0663	General function prediction only	38.8299	9.84858	No	Yes	No	No	No
PMI3297	PMI_RS16390		magnesium-chelatase	COG0606	Posttranslational modification, protein turnover, chaperones	9.06357	3.72903	No	Yes	No	No	No
PMI3299	PMI_RS16400	ilvG^	acetolactate synthase, large subunit (EC 2.2.1.6)	COG0028	Amino acid transport and metabolism	34.3481	8.49317	No	Yes	No	No	No
PMI3300	PMI_RS16405	ilvM^~	acetolactate synthase, small subunit (EC 2.2.1.6)	COG3978	Energy production and conversion	33.6554	13.9497	No	Yes	No	No	No
PMI3301	PMI_RS16410	ilvE^	branched chain amino acid aminotransferase apoenzyme (EC 2.6.1.42)	COG0115	Amino acid transport and metabolism	32.4788	8.94353	No	Yes	No	No	No
PMI3302	PMI_RS16415	ilvD^	dihydroxy-acid dehydratase	COG0129	Amino acid transport and metabolism	14.5998	6.53646	No	Yes	No	No	No
PMI3303	PMI_RS16420	ilvA	L-threonine ammonia-lyase (EC 4.3.1.19)	COG1171	Amino acid transport and metabolism	24.5791	8.07801	No	Yes	No	No	No
PMI3304	PMI_RS16425	ilvY	LysR-family transcriptional regulator	COG0583	Transcription	22.6606	6.85464	No	Yes	No	No	No
PMI3305	PMI_RS16430	ilvC~	ketol-acid reductoisomerase (EC 1.1.1.86)	COG0059	Amino acid transport and metabolism	14.4827	4.85332	No	Yes	No	No	No
PMI3311	PMI_RS16460	gppA^~	guanosine-5'-triphosphate,3'-diphosphate pyrophosphatase	COG0248	Inorganic ion transport and metabolsim	28.1462	5.48586	No	Yes	No	No	No
PMI3312	PMI_RS16465	rhlB^~	ATP-dependent RNA helicase	COG0513	Replication, recombination and repair	25.4335	5.67637	No	Yes	No	No	No
PMI3317	PMI_RS16485	wzzE	lipopolysaccharide biosynthesis protein	COG3765	Cell wall/membrane/envelope biogenesis	8.55127	3.8656	No	Yes	No	No	No
PMI3318	PMI_RS16490	rffE	UDP-N-Acetylglucosamine 2-epimerase (EC 5.1.3.14)	COG0381	Cell wall/membrane/envelope biogenesis	8.53748	3.42721	No	Yes	No	No	No
PMI3319	PMI_RS16495	rffD	UDP-N-acetyl-D-mannosamine dehydrogenase	COG0677	Cell wall/membrane/envelope biogenesis	7.43156	2.80309	No	Yes	No	No	No
PMI3329	PMI_RS16565	hemY*^~	porphyrin biosynthesis protein	COG3071	Function unknown	11.8302	4.69017	No	Yes	No	No	No
PMI3330	PMI_RS16570	^	uroporphyrin-III C-methyltransferase	COG2959	Function unknown	19.1713	6.40516	No	Yes	No	No	No
PMI3339	PMI_RS16610		haloacid dehalogenase-like hydrolase	COG1011	Coenzyme transport and metabolism	11.1797	4.86449	No	Yes	No	No	No
PMI3340	PMI_RS16615	uvrD	ATP-dependent DNA helicase UvrD (EC 3.6.1.-)	COG0210	Replication, recombination and repair	10.0004	4.44627	No	Yes	No	No	No
PMI3341	PMI_RS16620					18.5977	4.25269	No	Yes	No	No	No
PMI3342	PMI_RS16625	rarD	chloramphenicol-sensitive protein	COG2962	Function unknown	22.8484	6.62063	No	Yes	No	No	No
PMI3344	PMI_RS16635	pldA^~	phospholipase A	COG2829	Cell wall/membrane/envelope biogenesis	33.3093	8.20802	No	Yes	No	No	No
PMI3346	PMI_RS16645	pldB^	lysophospholipase L2	COG2267	Lipid transport and metabolism	20.3001	6.55092	No	Yes	No	No	No
PMI3347	PMI_RS16650	^	haloacid dehalogenase-like hydrolase	COG0561	Coenzyme transport and metabolism	34.1375	6.89228	No	Yes	No	No	No
PMI3348	PMI_RS16655	fim16D	fimbrial adhesin	COG3539	Cell motiliy	10.1007	4.72014	No	Yes	No	No	No
PMI3349	PMI_RS16660	fim16C	fimbrial outer membrane usher protein	COG3188	Cell motiliy	13.1647	4.9496	No	Yes	No	No	No
PMI3353	PMI_RS16675		LysR-family transcriptional regulator	COG0583	Transcription	13.0707	3.44784	No	Yes	No	No	No
PMI3358	PMI_RS16715		plasmid stabilization protein	COG3668	Mobilome: prophages, transposons	23.2634	9.03886	No	Yes	No	No	No
PMI3360	PMI_RS16725	^	4Fe-4S binding protein	COG1600	Translation, ribosomal structure and biogenesis	28.3995	8.37272	No	Yes	No	No	No
PMI3366	PMI_RS16755	hflX	GTP-binding protein HflX (EC 3.1.5.-)	COG2262	Translation, ribosomal structure and biogenesis	21.7994	8.19373	No	Yes	No	No	No
PMI3371	PMI_RS16775		transcriptional regulator, BadM/Rrf2 family	COG1959	Transcription	42.4742	14.5995	No	Yes	No	No	No
PMI3373	PMI_RS16785	rlmB~	23S rRNA Gm-2251 2'-O-methyltransferase (EC 2.1.1.185)	COG0566	Translation, ribosomal structure and biogenesis	41.8107	11.0986	No	Yes	No	No	No
PMI3383	PMI_RS16840	gabD	succinate-semialdehyde dehydrogenase	COG1012	Energy production and conversion	17.6706	6.75344	No	Yes	No	No	No
PMI3388	PMI_RS16865	~	transporter	COG1253	General function prediction only	34.4606	5.71618	No	Yes	No	No	No
PMI3389	PMI_RS16870	msrA^~	peptide methionine sulfoxide reductase	COG0225	Posttranslational modification, protein turnover, chaperones	54.4019	11.1257	No	Yes	No	No	No
PMI3397	PMI_RS16910	fbp	D-fructose 1,6-bisphosphatase (EC 3.1.3.11)	COG0158	Carbohydrate transport and metabolism	19.1699	7.1378	No	Yes	No	No	No
PMI3398	PMI_RS16915	mpl	UDP-N-acetylmuramate:L-alanyl-gamma-D-glutamyl- me so-diaminopimelate ligase (murein peptide ligase)	COG0773	Cell wall/membrane/envelope biogenesis	29.582	9.65348	No	Yes	No	No	No
PMI3399	PMI_RS16920	argR~	transcriptional regulator, ArgR family	COG1438	Transcription	33.9788	6.64642	No	Yes	No	No	No
PMI3400	PMI_RS16925	mdh~	malate dehydrogenase (NAD) (EC 1.1.1.37)	COG0039	Energy production and conversion	17.9432	3.77884	No	Yes	No	No	No
PMI3420	PMI_RS17035	truB~	tRNA pseudouridine synthase B (EC 4.2.1.70)	COG0130	Translation, ribosomal structure and biogenesis	19.7604	5.54487	No	Yes	No	No	No
PMI3422	PMI_RS17045	pnp	polyribonucleotide nucleotidyltransferase	COG1185	Translation, ribosomal structure and biogenesis	13.4936	5.44707	No	Yes	No	No	No
PMI3428	PMI_RS17075		MFS-family transporter	COG2271	Carbohydrate transport and metabolism	13.3855	6.47055	No	Yes	No	No	No
PMI3430	PMI_RS17095		two component transcriptional regulator, LytTR family	COG3279	Signal transduction mechanisms	22.2341	5.35285	No	Yes	No	No	No
PMI3431	PMI_RS17100		two-component system sensor kinase	COG3275	Signal transduction mechanisms	18.8176	6.44588	No	Yes	No	No	No
PMI3432	PMI_RS17105	^	HlyD-family secretion protein	COG1566	Defense mechanisms	24.568	8.35749	No	Yes	No	No	No
PMI3433	PMI_RS17110		probable transporter	COG0842	Defense mechanisms	16.3672	6.72062	No	Yes	No	No	No
PMI3434	PMI_RS17115					13.4252	3.83454	No	Yes	No	No	No
PMI3440	PMI_RS17145	fim17F				13.1811	5.1664	No	Yes	No	No	No
PMI3441	PMI_RS17150	*	protease	COG0826	Posttranslational modification, protein turnover, chaperones	15.3535	6.55594	No	Yes	No	No	No
PMI3442	PMI_RS17155		protease	COG0826	Posttranslational modification, protein turnover, chaperones	12.0105	3.32093	No	Yes	No	No	No
PMI3451	PMI_RS17200	nrdD*	ribonucleoside-triphosphate reductase class III catalytic subunit (EC 1.17.4.2)	COG1328	Nucleotide transport and metabolsim	16.0849	6.30124	No	Yes	No	No	No
PMI3455	PMI_RS17220	pyrB	aspartate carbamoyltransferase (EC 2.1.3.2)	COG0540	Nucleotide transport and metabolsim	18.144	6.05097	No	Yes	Yes	No	No
PMI3457	PMI_RS17230	argI	ornithine carbamoyltransferase (EC 2.1.3.3)	COG0078	Amino acid transport and metabolism	13.1288	4.33257	No	Yes	No	No	No
PMI3459	PMI_RS17240		pirin-like protein	COG1741	General function prediction only	11.903	4.10501	No	Yes	No	No	No
PMI3461	PMI_RS17250	^	acetyltransferase	COG1246	Amino acid transport and metabolism	45.9538	8.30444	No	Yes	No	No	No
PMI3467	PMI_RS17280	ampH	penicillin-binding protein	COG1680	Defense mechanisms	15.5555	5.21628	No	Yes	No	No	No
PMI3468	PMI_RS17290	intB	prophage integrase	COG0582	Mobilome: prophages, transposons	15.8779	4.5316	No	Yes	No	No	No
PMI3474	PMI_RS17310	~	hypothetical protein	COG3081	Function unknown	47.4775	10.8637	No	Yes	No	No	No
PMI3475	PMI_RS17315					15.4998	6.92476	No	Yes	No	No	No
PMI3476	PMI_RS17320					20.6144	5.19111	No	Yes	No	No	No
PMI3479	PMI_RS17335					11.3846	4.34551	No	Yes	No	No	No
PMI3480	PMI_RS17340					18.0868	4.53434	No	Yes	No	No	No
PMI3484	PMI_RS17360		hypothetical protein	COG2378	Transcription	26.6316	8.54134	No	Yes	No	No	No
PMI3491	PMI_RS17380	~				15.2912	5.94889	No	Yes	No	No	No
PMI3497	PMI_RS17400	^~				14.6385	3.01721	No	Yes	No	No	No
PMI_RS17405	PMI_RS17405	~				17.6217	4.61529	No	Yes	No	No	No
PMI3510	PMI_RS17450	^	release factor H-coupled RctB family protein	COG1690	Translation, ribosomal structure and biogenesis	17.8309	6.82324	No	Yes	No	No	No
PMI3514	PMI_RS17470		phosphosugar binding/isomerase	COG2103	Cell wall/membrane/envelope biogenesis	34.2152	6.21184	No	Yes	No	No	No
PMI3515	PMI_RS17475	^	PTS system IIB component, Glc family (TC 4.A.1)/PTS system IIC component, Glc family (TC 4.A.1)	COG1263	Carbohydrate transport and metabolism	19.6053	6.74034	No	Yes	No	No	No
PMI3516	PMI_RS17480		transcriptional regulator, RpiR family	COG1737	Transcription	35.9413	7.68016	No	Yes	No	No	No
PMI3517	PMI_RS17485		hypothetical protein	COG0730	Function unknown	12.1758	5.50775	No	Yes	No	No	No
PMI3519	PMI_RS17490	ilvB	acetolactate synthase, large subunit (EC 2.2.1.6)	COG0028	Amino acid transport and metabolism	15.6173	4.57728	No	Yes	No	No	No
PMI3521	PMI_RS17500		cation efflux protein	COG1230	Inorganic ion transport and metabolsim	15.7346	6.12474	No	Yes	No	No	No
PMI3522	PMI_RS17505	^	transcriptional regulator, XRE family with cupin sensor	COG1396	Transcription	26.1555	7.20476	No	Yes	No	No	No
PMI3523	PMI_RS17510		MFS-family transporter	COG2814	Carbohydrate transport and metabolism	16.4216	5.76374	No	Yes	No	No	No
PMI3524	PMI_RS17515		permease	COG2252	Nucleotide transport and metabolsim	9.40427	3.23091	No	Yes	No	No	No
PMI3525	PMI_RS17520	~	acetyltransferase	COG1670	Posttranslational modification, protein turnover, chaperones	35.7528	5.46734	No	Yes	No	No	No
PMI3527	PMI_RS17530		hypothetical protein	COG0697	Amino acid transport and metabolism	24.3866	6.59237	No	Yes	No	No	No
PMI3529	PMI_RS17540	metE	methionine synthase (B12-independent) (EC 2.1.1.14)	COG0620	Amino acid transport and metabolism	9.62657	3.21175	No	Yes	No	No	No
PMI3530	PMI_RS17545					49.5444	10.1175	No	Yes	No	No	No
PMI3533	PMI_RS17560	^	hypothetical protein	COG2365	Signal transduction mechanisms	21.2774	6.76073	No	Yes	No	No	No
PMI3535	PMI_RS17570	rumC	DNA recombination protein	COG1322	Replication, recombination and repair	23.577	5.96554	No	Yes	No	No	No
PMI3542	PMI_RS17605	rfaH^	transcriptional activator	COG0250	Transcription	29.4851	11.9154	No	Yes	No	No	No
PMI3545	PMI_RS17620	pepE^	dipeptidase E	COG3340	Amino acid transport and metabolism	24.6841	7.03898	No	Yes	No	No	No
PMI3547	PMI_RS17630	fre^~	NAD(P)H-flavin reductase	COG0543	Coenzyme transport and metabolism	17.23	3.57764	No	Yes	No	No	No
PMI3550	PMI_RS17640	fadB	short chain enoyl-CoA hydratase (EC 4.2.1.17)/3-hydroxyacyl-CoA dehydrogenase (EC 1.1.1.35)	COG1024,COG1250	Lipid transport and metabolism	11.4322	3.10707	No	Yes	No	No	No
PMI3555	PMI_RS17685		transcriptional regulator, GntR family	COG1802	Transcription	25.6979	9.79932	No	Yes	No	No	No
PMI3556	PMI_RS17690		hypothetical protein	COG1914	Inorganic ion transport and metabolsim	12.5649	4.84986	No	Yes	No	No	No
PMI3559	PMI_RS17705	~	bifunctional acetyl-/propionyl-coenzyme A carboxylase alpha chain [includes: biotin carboxylase and biotin carboxyl carrier protein]	COG4770	Lipid transport and metabolism	11.3168	3.84852	No	Yes	No	No	No
PMI3567	PMI_RS17745		LysR-family transcriptional regulator	COG0583	Transcription	30.5958	7.75809	No	Yes	No	No	No
PMI3569	PMI_RS17755	narX	nitrate/nitrite teo-component system, sensor kinase	COG3850	Signal transduction mechanisms	13.2504	5.12039	No	Yes	No	No	No
PMI3571	PMI_RS17765	narG	respiratory nitrate reductase alpha subunit apoprotein	COG5013	Energy production and conversion	11.3703	4.2539	No	Yes	No	No	No
PMI3572	PMI_RS17770	narH	respiratory nitrate reductase beta subunit	COG1140	Energy production and conversion	11.1372	3.1338	No	Yes	No	No	No
PMI3574	PMI_RS17780	narI	respiratory nitrate reductase gamma subunit	COG2181	Energy production and conversion	38.1027	7.79065	No	Yes	No	No	No
PMI3576	PMI_RS17790		phosphatidylethanolamine:Kdo2-lipid A phosphoethanolamine transferase	COG2194	Cell wall/membrane/envelope biogenesis	15.0901	6.01571	No	Yes	No	No	No
PMI_RS17800	PMI_RS17800					13.8641	4.57135	No	Yes	No	No	No
PMI3580	PMI_RS17810	fhlA	formate hydrogenlyase transcriptional activator	COG3604	Signal transduction mechanisms	21.9271	5.8288	No	Yes	No	No	No
PMI3587	PMI_RS17845	frdB	succinate dehydrogenase subunit B (EC 1.3.5.1)	COG0479	Energy production and conversion	33.5274	11.8385	No	Yes	No	No	No
PMI3588	PMI_RS17850	frdA	succinate dehydrogenase subunit A (EC 1.3.5.1)	COG1053	Energy production and conversion	30.3934	9.18566	No	Yes	No	No	No
PMI3591	PMI_RS17865	glpT	glycerol-3-phosphate transporter (MFS-family transporter)	COG2271	Carbohydrate transport and metabolism	9.80295	3.69244	No	Yes	No	No	No
PMI3592	PMI_RS17870	glpA	glycerol 3-phosphate dehydrogenase (quinone) subunit A (EC 1.1.5.3)	COG0578	Energy production and conversion	9.37672	3.28282	No	Yes	No	No	No
PMI3593	PMI_RS17875	glpB	glycerol 3-phosphate dehydrogenase (quinone) subunit B (EC 1.1.5.3)	COG3075	Amino acid transport and metabolism	8.17189	3.55211	No	Yes	No	No	No
PMI3595	PMI_RS17885	gldA	glycerol 2-dehydrogenase (NAD+) (EC 1.1.1.6)	COG0371	Energy production and conversion	14.8489	6.84007	No	Yes	No	No	No
PMI3596	PMI_RS17890	~	hypothetical protein	COG1738	Function unknown	17.9097	3.4666	No	Yes	No	No	No
PMI3598	PMI_RS17905		multidrug efflux pump	COG0845	Cell wall/membrane/envelope biogenesis	17.4644	5.72258	No	Yes	No	No	No
PMI3599	PMI_RS17910		multidrug efflux pump	COG0841	Defense mechanisms	8.08606	3.59194	No	Yes	No	No	No
PMI3600	PMI_RS17915	ppaA~	P-type cation-translocating membrane ATPase	COG2217	Inorganic ion transport and metabolsim	13.3958	4.51101	No	Yes	No	No	No
PMI3601	PMI_RS17920		hypothetical protein	COG3714	Function unknown	24.5265	7.75604	No	Yes	No	No	No
PMI3609	PMI_RS17960	garK	glycerate kinase	COG1929	Carbohydrate transport and metabolism	14.3187	4.50078	No	Yes	No	No	No
PMI3611	PMI_RS17970		MFS-family transporter	COG2814	Carbohydrate transport and metabolism	10.3015	4.14258	No	Yes	No	No	No
PMI3613	PMI_RS17980	~	peptidase	COG0501	Posttranslational modification, protein turnover, chaperones	26.8493	6.9674	No	Yes	No	No	No
PMI3617	PMI_RS18000	ugpB	carbohydrate ABC transporter substrate-binding protein, CUT1 family (TC 3.A.1.1.-)	COG1653	Carbohydrate transport and metabolism	18.6291	5.91425	No	Yes	No	No	No
PMI3619	PMI_RS18010	cynX	cyanate transport protein (MFS-family transporter)	COG2807	Inorganic ion transport and metabolsim	7.14163	3.59843	No	Yes	No	No	No
PMI3624	PMI_RS18030	prmA	[LSU ribosomal protein L11P]-lysine N-methyltransferase (EC 2.1.1.-)	COG2264	Translation, ribosomal structure and biogenesis	18.78	5.89141	No	Yes	No	No	No
PMI3630	PMI_RS18060		possible zinc-binding dehydrogenase	COG0604	Energy production and conversion	44.2481	9.53646	No	Yes	No	No	No
PMI3637	PMI_RS18095		carbon-nitrogen hydrolase	COG0388	General function prediction only	20.5361	6.8471	No	Yes	No	No	No
PMI3641	PMI_RS18115		ribosome-associated protein	COG3028	Translation, ribosomal structure and biogenesis	18.6846	5.51591	No	Yes	No	No	No
PMI3642	PMI_RS18120	tldE/pmbA^	microcin-processing peptidase 1. Unknown type peptidase. MEROPS family U62	COG0312	General function prediction only	18.4972	6.28671	No	Yes	No	No	No
PMI3655	PMI_RS18185		ABC transporter ATP-binding protein	COG1127	Cell wall/membrane/envelope biogenesis	20.4305	5.36196	No	Yes	No	No	No
PMI3656	PMI_RS18190		phospholipid/cholesterol/gamma-HCH transport system permease protein	COG0767	Cell wall/membrane/envelope biogenesis	19.5497	7.71563	No	Yes	No	No	No
PMI3657	PMI_RS18195					22.0735	7.11614	No	Yes	No	No	No
PMI3658	PMI_RS18200	~	toluene tolerance protein	COG2854	Lipid transport and metabolism	31.3255	9.65623	No	Yes	No	No	No
PMI3664	PMI_RS18230					20.8948	5.37992	No	Yes	No	No	No
PMI3667	PMI_RS18245	~	hypothetical protein	COG3105	Function unknown	38.8361	6.18253	No	Yes	No	No	No
PMI3668	PMI_RS18250		ATPase	COG1485	General function prediction only	17.7443	8.03851	No	Yes	No	No	No
PMI3673	PMI_RS18275		MerR-family transcriptional regulator	COG0789	Transcription	13.3974	5.99732	No	Yes	No	No	No
PMI3675	PMI_RS18285	^	C4-dicarboxylate transporter	COG3069	Energy production and conversion	7.93039	3.03149	No	Yes	No	No	No
PMI3676	PMI_RS18290	gltD	glutamate synthase (NADPH) small chain	COG0493	Amino acid transport and metabolism	10.7239	2.8005	No	Yes	No	No	No
PMI3678	PMI_RS18300	arcB				9.22979	3.36413	No	Yes	No	No	No
PMI3681	PMI_RS18315	ureR	transcriptional regulator, AraC family	COG2207	Transcription	37.4361	9.5547	No	Yes	No	No	No
PMI3685	PMI_RS18335	ureC^	urease. Metallo peptidase. MEROPS family M38	COG0804	Amino acid transport and metabolism	23.4678	6.45391	No	Yes	No	No	No
PMI3686	PMI_RS18340	ureE^	urease accessory protein	COG2371	Posttranslational modification, protein turnover, chaperones	32.0108	8.30146	No	Yes	No	No	No
PMI3690	PMI_RS18360	diaA^	DnaA-interacting protein DiaA	COG0279	Carbohydrate transport and metabolism	29.2252	12.3763	No	Yes	No	No	No
PMI3691	PMI_RS18365		putative endonuclease	COG0792	Replication, recombination and repair	42.4466	13.0867	No	Yes	No	No	No
PMI3692	PMI_RS18370	*	lipoprotein	COG3107	Cell wall/membrane/envelope biogenesis	27.3684	6.69294	No	Yes	No	No	No
PMI3693	PMI_RS18375	^	tetrapyrrole methylase	COG0313	Translation, ribosomal structure and biogenesis	18.9844	7.95002	No	Yes	No	No	No
PMI3694	PMI_RS18380		hypothetical protein	COG1741	General function prediction only	18.9919	7.01395	No	Yes	No	No	No
PMI3695	PMI_RS18385	~	LysR-family transcriptional regulator	COG0583	Transcription	33.2743	6.34491	No	Yes	No	No	No
PMI3700	PMI_RS18410	*~	hypothetical protein	COG0586	Function unknown	28.6208	4.83843	No	Yes	No	No	No
PMI3701	PMI_RS18415	sstT~	Serine/threonine transporter SstT (Na(+)/serine-threonine symporter)	COG3633	Amino acid transport and metabolism	24.2454	6.38271	No	Yes	No	No	No
PMI3702	PMI_RS18420	fadH	2,4-dienoyl-CoA reductase (EC 1.3.1.34)	COG1902	Energy production and conversion	16.298	6.18758	No	Yes	No	No	No
PMI3704	PMI_RS18430		probable exported protease	COG0612	General function prediction only	13.9687	5.17712	No	Yes	No	No	No
PMI3706	PMI_RS18440					14.2346	4.00416	No	Yes	No	No	No
PMI3712	PMI_RS18470	~	ABC transporter ATP-binding component	COG0488	General function prediction only	26.9734	5.83531	No	Yes	No	No	No
PMI3717	PMI_RS18495	rob	transcriptional regulator, AraC family	COG2207	Transcription	13.9979	4.88669	No	Yes	No	No	No
PMIP07	PMI_RS18545	~				42.2868	6.51661	No	Yes	No	No	No
PMIP10	PMI_RS18560	~				38.0671	8.18237	No	Yes	No	No	No
PMIP12	PMI_RS18570	~				27.7502	5.33573	No	Yes	No	No	No
PMIP13	PMI_RS18575	~	conjugal transfer protein	COG3736	Intracellular trafficking, secretion, and vesicular transport	40.2704	8.52078	No	Yes	No	No	No
PMIP15	PMI_RS18585	~				34.8474	6.8185	No	Yes	No	No	No
PMIP16	PMI_RS18590	~	conjugal transfer protein	COG0630	Intracellular trafficking, secretion, and vesicular transport	32.6656	7.83857	No	Yes	No	No	No
PMIP17	PMI_RS18595		conjugal transfer protein	COG3505	Intracellular trafficking, secretion, and vesicular transport	27.5362	6.51798	No	Yes	No	No	No
PMIP24	PMI_RS18620					29.8671	10.1173	No	Yes	No	No	No
PMIP25	PMI_RS18625		DNA topoisomerase	COG0550	Replication, recombination and repair	21.2564	5.69739	No	Yes	No	No	No
PMIP28	PMI_RS18640	~				11.4538	2.65632	No	Yes	No	No	No
PMIP53	PMI_RS18735	~				69.1986	11.9015	No	Yes	No	No	No
PMI_RS18750	PMI_RS18750					13.4437	3.81595	No	Yes	No	No	No
PMI1908	PMI_RS18765					21.6484	5.2516	No	Yes	No	No	No
PMIP30	PMI_RS18775	~				12.7733	3.0033	No	Yes	No	No	No
PMI0029	PMI_RS00140	exbB^~	outer membrane transport energization protein ExbB (TC 2.C.1.1.1)	COG0811	Intracellular trafficking, secretion, and vesicular transport	21.7777	3.72098	No	No	No	Yes	No
PMI0095	PMI_RS00455	ispA~	farnesyl-diphosphate synthase (EC 2.5.1.10)	COG0142	Coenzyme transport and metabolism	16.6521	6.88904	No	No	Yes	Yes	Yes
PMI0198	PMI_RS00955	pcnB	poly(A) polymerase	COG0617	Translation, ribosomal structure and biogenesis	16.4202	7.28052	No	No	Yes	Yes	No
PMI0200	PMI_RS00965	dksA~	transcriptional regulator, TraR/DksA family	COG1734	Translation, ribosomal structure and biogenesis	76.5306	28.3926	No	No	Yes	Yes	Yes
PMI0206	PMI_RS00990	erpA	iron-sulphur protein	COG0316	Posttranslational modification, protein turnover, chaperones	17.2087	7.33427	No	No	Yes	Yes	Yes
PMI0335	PMI_RS01600	proC	pyrroline-5-carboxylate reductase (EC 1.5.1.2)	COG0345	Amino acid transport and metabolism	32.1919	7.0551	No	No	Yes	Yes	No
PMI0369	PMI_RS01765	proB	glutamate 5-kinase (EC 2.7.2.11)	COG0263	Amino acid transport and metabolism	22.3021	6.06104	No	No	Yes	Yes	No
PMI0370	PMI_RS01770	proA~	glutamate-5-semialdehyde dehydrogenase (EC 1.2.1.41)	COG0014	Amino acid transport and metabolism	39.3094	8.04163	No	No	Yes	Yes	No
PMI0377	PMI_RS01805	csrA~	carbon storage regulator, CsrA	COG1551	Signal transduction mechanisms	48.1652	17.0267	No	No	Yes	Yes	No
PMI0378	PMI_RS01835	gshA	glutamate-cysteine ligase (EC 6.3.2.2)	COG2918	Coenzyme transport and metabolism	16.5512	6.12194	No	No	No	No	Yes
PMI0428	PMI_RS02110		ribosome-associated protein	COG0799	Translation, ribosomal structure and biogenesis	136.487	38.8808	No	No	Yes	Yes	Yes
PMI0448	PMI_RS02210	ubiF~	2-octaprenyl-3-methyl-6-methoxy-1,4-benzoquinol hydroxylase (EC 1.14.13.-)	COG0654	Coenzyme transport and metabolism	14.3405	7.80626	No	No	No	Yes	No
PMI0601	PMI_RS02960	pgl^	6-phosphogluconolactonase	COG2706	Carbohydrate transport and metabolism	16.1231	5.16054	No	No	No	Yes	No
PMI0696	PMI_RS03425	lrp	transcriptional regulator, AsnC family	COG1522	Transcription	21.3264	5.57754	No	No	No	Yes	No
PMI0697	PMI_RS03430	ftsK	DNA translocase FtsK	COG1674	Cell cycle control, cell division, chromosome partitioning	6.46339	2.55357	No	No	No	Yes	Yes
PMI0711	PMI_RS03500	serC*^	phosphoserine aminotransferase apoenzyme (EC 2.6.1.52)	COG1932	Amino acid transport and metabolism	18.2356	8.05368	No	No	Yes	Yes	Yes
PMI0714	PMI_RS03510	cmk~	cytidylate kinase (EC 2.7.4.14)	COG0283	Nucleotide transport and metabolsim	36.363	13.2526	No	No	No	Yes	No
PMI0765	PMI_RS03760	ompF/nmpC~	outer membrane porin	COG3203	Cell wall/membrane/envelope biogenesis	145.841	55.7058	No	No	Yes	Yes	Yes
PMI0785	PMI_RS03855	ompA	outer membrane protein A	COG2885,COG3637	Cell wall/membrane/envelope biogenesis	10.1485	4.16069	No	No	Yes	Yes	Yes
PMI0856	PMI_RS04200	~	uncharacterized protein	COG1399	Function unknown	31.8488	10.4104	No	No	No	Yes	Yes
PMI1304	PMI_RS06290	rnfA	electron transport complex protein	COG4657	Energy production and conversion	5.62072	2.56382	No	No	No	Yes	Yes
PMI1306	PMI_RS06300	rnfC	electron transport complex protein	COG4656	Energy production and conversion	5.01732	2.34473	No	No	Yes	Yes	Yes
PMI1307	PMI_RS06305	rnfD	electron transport complex protein	COG4658	Energy production and conversion	4.60518	2.37268	No	No	No	Yes	Yes
PMI1309	PMI_RS06315	rnfE	electron transport complex protein	COG4660	Energy production and conversion	5.5534	2.62013	No	No	No	Yes	Yes
PMI1425	PMI_RS06895	hmuR1	hemin receptor	COG1629	Inorganic ion transport and metabolsim	10.5994	2.81889	No	No	No	Yes	No
PMI1426	PMI_RS06900	hmuR2	hemin receptor	COG4771	Inorganic ion transport and metabolsim	10.4879	3.31026	No	No	No	Yes	Yes
PMI1545	PMI_RS07520	guaA	GMP synthase (glutamine-hydrolyzing) (EC 6.3.5.2)	COG0518,COG0519	Nucleotide transport and metabolsim	33.607	13.0091	No	No	Yes	Yes	Yes
PMI1546	PMI_RS07525	guaB*~	inosine-5'-monophosphate dehydrogenase	COG0516	Nucleotide transport and metabolsim	50.5415	18.6844	No	No	Yes	Yes	Yes
PMI1571	PMI_RS07655	had				36.4706	11.1934	No	No	Yes	Yes	Yes
PMI1575	PMI_RS07675	purM	phosphoribosylformylglycinamidine cyclo-ligase (EC 6.3.3.1)	COG0150	Nucleotide transport and metabolsim	14.2986	4.10257	No	No	Yes	Yes	Yes
PMI1590	PMI_RS07755		protease	COG0826	Posttranslational modification, protein turnover, chaperones	26.6815	9.46032	No	No	Yes	Yes	No
PMI1678	PMI_RS08210	pyrC	dihydroorotase (EC 3.5.2.3)	COG0418	Nucleotide transport and metabolsim	13.0302	4.38887	No	No	Yes	Yes	No
PMI1730	PMI_RS08490	rcsB	two component transcriptional regulator, LuxR family	COG2197	Signal transduction mechanisms	24.3747	9.69574	No	No	Yes	No	Yes
PMI1764	PMI_RS08650	hexA^~	LysR-family transcriptional regulator	COG0583	Transcription	21.705	9.56863	No	No	No	Yes	Yes
PMI1765	PMI_RS08655	~	aminotransferase	COG0436	Amino acid transport and metabolism	23.7907	6.26529	No	No	Yes	Yes	No
PMI1771	PMI_RS08685	ackA^~	acetate kinase (EC 2.7.2.1)	COG0282	Energy production and conversion	18.1529	8.5561	No	No	Yes	Yes	No
PMI1772	PMI_RS08690	pta^~	phosphotransacetylase (EC 2.3.1.8)	COG0280	Energy production and conversion	25.8242	10.165	No	No	Yes	Yes	No
PMI1783	PMI_RS08745	purF~	amidophosphoribosyltransferase (EC 2.4.2.14)	COG0034	Nucleotide transport and metabolsim	11.0543	4.42341	No	No	Yes	Yes	Yes
PMI1802	PMI_RS08835	aroC	chorismate synthase (EC 4.2.3.5)	COG0082	Amino acid transport and metabolism	32.8778	13.2175	No	No	No	Yes	No
PMI1863	PMI_RS09195	suhB~	inositol-1-monophosphatase	COG0483	Carbohydrate transport and metabolism	46.0794	16.9399	No	No	Yes	Yes	Yes
PMI1875	PMI_RS09255	purL^	phosphoribosylformylglycinamidine synthase (EC 6.3.5.3)	COG0046,COG0047	Nucleotide transport and metabolsim	12.1252	3.25092	No	No	Yes	Yes	Yes
PMI1891	PMI_RS09335	rseC~	positive regulator of sigma(E), RseC/MucC	COG3086	Signal transduction mechanisms	20.7674	7.31105	No	No	Yes	No	Yes
PMI1905	PMI_RS09400	~	hypothetical protein	COG2867	Translation, ribosomal structure and biogenesis	27.9069	9.50891	No	No	Yes	Yes	Yes
PMI2023	PMI_RS09975	ubiH	2-octaprenyl-6-methoxyphenol hydroxylase (EC 1.14.13.-)/2-octaprenyl-3-methyl-6-methoxy-1,4-benzoquinol hydroxylase (EC 1.14.13.-)	COG0654	Coenzyme transport and metabolism	4.95753	2.7793	No	No	No	Yes	Yes
PMI2031	PMI_RS10015	serA	D-3-phosphoglycerate dehydrogenase (EC 1.1.1.95)	COG0111	Coenzyme transport and metabolism	23.8251	6.51244	No	No	Yes	Yes	Yes
PMI2033	PMI_RS10025	iciA	chromosome initiation inhibitor (LysR-family transcriptional regulator)	COG0583	Transcription	11.2953	4.15644	No	No	Yes	Yes	No
PMI2044	PMI_RS10075	lpdA	dihydrolipoamide dehydrogenase (EC 1.8.1.4)	COG1249	Energy production and conversion	11.2271	4.53313	No	No	Yes	Yes	Yes
PMI2045	PMI_RS10080	aceF^~	dihydrolipoyllysine-residue acetyltransferase component of pyruvate dehydrogenase complex	COG0508	Energy production and conversion	51.2416	20.4255	No	No	Yes	Yes	Yes
PMI2046	PMI_RS10085	aceE*^~	pyruvate dehydrogenase E1 component	COG2609	Energy production and conversion	120.848	29.8686	No	No	Yes	Yes	Yes
PMI2047	PMI_RS10090	pdhR^~	transcriptional regulator, GntR family	COG2186	Transcription	21.8577	5.25623	No	No	Yes	Yes	Yes
PMI2162	PMI_RS10655	purK^~	5-(carboxyamino)imidazole ribonucleotide synthase	COG0026	Nucleotide transport and metabolsim	23.2531	5.48952	No	No	Yes	Yes	Yes
PMI2287	PMI_RS11295	glnD	UTP--GlnB (protein PII) uridylyltransferase, GlnD	COG2844	Posttranslational modification, protein turnover, chaperones	8.3489	2.88281	No	No	Yes	Yes	Yes
PMI2349	PMI_RS11620	tolC~	outer membrane protein TolC precursor	COG1538	Cell wall/membrane/envelope biogenesis	48.2417	22.1979	No	No	No	Yes	Yes
PMI2768	PMI_RS13670	purH^	IMP cyclohydrolase (EC 3.5.4.10)/phosphoribosylaminoimidazolecarboxamide formyltransferase (EC 2.1.2.3)	COG0138	Nucleotide transport and metabolsim	20.7932	5.64673	No	No	Yes	Yes	Yes
PMI2769	PMI_RS13675	purD^	phosphoribosylamine--glycine ligase (EC 6.3.4.13)	COG0151	Nucleotide transport and metabolsim	17.3515	5.50799	No	No	Yes	Yes	Yes
PMI2882	PMI_RS14245	glnA~	L-glutamine synthetase (EC 6.3.1.2)	COG0174	Amino acid transport and metabolism	19.418	2.0729	No	No	Yes	Yes	Yes
PMI3016	PMI_RS14920	hslO~	heat-shock chaperonin	COG1281	Posttranslational modification, protein turnover, chaperones	45.9317	10.0729	No	No	Yes	Yes	No
PMI3018	PMI_RS14930	umoB^~				36.1258	5.31691	No	No	Yes	Yes	No
PMI3026	PMI_RS14970	aroK~	shikimate kinase (EC 2.7.1.71)	COG0703	Amino acid transport and metabolism	41.7044	6.99404	No	No	No	Yes	Yes
PMI3027	PMI_RS14975	aroB	3-dehydroquinate synthase (EC 4.2.3.4)	COG0337	Amino acid transport and metabolism	41.272	15.7679	No	No	No	Yes	Yes
PMI3029	PMI_RS14985	dam	DNA adenine methylase Dam	COG0338	Replication, recombination and repair	24.5503	13.4208	No	No	Yes	Yes	Yes
PMI3032	PMI_RS15000	trpS	tryptophanyl-tRNA synthetase (EC 6.1.1.2)	COG0180	Translation, ribosomal structure and biogenesis	27.4298	8.51737	No	No	Yes	Yes	No
PMI3052	PMI_RS15115	asnA^~	aspartate-ammonia ligase (EC 6.3.1.1)	COG2502	Amino acid transport and metabolism	48.8876	11.6469	No	No	Yes	Yes	Yes
PMI3127	PMI_RS15480	trmE	tRNA modification GTPase trmE	COG0486	Translation, ribosomal structure and biogenesis	9.83096	5.01525	No	No	Yes	Yes	Yes
PMI3166	PMI_RS15655	waaE^				49.4217	20.1539	No	No	Yes	Yes	Yes
PMI3198	PMI_RS15815	cpxA	two-component system sensor kinase	COG0642	Signal transduction mechanisms	30.1121	12.6258	No	No	Yes	Yes	Yes
PMI3224	PMI_RS15945	metL^	aspartate kinase (EC 2.7.2.4)/homoserine dehydrogenase (EC 1.1.1.3)	COG0460,COG0527	Amino acid transport and metabolism	50.3659	17.6913	No	No	Yes	Yes	Yes
PMI3292	PMI_RS16330	aroE	shikimate dehydrogenase (EC 1.1.1.25)	COG0169	Amino acid transport and metabolism	26.9995	10.1882	No	No	No	Yes	No
PMI3337	PMI_RS16600		hypothetical protein	COG3159	Function unknown	26.9578	10.0157	No	No	Yes	Yes	Yes
PMI3370	PMI_RS16770	purA~	Adenylosuccinate synthetase (EC 6.3.4.4)	COG0104	Nucleotide transport and metabolsim	16.0107	5.3258	No	No	Yes	Yes	Yes
PMI3423	PMI_RS17050	nlpI	lipoprotein	COG4785	Cell wall/membrane/envelope biogenesis	25.2471	9.80628	No	No	Yes	Yes	Yes
PMI3536	PMI_RS17575	ubiE	2-octaprenyl-6-methoxy-1,4-benzoquinone methylase (EC 2.1.1.-)/demethylmenaquinone methyltransferase (EC 2.1.1.163)	COG2226	Coenzyme transport and metabolism	13.2159	5.5482	No	No	Yes	Yes	Yes
PMI3622	PMI_RS18020	fis~	DNA-binding protein Fis	COG2901	Transcription	85.0744	42.5543	No	No	No	Yes	Yes
PMI3648	PMI_RS18150	rpoN	RNA polymerase, sigma 54 subunit, RpoN/SigL	COG1508	Transcription	12.8124	5.44605	No	No	Yes	Yes	No
PMI3671	PMI_RS18265	sspA~	stringent starvation protein A	COG0625	Posttranslational modification, protein turnover, chaperones	20.394	5.16063	No	No	Yes	Yes	Yes
PMI3705	PMI_RS18435	*	ABC transporter ATP-binding protein	COG4178	General function prediction only	12.3906	4.51199	No	No	No	Yes	Yes
PMI3707	PMI_RS18445		FecR family protein	COG3712	Inorganic ion transport and metabolsim	19.9961	7.5673	No	No	No	Yes	Yes
PMIP33	PMI_RS18660	~				141.187	30.274	No	No	Yes	Yes	Yes
PMIP34	PMI_RS18665	~	plasmid segregation oscillating ATPase ParF	COG1192	Cell motiliy	65.568	9.84663	No	No	Yes	Yes	Yes
*Denotes genes previously identified as fitness factors for ascending UTI by STM
^Denotes genes previously identified to be upregulated during ascending UTI
~Denotes genes previously identified to be fitness factors for CAUTI by Tn-seq
