# Supplementary material for: Twin arginine translocation, ammonia incorporation, and polyamine biosynthesis are crucial for Proteus mirabilis fitness during bloodstream infection
Source: PLoS Pathog. 2019 Apr 22;15(4):e1007653. doi: 10.1371/journal.ppat.1007653 (PMC6497324; doi:10.1371/journal.ppat.1007653)
Supplement: S6 Table — (XLSX) [file ppat.1007653.s014.xlsx]

## Sheet: Sheet1
HI4320 PMI Number	HI4320 ORF Designation	AR_0159 ORF Designation	Percent Similaritya	PM_125 ORF Designation	Percent Similarity	PM_178 ORF Designation	Percent Similarity	MH13-009N ORF Designationb	Percent Similarity	AOUC-001 ORF Designation	Percent Similarity	NLAE-zl-C285 ORF Designation	Percent Similarity	CYPM1 ORF Designation	Percent Similarity	1330_PMIR ORF Designationb	Percent Similarity	429_PMIR ORF Designationb	Percent Similarity
PMI_RS00005	PMI0001	AM405_08525	99.8	A6V31_08310	99.8	A6V32_15785	99.8		99.8	AOUC001_16090	99.8	SAMN05216484_11658	99.8	AOC00_02865	99.8		99.8		99.8
PMI_RS00110	PMI0023	AM405_08415	99.1	A6V31_08415	99.3	A6V32_12110	99.3		99.3	AOUC001_15985	99.3	SAMN05216484_11635	99.2	AOC00_02970	99.3		99.3		99.3
PMI_RS00130	PMI0027	AM405_08400	100	A6V31_08430	100	A6V32_12125	100		100	AOUC001_15970	100	SAMN05216484_11631	100	AOC00_02985	100		100		100
PMI_RS00220	PMI0045	AM405_08310	100	A6V31_08520	100	A6V32_12215	100		100	AOUC001_15880	100	SAMN05216484_11613	100	AOC00_03075	100		100		100
PMI_RS00515	PMI0107	AM405_08030	100	A6V31_10625	100	A6V32_09195	100		100	AOUC001_15610	100	SAMN05216484_10542	100	AOC00_03345	100		100		100
PMI_RS00535	PMI0111	AM405_08010	100	A6V31_10645	99.6	A6V32_09215	99.6		99.6	AOUC001_15590	99.6	SAMN05216484_10546	99.6	AOC00_03365	99.6		99.4		100
PMI_RS00565	PMI0117	AM405_07980	100	A6V31_10675	99.9	A6V32_09245	99.9		99.9	AOUC001_15560	99.9	SAMN05216484_10552	100	AOC00_03395	99.9		99.9		100
PMI_RS00575	PMI0119	AM405_07970	100	A6V31_10685	100	A6V32_09255	100		100	AOUC001_15550	100	SAMN05216484_10554	99.8		99.7		100		100
PMI_RS00635	PMI0131	AM405_07905	100	A6V31_12900	99.9	A6V32_09320	99.9		99.8	AOUC001_15485	99.8	SAMN05216484_10568	100	AOC00_03465	99.9		99.9		99.9
PMI_RS00655	PMI0135	AM405_07885	100	A6V31_12880	99.6	A6V32_09340	99.6		99.6	AOUC001_15465	99.6	SAMN05216484_10572	99.7	AOC00_03485	99.6		99.6		99.5
PMI_RS00720	PMI0149	AM405_07815	100	A6V31_12815	99.8	A6V32_09405	99.8		99.8	AOUC001_15400	99.8	SAMN05216484_10586	99.6	AOC00_03550	99.8		99.8		100
PMI_RS00980	PMI0204	AM405_07550	99.7	A6V31_14505	99.7	A6V32_13370	99.7		99.7	AOUC001_15155	99.7	SAMN05216484_105129	99.7	AOC00_03815	99.7		99.7		99.6
PMI_RS01045	PMI0217	AM405_07515	100		100	A6V32_13405	100		100	AOUC001_15120	100	SAMN05216484_105136	100	AOC00_03850	100		100		100
PMI_RS01780	PMI0372	AM405_06260	99.7	A6V31_10275	99.6	A6V32_11560	99.6		99.6	AOUC001_14000	99.4	SAMN05216484_11430	99.6	AOC00_04580	99.6		99.6		98.7
PMI_RS01920	PMI0395	AM405_06115	100	A6V31_10420	100	A6V32_11700	100		100	AOUC001_13860	100	SAMN05216484_1141	100	AOC00_04720	100		100		100
PMI_RS02275	PMI0454	AM405_05760	100	A6V31_06315	100	A6V32_12030	100		100	AOUC001_13505	100	SAMN05216484_10767	100	AOC00_05070	100		100		100
PMI_RS02675	PMI0543	AM405_05335	100	A6V31_06290	100	A6V32_07380	100		100	AOUC001_13090	100	SAMN05216484_10772	100	AOC00_05095	100		100		100
PMI_RS03205	PMI0651	AM405_04800	99.7	A6V31_17495	99.8	A6V32_06825	99.8		99.8	AOUC001_12535	99.8	SAMN05216484_107179	99.8	AOC00_05640	99.8		99.8		99.5
PMI_RS03470	PMI0705	AM405_04535	100	A6V31_16740	100	A6V32_16575	100		100	AOUC001_12265	100	SAMN05216484_11283	100	AOC00_05910	100		100		100
PMI_RS03480	PMI0707	AM405_04525	99.5	A6V31_16750	99.8	A6V32_16565	99.8		99.8	AOUC001_12255	99.8	SAMN05216484_11281	100	AOC00_05920	99.8		99.8		99.5
PMI_RS03780	PMI0769	AM405_04160	99.7	A6V31_08615	99.9	A6V32_03935	99.9		99.9	AOUC001_11910	99.7	SAMN05216484_11252	99.5	AOC00_06265	99.9		99.9		99.5
PMI_RS04070	PMI0829	AM405_03625	99.7	A6V31_08905	100	A6V32_04225	100		100	AOUC001_11240	100	SAMN05216484_110147	99.7	AOC00_06555	100		100		100
PMI_RS05070	PMI1043	AM405_02945	100	A6V31_07220	100	A6V32_05895	100		100	AOUC001_10315	100	SAMN05216484_10144	99.7	AOC00_07240	100		100		99.5
PMI_RS05075	PMI1044	AM405_02940	100	A6V31_07225	100	A6V32_05900	100		100	AOUC001_10310	100	SAMN05216484_10145	100	AOC00_07245	100		100		100
PMI_RS05080	PMI1045	AM405_02935	100	A6V31_07230	100	A6V32_05905	100		100	AOUC001_10305	100	SAMN05216484_10146	100	AOC00_07250	100		100		100
PMI_RS05085	PMI1046	AM405_02930	100	A6V31_07235	100	A6V32_05910	100		100	AOUC001_10300	100	SAMN05216484_10147	99.7	AOC00_07255	100		100		100
PMI_RS06260	PMI1297	AM405_01790	99.8	A6V31_11035	99.6	A6V32_08950	99.6		99.6	AOUC001_09065	99.6	SAMN05216484_101267	99.6	AOC00_08430	99.6		99.6		99.5
PMI_RS06600	PMI1367	AM405_01450	99.6	A6V31_00975	99.6	A6V32_00180	99.6		99.6	AOUC001_08750	99.6	SAMN05216484_101335	100	AOC00_08745	99.6		99.6		99.8
PMI_RS06710	PMI1389	AM405_01340	100	A6V31_00865	100	A6V32_00290	100		100	AOUC001_08640	100	SAMN05216484_101358	100	AOC00_08855	100		100		100
PMI_RS07195	PMI1486	AM405_00840	100	A6V31_00390	100	A6V32_00760	100		100	AOUC001_08170	100	SAMN05216484_101455	99.9	AOC00_09325	100		100		100
PMI_RS07265	PMI1499	AM405_00770	99.8	A6V31_00320	99.7	A6V32_00830	99.7		99.7	AOUC001_08100	99.7	SAMN05216484_101469	99.7	AOC00_09395	99.7		99.7		99.5
PMI_RS08510	PMI1734	AM405_18220	100	A6V31_12065	99.9	A6V32_13040	99.9		99.9	AOUC001_06475	99.9	SAMN05216484_11184	100	AOC00_10635	99.9		99.9		100
PMI_RS08515	PMI1735	AM405_18215	100	A6V31_12070	100	A6V32_13045	100		100	AOUC001_06470	100	SAMN05216484_11185	100	AOC00_10640	100		100		100
PMI_RS08620	PMI1757	AM405_18110	99.8	A6V31_12175	100	A6V32_13150	100		100	AOUC001_06365	100	SAMN05216484_111107	100	AOC00_10745	100		100		100
PMI_RS08635	PMI1760	AM405_18095	100	A6V31_12190	100	A6V32_13165	100		100	AOUC001_06350	99.8	SAMN05216484_111111	100	AOC00_10760	100		100		100
PMI_RS08795	PMI1794	AM405_17915	99.7	A6V31_02155	100	A6V32_05420	100		100	AOUC001_06150	100	SAMN05216484_102295	99.7	AOC00_10960	100		100		99.7
PMI_RS09025	PMI1829	AM405_17685	100	A6V31_02380	100	A6V32_05195	100		100	AOUC001_05925	100	SAMN05216484_102254	100		100		100		100
PMI_RS09090	PMI1842	AM405_17620	100	A6V31_02445	100	A6V32_05130	100		100	AOUC001_05860	100	SAMN05216484_102241	100	AOC00_11250	100		100		100
PMI_RS09330	PMI1890	AM405_17380	100	A6V31_02685	100	A6V32_04890	100		100	AOUC001_05620	100	SAMN05216484_102191	100	AOC00_11490	100		100		100
PMI_RS09385	PMI1902	AM405_17320	99.8	A6V31_02745	99.8	A6V32_04830	99.8		99.8	AOUC001_05560	99.8	SAMN05216484_102180	99.8	AOC00_11540	99.8		99.8		99.8
PMI_RS09585	PMI1945	AM405_16865	99.9	A6V31_07955	100	A6V32_01855	100		100	AOUC001_05070	100	SAMN05216484_102145	100	AOC00_11715	100		100		98.2
PMI_RS09980	PMI2024	AM405_16660	100	A6V31_08160	100	A6V32_01650	100		100	AOUC001_04660	100	SAMN05216484_102105	100	AOC00_11920	100		99.8		100
PMI_RS10070	PMI2043	AM405_16565	99.8	A6V31_08255	99.9	A6V32_01555	99.9		99.9	AOUC001_04560	98.4	SAMN05216484_10286	99.6		99.9		99.9		99.3
PMI_RS10255	PMI2081	AM405_16380	99.8	A6V31_09810	99.5	A6V32_01370	99.5		99.5	AOUC001_04375	99.5	SAMN05216484_10248	99.8	AOC00_12200	99.5		99.5		99.8
PMI_RS10315	PMI2094	AM405_16315	100	A6V31_09870	100	A6V32_01310	100		100	AOUC001_04315	100	SAMN05216484_10235	99.8	AOC00_12260	100		100		100
PMI_RS10390	PMI2109	AM405_16255	99.2	A6V31_09930	99.2	A6V32_01250	99.2		99.2	AOUC001_04255	99.2	SAMN05216484_10223	99.2	AOC00_12320	99.2		99.2		99.2
PMI_RS10770	PMI2185	AM405_15845	100	A6V31_05610	100	A6V32_10765	100		100	AOUC001_03875	100	SAMN05216484_11774	100	AOC00_12820	100		100		99.8
PMI_RS11010	PMI2235	AM405_15625	99.8	A6V31_15740	99.8	A6V32_16310	99.8		99.8	AOUC001_03635	99.8	SAMN05216484_11724	99.6	AOC00_13060	99.8		99.8		99.8
PMI_RS11345	PMI2297	AM405_15285	99.8	A6V31_13150	99.8	A6V32_14175	99.8		99.6	AOUC001_03295	99.8	SAMN05216484_106137	99.8	AOC00_13400	99.8		99.8		99.8
PMI_RS11475	PMI2320	AM405_15160	100	A6V31_09090	100	A6V32_09565	100		100	AOUC001_03170	100	SAMN05216484_106111	100	AOC00_13525	99.9		100		100
PMI_RS11515	PMI2328	AM405_15120	100	A6V31_09130	100	A6V32_09605	100		100	AOUC001_03130	100	SAMN05216484_106102	100	AOC00_13565	100		100		100
PMI_RS11665	PMI2359	AM405_14980	100	A6V31_09270	99.9	A6V32_09745	99.9		99.9	AOUC001_02990	99.9	SAMN05216484_10675	99.4	AOC00_13705	99.9		99.9		99.4
PMI_RS11945	PMI2414	AM405_14695	100	A6V31_07500	100	A6V32_08130	100		100	AOUC001_02675	100	SAMN05216484_10617	100	AOC00_14020	100		100		100
PMI_RS11950	PMI2415	AM405_14690	100	A6V31_07505	100	A6V32_08135	100		100	AOUC001_02670	100	SAMN05216484_10616	100	AOC00_14025	100		100		100
PMI_RS12130	PMI2454		0		0		0		0		0		0		0		0		0
PMI_RS12250	PMI2478		0		0		0		0		0		0		0		0		0
PMI_RS12255	PMI2479		0		0		0		0		0		0		0		0		0
PMI_RS12260	PMI2480	AM405_15120	24.4	A6V31_09130	24.4	A6V32_09605	24.4		24.4	AOUC001_03130	24.4	SAMN05216484_106102	24.4	AOC00_13565	24.4		24.4		24.4
PMI_RS12400	PMI2509	AM405_14095	99.6	A6V31_17245	99.8	A6V32_13770	99.8		99.8	AOUC001_02550	99.8	SAMN05216484_12135	99.4	AOC00_14145	99.8		99.8		99.4
PMI_RS12595	PMI2547	AM405_13900	100	A6V31_14390	100	A6V32_13960	100		100	AOUC001_02355	100	SAMN05216484_108133	100	AOC00_14340	100		100		100
PMI_RS12835	PMI2599	AM405_06740	100		0		0		0	AOUC001_14470	100		0		0		100		100
PMI_RS12840	PMI2600	AM405_06745	100		0		0		0	AOUC001_14475	99.9		0		0		99.9		100
PMI_RS13045	PMI2648	AM405_13860	99.9	A6V31_03480	99.9	A6V32_15855	99.9		99.9	AOUC001_02315	99.9	SAMN05216484_108126	99.8	AOC00_14380	99.9		99.9		99.9
PMI_RS13130	PMI2665	AM405_13715	100	A6V31_03335	100	A6V32_06750	100		100	AOUC001_02170	100	SAMN05216484_108109	99.7	AOC00_14525	100		100		100
PMI_RS13145	PMI2668	AM405_13700	99.5	A6V31_03320	99.5	A6V32_06735	99.5		99.5	AOUC001_02155	99.5	SAMN05216484_108106	99	AOC00_14540	99.5		99.5		99.5
PMI_RS13150	PMI2669	AM405_13695	99.7	A6V31_03315	99.5	A6V32_06730	99.5		99.5	AOUC001_02150	99.5	SAMN05216484_108105	99.7	AOC00_14545	99.5		99.5		99.5
PMI_RS13345	PMI2708	AM405_13500	100	A6V31_03120	99.9	A6V32_06535	99.9		99.9	AOUC001_01955	99.9	SAMN05216484_10865	99.9	AOC00_14735	99.9		99.9		99.9
PMI_RS13385	PMI2716	AM405_13460	99.8	A6V31_03080	99.7	A6V32_06495	99.7		99.7	AOUC001_01915	99.6	SAMN05216484_10857	99.8	AOC00_14775	99.7		99.7		99.7
PMI_RS13500	PMI2739	AM405_13345	99.7	A6V31_02960	99.7	A6V32_06375	99.7		99.7	AOUC001_01795	99.7	SAMN05216484_10834	95.1	AOC00_14895	99.7		99.7		99.7
PMI_RS13535	PMI2746	AM405_13310	99.9	A6V31_02925	100	A6V32_06340	100		100	AOUC001_01760	100	SAMN05216484_10827	99.9	AOC00_14930	100		99.9		100
PMI_RS13855	PMI2805	AM405_12990	99.8	A6V31_16860	99.8	A6V32_02845	99.8		99.8	AOUC001_01440	99.8	SAMN05216484_10414	99.5	AOC00_15245	99.8		99.8		99.5
PMI_RS14005	PMI2835	AM405_12840	100	A6V31_01265	100	A6V32_02710	100		100	AOUC001_01305	100	SAMN05216484_10442	100	AOC00_15380	100		100		99.8
PMI_RS14095	PMI2852	AM405_12750	99.3	A6V31_01355	99.8	A6V32_02620	99.8		99.8	AOUC001_01215	99.7	SAMN05216484_10460	99.3		99.7		99.8		100
PMI_RS14240	PMI2881	AM405_12630	100	A6V31_01490	100	A6V32_02485	100		100	AOUC001_01080	100	SAMN05216484_10483	100	AOC00_15605	100		100		100
PMI_RS14280	PMI2889	AM405_12590	100	A6V31_01530	99.7	A6V32_02445	99.7		99.7	AOUC001_01040	99.7	SAMN05216484_10491	99.9	AOC00_15645	99.7		99.7		99.7
PMI_RS14295	PMI2892	AM405_12575	99.8	A6V31_01545	99.8	A6V32_02430	99.8		99.8	AOUC001_01025	99.8	SAMN05216484_10494	99.8	AOC00_15660	99.8		99.8		99.8
PMI_RS14310	PMI2895	AM405_12560	100	A6V31_01560	100	A6V32_02415	100		100	AOUC001_01010	100	SAMN05216484_10497	100	AOC00_15675	100		100		100
PMI_RS14325	PMI2898	AM405_12545	100	A6V31_01575	99.6	A6V32_02400	99.6		99.6	AOUC001_00995	99.6	SAMN05216484_104100	99.6	AOC00_15690	99.6		99.6		100
PMI_RS14375	PMI2908	AM405_12495	99.3	A6V31_01625	99.3	A6V32_02350	99.3		99.3	AOUC001_00945	99.4	SAMN05216484_104110	99.4	AOC00_15740	99.4		99.4		99.3
PMI_RS14420	PMI2917	AM405_12450	99.8	A6V31_01670	99.8	A6V32_02305	99.8		99.8	AOUC001_00900	99.8	SAMN05216484_104119	99.8	AOC00_15785	99.8		99.8		99.8
PMI_RS14430	PMI2919	AM405_12440	100	A6V31_01680	100	A6V32_02295	100		100	AOUC001_00890	100	SAMN05216484_104121	99.8	AOC00_15795	100		100		100
PMI_RS14440	PMI2921	AM405_12430	100	A6V31_01690	99.9	A6V32_02285	99.9		99.9	AOUC001_00880	99.9	SAMN05216484_104123	100	AOC00_15805	99.9		99.9		100
PMI_RS14510	PMI2935	AM405_12360	100	A6V31_01760	100	A6V32_02215	100		100	AOUC001_00810	100	SAMN05216484_104137	100	AOC00_15875	100		100		100
PMI_RS14570	PMI2947	AM405_12300	99.8	A6V31_01820	99.6	A6V32_02155	99.6		99.8	AOUC001_00750	99.8	SAMN05216484_104149	100	AOC00_15935	99.8		99.8		99.8
PMI_RS14670	PMI2967	AM405_12200	99.6	A6V31_01920	99.7	A6V32_02055	99.7		99.7	AOUC001_00650	99.7	SAMN05216484_104169	99.7	AOC00_16035	99.7		99.7		99.7
PMI_RS14715	PMI2976	AM405_12155	100	A6V31_01965	100	A6V32_02010	100		100	AOUC001_00605	100	SAMN05216484_104178	99.8	AOC00_16080	100		100		99.6
PMI_RS14735	PMI2980	AM405_12135	100	A6V31_01985	100	A6V32_01990	100		100	AOUC001_00585	100	SAMN05216484_104182	100	AOC00_16100	100		100		100
PMI_RS14790	PMI2991	AM405_02615	64.8	A6V31_11500	99.6	A6V32_12765	99.6		99.6	AOUC001_00530	99.6	SAMN05216484_10926	23	AOC00_16155	99.6		99.6		66
PMI_RS14825	PMI2998	AM405_12090	99.8	A6V31_11465	99.6	A6V32_12730	99.6		99.7	AOUC001_00495	99.6	SAMN05216484_104191	99.3	AOC00_16190	99.4		99.6		99.6
PMI_RS14830	PMI2999	AM405_12085	99.4	A6V31_11460	99.4	A6V32_12725	99.4		99.4	AOUC001_00490	99.4	SAMN05216484_104192	99.7		99.6		99.4		99.4
PMI_RS14895	PMI3012	AM405_12010	100	A6V31_11395	99.3	A6V32_12660	99.3		99.3	AOUC001_19650	100	SAMN05216484_104205	99.5	AOC00_16490	100		100		99.8
PMI_RS14940	PMI3020	AM405_11970	100	A6V31_11355	99.6	A6V32_12620	99.6		99.6	AOUC001_19610	100	SAMN05216484_104214	100	AOC00_16530	100		100		100
PMI_RS14945	PMI3021	AM405_11965	100	A6V31_11350	100	A6V32_12615	100		100	AOUC001_19605	99.9	SAMN05216484_104215	99.9	AOC00_16535	99.9		99.9		99.9
PMI_RS14960	PMI3024	AM405_11950	100	A6V31_11335	97.2	A6V32_12600	97.2		97.2	AOUC001_19590	98.9	SAMN05216484_104218	98.9	AOC00_16550	98.9		98.9		100
PMI_RS15095	PMI3048	AM405_11825	100	A6V31_15285	100	A6V32_15950	100		100	AOUC001_19455	100	SAMN05216484_1032	100	AOC00_16690	100		100		100
PMI_RS15250	PMI3081	AM405_11685	100	A6V31_04880	100	A6V32_07845	100		100	AOUC001_19240	100	SAMN05216484_10335	99.8	AOC00_16830	100		100		100
PMI_RS15335	PMI3098	AM405_11600	99.3	A6V31_04795	99.2	A6V32_07760	99.2		99.2	AOUC001_19155	99.3	SAMN05216484_10352	99.5	AOC00_16915	99.3		99.5		99.1
PMI_RS15340	PMI3099	AM405_11595	99.3	A6V31_04790	98.9	A6V32_07755	98.9		98.9	AOUC001_19150	99.2	SAMN05216484_10353	99	AOC00_16920	99.2		99.3		99.2
PMI_RS15365	PMI3104	AM405_11570	100	A6V31_04765	99.8	A6V32_07730	99.8		99.8	AOUC001_19125	99.8	SAMN05216484_10358	100	AOC00_16945	99.8		100		100
PMI_RS15415	PMI3114	AM405_11520	100	A6V31_04715	100	A6V32_07680	100		100	AOUC001_19080	100	SAMN05216484_10369	100	AOC00_16990	100		99.7		100
PMI_RS15455	PMI3122	AM405_11480	99.7	A6V31_04675	99.7	A6V32_07640	99.7		99.7	AOUC001_19040	100	SAMN05216484_10377	99.4	AOC00_17030	100		99.5		99.5
PMI_RS15540	PMI3141		0		0		0		0		0		0		0		0		0
PMI_RS15620	PMI3159	AM405_11320	99.7	A6V31_04530	100	A6V32_07495	100		98.9	AOUC001_18855	99.7	SAMN05216484_103127	100	AOC00_00145	99.7		99.7		100
PMI_RS15630	PMI3161	AM405_11310	99.7	A6V31_04520	100	A6V32_07485	100		99.7	AOUC001_18845	100	SAMN05216484_103129	100	AOC00_00155	100		99.5		99.7
PMI_RS15635	PMI3162	AM405_11305	99.2	A6V31_04515	99.2	A6V32_07480	99.2		98.2	AOUC001_18840	99.7	SAMN05216484_103130	99		99.6		99		99.5
PMI_RS15640	PMI3163	AM405_11300	96.7	A6V31_04510	99.1	A6V32_07475	99.1		83.5	AOUC001_18835	92.9	SAMN05216484_103131	98.6	AOC00_00165	92.9		96.7		98.1
PMI_RS15665	PMI3168	AM405_11275	99.4	A6V31_04485	99.4	A6V32_07450	99.4		99.7	AOUC001_18800	54.9	SAMN05216484_103136	99.7	AOC00_00200	54.9		55.8		55.5
PMI_RS15670	PMI3169	AM405_11270	99.7	A6V31_04480	99.2	A6V32_07445	99.2		97.9	AOUC001_18805	65.1	SAMN05216484_103137	100	AOC00_00195	65.1		65.4		65.4
PMI_RS15870	PMI3209	AM405_11045	100		100	A6V32_11125	100		99.5	AOUC001_18615	100	SAMN05216484_103178	100	AOC00_00390	100		100		100
PMI_RS15915	PMI3218	AM405_11000	100	A6V31_13900	100	A6V32_11175	100		100	AOUC001_18570	100	SAMN05216484_103187	100	AOC00_00435	100		100		100
PMI_RS15955	PMI3227	AM405_10960	100	A6V31_13940	100	A6V32_11215	100		100	AOUC001_18530	100	SAMN05216484_103196	100	AOC00_00475	100		100		100
PMI_RS15965	PMI3229	AM405_10950	99.4	A6V31_13950	98.9	A6V32_11225	98.9		98.9	AOUC001_18520	99.4	SAMN05216484_103198	99.4	AOC00_00485	99.4		99.4		99.4
PMI_RS15980	PMI3232	AM405_10935	100	A6V31_13965	100	A6V32_11240	100		100	AOUC001_18505	100	SAMN05216484_103201	100	AOC00_00500	100		100		100
PMI_RS16045	PMI3245	AM405_10870	100	A6V31_14030	99.7	A6V32_11305	99.7		99.7	AOUC001_18440	100	SAMN05216484_103214	99.7	AOC00_00565	100		100		99.7
PMI_RS16050	PMI3246	AM405_10865	65.2	A6V31_14035	99.2	A6V32_11310	99.2		99.2	AOUC001_18435	99.4	SAMN05216484_103216	99.7	AOC00_00570	99.4		99.4		99.4
PMI_RS16585	PMI3333	AM405_10325	100	A6V31_12630	99.9	A6V32_03050	99.9		99.9	AOUC001_17900	99.9	SAMN05216484_11831	100	AOC00_01100	99.9		99.9		100
PMI_RS16640	PMI3345	AM405_10265	100	A6V31_12685	100	A6V32_03105	100		100	AOUC001_17845	100	SAMN05216484_11843	100	AOC00_01155	100		100		100
PMI_RS16680	PMI3354	AM405_10225	99.9	A6V31_04275	99.9	A6V32_03145	99.9		99.9	AOUC001_17805	99.9	SAMN05216484_11851	99.8	AOC00_01195	99.9		99.9		99.8
PMI_RS16740	PMI3363	AM405_10165	99.7	A6V31_04215	99.9	A6V32_03205	99.9		99.7	AOUC001_17745	99.9	SAMN05216484_11862	99.4	AOC00_01255	99.9		99.9		99.7
PMI_RS16780	PMI3372	AM405_10125	99.9	A6V31_04175	99.6	A6V32_03245	99.6		99.9	AOUC001_17705	99.8	SAMN05216484_11870	99.8	AOC00_01295	99.8		99.8		99.9
PMI_RS16875	PMI3390	AM405_10030	99.8	A6V31_04095	99.8	A6V32_03330	99.8		99.8	AOUC001_17620	99.8	SAMN05216484_1138	99.8	AOC00_01380	99.8		99.8		99.7
PMI_RS16880	PMI3391	AM405_10025	99.8	A6V31_04090	99.7	A6V32_03335	99.7		99.7	AOUC001_17615	99.7	SAMN05216484_1139	99.7	AOC00_01385	99.7		99.7		99.9
PMI_RS16965	PMI3408	AM405_09940	99.6	A6V31_04005	99.8	A6V32_03420	99.8		99.6	AOUC001_17530	99.8	SAMN05216484_11326	99.6	AOC00_01470	99.8		99.8		99.6
PMI_RS17055	PMI3424	AM405_09850	100	A6V31_03915	100	A6V32_03510	100		99.8	AOUC001_17440	100	SAMN05216484_11347	100	AOC00_01560	100		100		100
PMI_RS17130	PMI3437	AM405_09775	99.7	A6V31_03835	99.9	A6V32_03590	99.9		99.9	AOUC001_17360	100	SAMN05216484_11362	99.8	AOC00_01635	100		100		99.8
PMI_RS17265	PMI3464	AM405_09640	100	A6V31_03705	100	A6V32_03720	100		100	AOUC001_17230	100	SAMN05216484_11388	100	AOC00_01765	100		100		100
PMI_RS17525	PMI3526	AM405_09475	100	A6V31_16095	100	A6V32_14790	100		100	AOUC001_17100	100	SAMN05216484_12018	100	AOC00_01895	100		100		100
PMI_RS17600	PMI3541	AM405_09400	100	A6V31_16690	100	A6V32_14715	100		100	AOUC001_17025	100	SAMN05216484_1203	99.6	AOC00_01970	100		100		100
PMI_RS17645	PMI3551	AM405_09365	99.5	A6V31_16655	99.8	A6V32_14680	99.8		99.8		98.7	SAMN05216484_1284	99.8	AOC00_02005	99.8		99.8		99.8
PMI_RS18025	PMI3623	AM405_08995	99.6	A6V31_06775	99.6	A6V32_16935	99.6		99.6	AOUC001_16580	99.6	SAMN05216484_10944	100	AOC00_02380	99.6		99.6		99.6
PMI_RS18035	PMI3625	AM405_08985	100	A6V31_06765	100	A6V32_16945	100		100	AOUC001_16570	100	SAMN05216484_10946	100	AOC00_02390	100		99.8		99.8
PMI_RS18085	PMI3635	AM405_08935	100	A6V31_06715	100	A6V32_09885	100		100	AOUC001_16520	100	SAMN05216484_10956	99.8	AOC00_02440	100		100		99.8
PMI_RS18090	PMI3636	AM405_08930	99.8	A6V31_06710	99.7	A6V32_09890	99.7		99.7	AOUC001_16515	99.7	SAMN05216484_10957	99.5	AOC00_02445	99.7		99.7		99.4
PMI_RS18100	PMI3638	AM405_08920	100	A6V31_06700	100	A6V32_09900	100		100	AOUC001_16505	100	SAMN05216484_10959	100	AOC00_02455	100		100		100
PMI_RS18135	PMI3645	AM405_08885	100	A6V31_06665	100	A6V32_09935	100		100	AOUC001_16470	100	SAMN05216484_10966	100	AOC00_02490	100		100		100
PMI_RS18180	PMI3654	AM405_08840	99.7	A6V31_06620	99.4	A6V32_09980	99.4		99.4	AOUC001_16425	99.4	SAMN05216484_10975	99.4	AOC00_02535	99.4		99.4		99.7
PMI_RS18240	PMI3666	AM405_08790	100	A6V31_06560	99.8	A6V32_10040	99.8		99.8	AOUC001_16365	99.8	SAMN05216484_10985	100	AOC00_02595	99.8		99.8		100
PMI_RS18295	PMI3677	AM405_08735	99.8	A6V31_06505	99.7	A6V32_10095	99.7		99.7	AOUC001_16310	99.7	SAMN05216484_10996	99.7		99.7		99.7		99.8
PMI_RS18475	PMI3713	AM405_08560	99.7	A6V31_08275	99.8	A6V32_15820	99.8		99.8	AOUC001_16125	99.8	SAMN05216484_11666	99.7	AOC00_02830	99.8		99.8		99.7
PMI_RS18555	PMIP09		0		0		0		26.8		0		0		0		62.7		0
PMI_RS15280	PMI_RS15280	AM405_11655	99.7	A6V31_04850	99.5	A6V32_07815	99.5		99.7	AOUC001_19210	100	SAMN05216484_10341	100	AOC00_16860	100		100		100
PMI_RS15395	PMI_RS15395c
PMI_RS09120	PMI1848c
aPercent amino acid sequence similarity to HI4320 as determined by bidirectional blast in PATRIC.
bORF designation not available for this strain in the PATRIC database.
cThese genes are infection specific factors, but are not available in the feature list for strain HI4320 in the PATRIC database.
