# Supplementary material for: Twin arginine translocation, ammonia incorporation, and polyamine biosynthesis are crucial for Proteus mirabilis fitness during bloodstream infection
Source: PLoS Pathog. 2019 Apr 22;15(4):e1007653. doi: 10.1371/journal.ppat.1007653 (PMC6497324; doi:10.1371/journal.ppat.1007653)
Supplement: S7 Table — (XLSX) [file ppat.1007653.s015.xlsx]

## Sheet: Sup Table 5 Tat substrates
PMI Number	ORF	Gene	Predicted Tat Cleavage Site (After AA #)	Tat Motif	Tat Motif Position (AA #)	Name	Function	Category	Spleen Fold Change	Liver Fold Change	Infection-Specific Liver Defect	Infection-Specific Spleen Defect
Tat substrates with clear motif
PMI0170	PMI_RS00825		32	RRTLL	11	anaerobic dimethyl sulfoxide reductase, molybdopterin-binding subunit	COG0243	Energy production and conversion	16.0015	5.27977	No	Yes
PMI2124	PMI_RS10470		27	RRTFI	5	exported sulfatase	COG3119	Inorganic ion transport and metabolsim	14.8218	5.05363	No	Yes
PMI1463	PMI_RS07080		28	RRSFL	3	aminotransferase	COG0079	Amino acid transport and metabolism	9.29376	3.62131	No	No
PMI1814	PMI_RS08900	phsA	30	RRSFI	5	thiosulfate reductase alpha subunit apoprotein (EC 2.8.1.5)	COG0243	Energy production and conversion	12.2812	3.99041	No	Yes
PMI2306	PMI_RS11405	amiC	31	RRRLI	10	N-acetylmuramoyl-L-alanine amidase AmiC precursor	COG0860	Cell wall/membrane/envelope biogenesis	28.5822	12.195	No	Yes
PMI2770	PMI_RS13680		35	RRQGL	13				34.2075	6.44145	No	Yes
PMI2675	PMI_RS13180		27	RRQFL	5	iron compound ABC transporter, substrate-binding protein	COG0614	Inorganic ion transport and metabolsim	18.1543	6.05205	No	Yes
PMI2342	PMI_RS11585	sufI	27	RRQFL	5	cell division protein SufI	COG2132	Cell cycle control, cell division, chromosome partitioning	5.99639	2.55064	No	No
PMI2024	PMI_RS09980	pepP	27	RRQAL	9	aminopeptidase P (EC:3.4.11.9). Metallo peptidase. MEROPS family M24B	COG0006	Amino acid transport and metabolism	27.1505	8.31197	Yes	Yes
PMI2070	PMI_RS10200	murG	26	RRLMV	6	UDP-N-acetylglucosamine-N-acetylmuramylpentapeptide N-acetylglucosamine transferase	COG0707	Cell wall/membrane/envelope biogenesis			No	No
PMI3281	PMI_RS16275	rplQ	19	RRLAF	63	50S ribosomal protein L17	COG0203	Translation, ribosomal structure and biogenesis			No	No
PMI0067	PMI_RS00325		27	RRKFV	5	oxidoreductase, Fe-S subunit	COG0437	Energy production and conversion	25.7114	5.89478	No	No
PMI2149	PMI_RS10590		18	RRKFI	5	exported amino acid deaminase	COG0665	Amino acid transport and metabolism	22.7273	3.0578	No	Yes
PMI1204	PMI_RS05810		42	RRHFV	20	dimethyl sulfoxide reductase chain A precursor	COG0243	Energy production and conversion	12.8237	3.25681	No	Yes
PMI0032	PMI_RS00155	hybA	26	RRHFF	3	[NiFe]-hydrogenase II apoprotein, ferredoxin-type subunit	COG0437	Energy production and conversion	13.2587	4.92132	No	Yes
PMI1705	PMI_RS08345	dmsA	45	RRGFI	17	dimethyl sulfoxide reductase chain A	COG0243	Energy production and conversion	15.9469	3.64816	No	Yes
PMI0159	PMI_RS00770	cueO	28	RREFL	3	cell division protein SufI	COG2132	Cell cycle control, cell division, chromosome partitioning	11.6526	4.2977	No	Yes
PMI0031	PMI_RS00150	hyb0	37	RRDFM	15	hydrogenase-2 small chain precursor	COG1740	Energy production and conversion	5.57982	3.4897	No	No
PMI3262	PMI_RS16185	rplP	48	RRAMT	50	LSU ribosomal protein L16P	COG0197	Translation, ribosomal structure and biogenesis			No	No
PMI2745	PMI_RS13530		20	RRAGM	21	hypothetical protein	COG0814	Amino acid transport and metabolism	12.3006	4.69769	No	Yes
Potential Tat substrates lacking clear motif
PMI2980	PMI_RS14735		14			sodium:solute symporter	COG0733	General function prediction only	21.6179	6.75361	Yes	Yes
PMI3218	PMI_RS15915	cytR	19			transcriptional regulator, LacI family	COG1609	Transcription	47.6253	13.3478	Yes	Yes
PMI2300	PMI_RS11360		24			hypothetical protein	COG2363	Function unknown	39.2757	12.2977	No	Yes
PMI2569	PMI_RS12685		17						51.7658	10.991	No	Yes
PMI2190	PMI_RS10790	cscA	30			beta-fructofuranosidase (EC 3.2.1.26)	COG1621	Carbohydrate transport and metabolism	18.4304	4.24704	No	Yes
PMI3588	PMI_RS17850	frdA	27			succinate dehydrogenase subunit A (EC 1.3.5.1)	COG1053	Energy production and conversion	30.3934	9.18566	No	Yes
PMI3211	PMI_RS15880	glpF	38			glycerol uptake facilitator protein	COG0580	Carbohydrate transport and metabolism	11.1169	4.11378	No	Yes
PMI3519	PMI_RS17490	ilvB	8			acetolactate synthase, large subunit (EC 2.2.1.6)	COG0028	Amino acid transport and metabolism	15.6173	4.57728	No	Yes
PMI3302	PMI_RS16415	ilvD	30			dihydroxy-acid dehydratase	COG0129	Amino acid transport and metabolism	14.5998	6.53646	No	Yes
PMI0841	PMI_RS04130	lysP	50			lysine:proton symporter, AAT family (TC 2.A.3.1.2)	COG0833	Amino acid transport and metabolism	11.871	1.73097	No	Yes
PMI2253	PMI_RS11100	proY	36			histidine:proton symporter, AAT family (TC 2.A.3.1.9)	COG1113	Amino acid transport and metabolism	21.8855	7.12937	No	Yes
PMI1340	PMI_RS06465	rluB	16			ribosomal large subunit pseudouridine synthase B (EC 5.4.99.-)	COG1187	Translation, ribosomal structure and biogenesis	17.0542	4.36646	No	Yes
PMI0890	PMI_RS04375	rluE	18			ribosomal large subunit pseudouridine synthase E (EC 5.4.99.-)	COG1187	Translation, ribosomal structure and biogenesis	18.4604	6.67933	No	Yes
PMI1681	PMI_RS08225	ttrA	23						20.0459	4.63916	No	Yes
PMI2893	PMI_RS14300	pstS	42			phosphate ABC transporter substrate-binding protein, PhoT family (TC 3.A.1.7.1)	COG0226	Inorganic ion transport and metabolsim	10.8121	3.56603	No	Yes
PMI3456	PMI_RS17225		41						2.83658	1.71229	No	No
PMI0731	PMI_RS03595		30			hypothetical protein	COG3108	Function unknown	5.25094	2.82622	No	No
PMI0940	PMI_RS04610		36						8.83434	2.90239	No	No
PMI0960	PMI_RS04690		41			transcriptional regulator, Nlp family	COG3423	Transcription			No	No
PMI1289	PMI_RS06220		31						14.9194	5.59743	No	No
PMI1603	PMI_RS07825		27						10.201	2.1788	No	No
PMI1993	PMI_RS09830		17			phage portal protein	COG5518	Mobilome: prophages, transposons	8.50466	3.58014	No	No
PMI2231	PMI_RS10990		43			transport protein	COG5006	Amino acid transport and metabolism	11.8162	4.41874	No	No
PMI2455	PMI_RS12135		45						14.0173	4.11705	No	No
PMI2465	PMI_RS12185		32						2.58957	1.44965	No	No
PMI1458	PMI_RS07055	codB	42			cytosine permease	COG1457	Nucleotide transport and metabolsim	16.0439	3.55102	No	No
PMI2211	PMI_RS10895	fim10D	36			fimbrial subunit	COG3539	Cell motiliy		-6.35085	No	No
PMI3217	PMI_RS15910	ftsN	41			cell division protein FtsN	COG3087	Cell cycle control, cell division, chromosome partitioning	49.5156	19.3301	No	No
PMI2064	PMI_RS10170	lpxC	33			UDP-3-O-[3-hydroxymyristoyl] N-acetylglucosamine deacetylase (EC 3.5.1.108)	COG0774	Cell wall/membrane/envelope biogenesis			No	No
PMI1169	PMI_RS05640	minD	28			septum site-determining protein MinD	COG2894	Cell cycle control, cell division, chromosome partitioning	16.781	8.51836	No	No
PMI2831	PMI_RS13985	mobA	22			molybdenum cofactor guanylyltransferase (EC 2.7.7.77)	COG0746	Coenzyme transport and metabolism	12.7069	3.27309	No	No
PMI0267	PMI_RS01295	mrpE	37			fimbrial subunit	COG3539	Cell motiliy	9.51628	3.06637	No	No
PMI3670	PMI_RS18260	rpsI	19			SSU ribosomal protein S9P	COG0103	Translation, ribosomal structure and biogenesis		-7.57491	No	No
PMI2062	PMI_RS10160	secM	38								No	No
PMI3401	PMI_RS16930	sfsB	41			transcriptional regulator, Nlp family	COG3423	Transcription	27.8832	7.68329	No	No
PMI2781	PMI_RS13735	thiG	32			thiazole-phosphate synthase	COG2022	Coenzyme transport and metabolism	12.6023	4.84753	No	No
PMI1683	PMI_RS08235	ttrB	29			tetrathionate reductase beta subunit (EC 1.8.-.-)	COG0437	Energy production and conversion	7.42089	1.54702	No	No
PMI2485	PMI_RS12285	umuC	28			DNA repair protein	COG0389	Replication, recombination and repair	14.5737	6.2307	No	No
PMI0338	PMI_RS01615	yqgF	35			holliday junction resolvase	COG0816	Transcription			No	No
PMIP09	PMI_RS18555	pilX4				putative conjugal transfer protein	COG3451	Intracellular trafficking, secretion, and vesicular transport	22.146	5.53875	Yes	Yes
PMI1794	PMI_RS08795					hypothetical protein	COG0697	Amino acid transport and metabolism	30.969	11.3072	Yes	Yes
PMI2665	PMI_RS13130								37.8685	10.9408	Yes	Yes
PMI2898	PMI_RS14325					amino acid ABC transporter substrate-binding protein, PAAT family (TC 3.A.1.3.-)	COG0834	Amino acid transport and metabolism	46.6998	13.5284	Yes	Yes
PMI2917	PMI_RS14420		6						32.5397	8.39512	Yes	Yes
PMI2947	PMI_RS14570					ABC transporter. substrate-binding protein	COG0747	Amino acid transport and metabolism	21.0408	6.29084	Yes	Yes
PMI2976	PMI_RS14715		56			sodium:solute symporter	COG0591	Amino acid transport and metabolism	24.6348	7.29437	Yes	Yes
PMI3012	PMI_RS14895		38			hypothetical protein	COG2081	General function prediction only	30.7869	9.83469	Yes	Yes
PMI3099	PMI_RS15340								15.5903	5.47169	Yes	Yes
PMI2852	PMI_RS14095	avtA	33			valine-pyruvate aminotransferase apoenzyme (EC 2.6.1.66)	COG3977	Amino acid transport and metabolism	29.3495	9.12063	Yes	Yes
PMI0829	PMI_RS04070	bcr	1			bicyclomycin resistance protein (sulfonamide resistance protein) (MFS-family transporter)	COG2814	Carbohydrate transport and metabolism	38.8775	10.5186	Yes	Yes
PMI0395	PMI_RS01920	clpB	15			chaperone ClpB (heat-shock protein F84.1)	COG0542	Posttranslational modification, protein turnover, chaperones	33.2011	10.5026	Yes	Yes
PMI2547	PMI_RS12595	dcuA	36			anaerobic C4-dicarboxylate transporter	COG2704	Carbohydrate transport and metabolism	35.5457	8.39773	Yes	Yes
PMI3666	PMI_RS18240	degQ	31			protease	COG0265	Posttranslational modification, protein turnover, chaperones	35.8161	14.0569	Yes	Yes
PMI2998	PMI_RS14825	fim14C							27.8651	8.57062	Yes	Yes
PMI0543	PMI_RS02675	fur	7			ferric uptake regulation protein	COG0735	Inorganic ion transport and metabolsim	65.6317	25.8709	Yes	Yes
PMI2835	PMI_RS14005	gor	37			NADPH-glutathione reductase (EC 1.8.1.7)	COG1249	Energy production and conversion	43.5682	16.7202	Yes	Yes
PMI1890	PMI_RS09330	lepA				GTP-binding protein LepA	COG0481	Translation, ribosomal structure and biogenesis	31.6995	12.0933	Yes	Yes
PMI1367	PMI_RS06600	mppA				periplasmic murein peptide-binding protein precursor	COG4166	Amino acid transport and metabolism	25.2684	9.337	Yes	Yes
PMI1760	PMI_RS08635	nuoC/nuoD	6			NADH dehydrogenase subunit C (EC 1.6.5.3)/NADH dehydrogenase subunit D (EC 1.6.5.3)	COG0649,COG0852	Energy production and conversion	28.8571	9.79558	Yes	Yes
PMI0119	PMI_RS00575	ppiD				peptidyl-prolyl cis-trans isomerase D	COG0760	Posttranslational modification, protein turnover, chaperones	32.9766	11.9521	Yes	Yes
PMI3372	PMI_RS16780	rnr	11			RNAse R (EC 3.1.-.-)	COG0557	Transcription	31.3406	10.0864	Yes	Yes
PMI2094	PMI_RS10315	speA	6			arginine decarboxylase (EC 4.1.1.19)	COG1166	Amino acid transport and metabolism	59.8087	13.7692	Yes	Yes
PMI3638	PMI_RS18100	tldD				modulator of DNA gyrase	COG0312	General function prediction only	28.4584	7.61813	Yes	Yes
PMI0021	PMI_RS00105	carB	2			carbamoyl-phosphate synthase large chain	COG0458	Amino acid transport and metabolism	17.0076	5.91898	No	Yes
PMI2093	PMI_RS10310	speB	20			agmatinase (EC 3.5.3.11)	COG0010	Amino acid transport and metabolism	18.2334	9.92054	No	Yes
PMI0044	PMI_RS00215					outer membrane protein	COG3203	Cell wall/membrane/envelope biogenesis	21.838	7.07323	No	Yes
PMI0104	PMI_RS00495		31			MFS-family transporter	COG2814	Carbohydrate transport and metabolism	13.1151	4.24263	No	Yes
PMI0158	PMI_RS00765								37.45	9.40436	No	Yes
PMI0166	PMI_RS00805		11			membrane-associated peptidase	COG0501	Posttranslational modification, protein turnover, chaperones	28.1517	9.51502	No	Yes
PMI0192	PMI_RS00925		16			two-component sensor kinase	COG3851	Signal transduction mechanisms	18.5031	5.38395	No	Yes
PMI0330	PMI_RS01575								33.3841	10.1347	No	Yes
PMI0363	PMI_RS01740					TonB-dependent ferric siderephore receptor	COG1629	Inorganic ion transport and metabolsim	20.7747	5.19843	No	Yes
PMI0398	PMI_RS01960		49			acyl-CoA synthetase/acetyltransferase	COG1042	Energy production and conversion	9.41412	3.79896	No	Yes
PMI0439	PMI_RS02165					metal resistance protein	COG4232	Posttranslational modification, protein turnover, chaperones	9.73187	3.81243	No	Yes
PMI0518	PMI_RS02565								22.5785	8.11458	No	Yes
PMI0559	PMI_RS02750								8.99547	3.29551	No	Yes
PMI0578	PMI_RS02840								11.4273	3.57115	No	Yes
PMI0609	PMI_RS03000		29			hypothetical protein	COG0391	Carbohydrate transport and metabolism	17.8321	6.10619	No	Yes
PMI0614	PMI_RS03025		43			hypothetical protein	COG0670	General function prediction only	27.8453	6.87465	No	Yes
PMI0754	PMI_RS03710								22.2048	5.95299	No	Yes
PMI0773	PMI_RS03800					iron-sulfur binding protein	COG0633	Energy production and conversion	11.0243	4.12631	No	Yes
PMI0803	PMI_RS03945					exported peptidase	COG4690	Amino acid transport and metabolism	7.56574	3.44409	No	Yes
PMI0999	PMI_RS04850					lipase	COG1075	Lipid transport and metabolism	14.5514	4.77917	No	Yes
PMI1012	PMI_RS04915		31			hypothetical protein	COG3008	Function unknown	8.58143	2.82516	No	Yes
PMI1175	PMI_RS05670					putative ABC transport system permease protein	COG0390	Inorganic ion transport and metabolsim	18.2213	5.20999	No	Yes
PMI1199	PMI_RS05785								17.877	3.70055	No	Yes
PMI1251	PMI_RS06040		31						8.64789	3.22843	No	Yes
PMI1257	PMI_RS06070		52			ABC transporter ATP-binding protein	COG0488	General function prediction only	17.72	6.31964	No	Yes
PMI1259	PMI_RS06080					probable amidohydrolase	COG0402	General function prediction only	14.3471	4.72141	No	Yes
PMI1548	PMI_RS07535					TonB-dependent receptor	COG1629	Inorganic ion transport and metabolsim	7.75472	3.49208	No	Yes
PMI1688	PMI_RS08260		24			di-/tripeptide transporter	COG3104	Amino acid transport and metabolism	12.1548	3.84229	No	Yes
PMI1801	PMI_RS08830		50			hypothetical protein	COG0730	Function unknown	20.6516	6.00211	No	Yes
PMI1915	PMI_RS09450		6						22.6013	6.41179	No	Yes
PMI2096	PMI_RS10325		19						8.27042	3.00626	No	Yes
PMI2126	PMI_RS10480								6.10444	2.22173	No	Yes
PMI2127	PMI_RS10485								12.9913	5.16474	No	Yes
PMI2143	PMI_RS10560					arylsulfatase	COG3119	Inorganic ion transport and metabolsim	11.1756	4.89955	No	Yes
PMI2201	PMI_RS10845								6.94529	2.31581	No	Yes
PMI2346	PMI_RS11605		19			hypothetical protein	COG3150	General function prediction only	19.6888	4.91851	No	Yes
PMI2456	PMI_RS12140								10.8665	3.86594	No	Yes
PMI2467	PMI_RS12195		21						10.1709	3.41635	No	Yes
PMI2475	PMI_RS12235		31						17.2752	5.07062	No	Yes
PMI2504	PMI_RS12375					hypothetical protein	COG1434	General function prediction only	14.0643	3.95009	No	Yes
PMI2588	PMI_RS12780		38						13.4021	4.77936	No	Yes
PMI2596	PMI_RS12820					siderophore TonB-dependent receptor	COG1629	Inorganic ion transport and metabolsim	14.0597	4.99218	No	Yes
PMI2667	PMI_RS13140		38			mannosyl-glycoprotein endo-beta-N-acetylglucosaminidase	COG2992	General function prediction only	41.9334	11.9845	No	Yes
PMI2744	PMI_RS13525					hypothetical protein	COG3681	Amino acid transport and metabolism	11.6346	3.74148	No	Yes
PMI2783	PMI_RS13745					transposase/plasmid-related protein	COG5464	Replication, recombination and repair	20.9331	5.16548	No	Yes
PMI2815	PMI_RS13905					LysE-type translocator	COG1280	Amino acid transport and metabolism	30.0455	7.9563	No	Yes
PMI2833	PMI_RS13995					endoribonuclease	COG0251	Defense mechanisms	16.0705	2.94099	No	Yes
PMI2838	PMI_RS14020		36			membrane protein	COG1295	Function unknown	15.4138	7.53588	No	Yes
PMI2964	PMI_RS14655		41			anaerobic reductase component A	COG0243	Energy production and conversion	15.992	5.41927	No	Yes
PMI2982	PMI_RS14745		25			PTS system IIB component, Glc family (TC 4.A.1)/PTS system IIC component, Glc family (TC 4.A.1)	COG1263,COG1264	Carbohydrate transport and metabolism	25.3827	7.0524	No	Yes
PMI3071	PMI_RS15205					ABC transporter, substrate-binding protein	COG1840	Inorganic ion transport and metabolsim	11.3439	4.44315	No	Yes
PMI3072	PMI_RS15210					oxidoreductase	COG0665	Amino acid transport and metabolism	20.604	5.86722	No	Yes
PMI3094	PMI_RS15315		6			hypothetical protein	COG0705	Posttranslational modification, protein turnover, chaperones	24.6107	6.58396	No	Yes
PMI3179	PMI_RS15720		28			exported polysaccharide deacetylase	COG2861	Carbohydrate transport and metabolism	29.266	8.14683	No	Yes
PMI3202	PMI_RS15835		25			probable short chain dehydrogenase	COG1028	General function prediction only	30.164	10.5515	No	Yes
PMI3434	PMI_RS17115		2						13.4252	3.83454	No	Yes
PMI3459	PMI_RS17240					pirin-like protein	COG1741	General function prediction only	11.903	4.10501	No	Yes
PMI3484	PMI_RS17360		24			hypothetical protein	COG2378	Transcription	26.6316	8.54134	No	Yes
PMI3522	PMI_RS17505		40			transcriptional regulator, XRE family with cupin sensor	COG1396	Transcription	26.1555	7.20476	No	Yes
PMI3556	PMI_RS17690		48			hypothetical protein	COG1914	Inorganic ion transport and metabolsim	12.5649	4.84986	No	Yes
PMI3567	PMI_RS17745		39			LysR-family transcriptional regulator	COG0583	Transcription	30.5958	7.75809	No	Yes
PMI3596	PMI_RS17890		10			hypothetical protein	COG1738	Function unknown	17.9097	3.4666	No	Yes
PMI3599	PMI_RS17910					multidrug efflux pump	COG0841	Defense mechanisms	8.08606	3.59194	No	Yes
PMI3655	PMI_RS18185		38			ABC transporter ATP-binding protein	COG1127	Cell wall/membrane/envelope biogenesis	20.4305	5.36196	No	Yes
PMI3656	PMI_RS18190		22			phospholipid/cholesterol/gamma-HCH transport system permease protein	COG0767	Cell wall/membrane/envelope biogenesis	19.5497	7.71563	No	Yes
PMI2834	PMI_RS14000	aad	31			amino acid deaminase	COG0665	Amino acid transport and metabolism	22.7186	4.52151	No	Yes
PMI0132	PMI_RS00640	acrA	39			multidrug efflux protein	COG0845	Cell wall/membrane/envelope biogenesis	18.2437	5.27887	No	Yes
PMI2140	PMI_RS10545	agaZ				tagatose-bisphosphate aldolase noncatalytic subunit	COG4573	Carbohydrate transport and metabolism	8.75667	4.76323	No	Yes
PMI3467	PMI_RS17280	ampH				penicillin-binding protein	COG1680	Defense mechanisms	15.5555	5.21628	No	Yes
PMI2307	PMI_RS11410	argA				N-acetylglutamate synthase (EC 2.3.1.1)	COG0548,COG1246	Amino acid transport and metabolism	17.8829	5.77693	No	Yes
PMI3237	PMI_RS16005	argC				N-acetyl-gamma-glutamyl-phosphate reductase (EC 1.2.1.38)	COG0002	Amino acid transport and metabolism	14.6356	5.38114	No	Yes
PMI1568	PMI_RS07640	bepA				exported protease	COG4783	General function prediction only	12.5917	3.42624	No	Yes
PMI1460	PMI_RS07065	betB				betaine aldehyde dehydrogenase (EC 1.2.1.8)	COG1012	Energy production and conversion	22.8725	4.9299	No	Yes
PMI1462	PMI_RS07075	betT				high-affinity choline transport protein	COG1292	Cell wall/membrane/envelope biogenesis	8.47544	2.52313	No	Yes
PMI2656	PMI_RS13085	caiB				crotonobetainyl-coa:carnitine CoA-transferase	COG1804	Lipid transport and metabolism	17.2917	4.49336	No	Yes
PMI0540	PMI_RS02665	chiP							10.9795	3.52387	No	Yes
PMI2115	PMI_RS10420	clcA	22			H(+)/Cl(-) exchange transporter	COG0038	Inorganic ion transport and metabolsim	24.1391	5.77681	No	Yes
PMI3200	PMI_RS15825	cpxP				periplasmic protein	COG3678	Posttranslational modification, protein turnover, chaperones	32.4117	8.72261	No	Yes
PMI1614	PMI_RS07880	cycA	51			D-serine/D-alanine/glycine:proton symporter, AAT family (TC 2.A.3.1.7)	COG1113	Amino acid transport and metabolism	34.8273	8.7311	No	Yes
PMI1832	PMI_RS09040	cysA	51			sulfate/thiosulfate ABC transporter, ATP-binding protein	COG1118	Inorganic ion transport and metabolsim	20.2664	5.8765	No	Yes
PMI1835	PMI_RS09055	cysP	31			sulfate/thiosulfate ABC transporter, thiosulfate-binding protein	COG4150	Inorganic ion transport and metabolsim	18.2427	5.44511	No	Yes
PMI0423	PMI_RS02085	dacA				penicillin-binding protein 6. Serine peptidase. MEROPS family S11	COG1686	Cell wall/membrane/envelope biogenesis	16.7315	5.46471	No	Yes
PMI2750	PMI_RS13555	dkgA				diacylglycerol kinase (EC 2.7.1.107)	COG0818	Lipid transport and metabolism	42.8302	11.3308	No	Yes
PMI2847	PMI_RS14065	dppA	28			dipeptide ABC transporter, substrate-binding protein	COG0747	Amino acid transport and metabolism	19.6774	5.659	No	Yes
PMI1807	PMI_RS08860	fadJ	18			short chain enoyl-CoA hydratase (EC 4.2.1.17)/3-hydroxyacyl-CoA dehydrogenase (EC 1.1.1.35)	COG1250,COG1024	Lipid transport and metabolism	18.6832	6.18508	No	Yes
PMI1810	PMI_RS08875	fadL	25			long-chain fatty acid transport protein	COG2067	Lipid transport and metabolism	15.3332	4.72227	No	Yes
PMI3090	PMI_RS15295	fim15A1							18.6044	6.3951	No	Yes
PMI3091	PMI_RS15300	fim15A2							21.2484	4.73983	No	Yes
PMI3348	PMI_RS16655	fim16D				fimbrial adhesin	COG3539	Cell motiliy	10.1007	4.72014	No	Yes
PMI0299	PMI_RS01440	fim3C				fimbrial outer membrane usher protein	COG3188	Cell motiliy	13.4766	4.89504	No	Yes
PMI1651	PMI_RS08060	flgE	47			flagellar hook protein	COG1749	Cell motiliy	11.7312	3.56562	No	Yes
PMI1406	PMI_RS06800	gadC	28			glutamate:gamma-aminobutyrate antiporter, GGA family (TC 2.A.3.7.1)	COG0531	Amino acid transport and metabolism	11.2429	4.74523	No	Yes
PMI0072	PMI_RS00345	ggt				gamma-glutamyltransferase 1 (EC:2.3.2.2). Threonine peptidase. MEROPS family T03	COG0405	Amino acid transport and metabolism	8.55005	3.7804	No	Yes
PMI3593	PMI_RS17875	glpB				glycerol 3-phosphate dehydrogenase (quinone) subunit B (EC 1.1.5.3)	COG3075	Amino acid transport and metabolism	8.17189	3.55211	No	Yes
PMI1828	PMI_RS09020	hpr/ptsH				PTS system phosphocarrier protein	COG1925	Carbohydrate transport and metabolism	32.7746	5.17339	No	Yes
PMI1856	PMI_RS09160	hscA				Chaperone protein HscA	COG0443	Posttranslational modification, protein turnover, chaperones	20.3244	5.52923	No	Yes
PMI2254	PMI_RS11105	mdeA				methionine gamma-lyase	COG0626	Amino acid transport and metabolism	18.2054	5.44681	No	Yes
PMI1585	PMI_RS07730	mdtA				multidrug resistance protein	COG0845	Cell wall/membrane/envelope biogenesis	39.6571	11.0338	No	Yes
PMI0597	PMI_RS02940	modA				molybdate ABC transporter, substrate-binding protein	COG0725	Inorganic ion transport and metabolsim	16.4536	3.60098	No	Yes
PMI0836	PMI_RS04105	mtr	36			tryptophan-specific transport protein	COG0814	Amino acid transport and metabolism	18.3278	5.01738	No	Yes
PMI0272	PMI_RS01320	mtrF	21			efflux pump component	COG2978	Coenzyme transport and metabolism	19.1522	6.0901	No	Yes
PMI2696	PMI_RS13285	mxiD				type III secretion system protein	COG1450	Intracellular trafficking, secretion, and vesicular transport	11.8557	4.18632	No	Yes
PMI2773	PMI_RS13695	nfi				Endonuclease V (EC 3.1.21.-)	COG1515	Replication, recombination and repair	31.863	9.61123	No	Yes
PMI0011	PMI_RS00055	nhaA				sodium/proton antiporter, NhaA family (TC 2.A.33.1.1)	COG3004	Energy production and conversion	14.299	4.5811	No	Yes
PMI0355	PMI_RS01700	nqrD				Na+-translocating NADH-quinone reductase subunit D	COG1347	Energy production and conversion	18.7675	4.645	No	Yes
PMI1475	PMI_RS07140	oppA				oligopeptide ABC transporter, oligopeptide-binding protein	COG4166	Amino acid transport and metabolism	20.14	4.77467	No	Yes
PMI1595	PMI_RS07780	pagP	26						13.272	5.62619	No	Yes
PMI0232	PMI_RS01125	pbtA				siderophore biosynthesis protein	COG4264	Inorganic ion transport and metabolsim	8.3263	4.20983	No	Yes
PMI0236	PMI_RS01145	pbtE							12.5649	4.19976	No	Yes
PMI2500	PMI_RS12355	phoA	27			alkaline phosphatase precursor	COG1785	General function prediction only	14.6986	3.90585	No	Yes
PMI1881	PMI_RS09285	pmfF				minor fimbrial subunit	COG3539	Cell motiliy	21.8377	5.87559	No	Yes
PMI2216	PMI_RS10920	pmpH	49						10.4097	4.69223	No	Yes
PMI3422	PMI_RS17045	pnp				polyribonucleotide nucleotidyltransferase	COG1185	Translation, ribosomal structure and biogenesis	13.4936	5.44707	No	Yes
PMI1200	PMI_RS05790	pntA				NAD(P) transhydrogenase subunit alpha (pyridine nucleotide transhydrogenase subunit alpha)	COG3288	Energy production and conversion	31.9118	7.16205	No	Yes
PMI2823	PMI_RS13945	ppiA				peptidyl-prolyl cis-trans isomerase A	COG0652	Posttranslational modification, protein turnover, chaperones	31.4118	9.0845	No	Yes
PMI2422	PMI_RS11980	prfC	55			bacterial peptide chain release factor 3 (bRF-3)	COG4108	Translation, ribosomal structure and biogenesis	29.878	8.7783	No	Yes
PMI2818	PMI_RS13920	prkB	36			probable phosphoribulokinase	COG3954	Carbohydrate transport and metabolism	14.3862	6.29028	No	Yes
PMI2680	PMI_RS13205	prrA				TonB-dependent receptor	COG1629	Inorganic ion transport and metabolsim	12.7642	5.40208	No	Yes
PMI1615	PMI_RS07890	putP	53			sodium/proline symporter (proline permease)	COG0591	Amino acid transport and metabolism	10.3684	3.1569	No	Yes
PMI1155	PMI_RS05575	pykA	6			pyruvate kinase (EC 2.7.1.40)	COG0469	Carbohydrate transport and metabolism	25.6353	6.32977	No	Yes
PMI0088	PMI_RS00420	rbsR				transcriptional regulator, LacI family	COG1609	Transcription	19.8204	8.44225	No	Yes
PMI1731	PMI_RS08495	rcsC	29			two component system, [includes both sensor kinase and response regulator domains] (capsular synthesis regulator component C)	COG0784,COG0642	Signal transduction mechanisms	6.73582	4.13085	No	Yes
PMI0620	PMI_RS03055	rhlE	1			ATP-dependent RNA helicase	COG0513	Replication, recombination and repair	23.7932	9.3629	No	Yes
PMI0424	PMI_RS02090	rlpA	6			rare lipoprotein A precursor	COG0797	Cell wall/membrane/envelope biogenesis	15.4085	5.76102	No	Yes
PMI1892	PMI_RS09340	rseB				sigma E regulatory protein, MucB/RseB	COG3026	Signal transduction mechanisms	14.4998	5.34086	No	Yes
PMI0828	PMI_RS04065	rsuA	24			ribosomal small subunit pseudouridine synthase A (EC 5.4.99.-)	COG1187	Translation, ribosomal structure and biogenesis	39.6797	8.14629	No	Yes
PMI0567	PMI_RS02790	sdhA	49			succinate dehydrogenase subunit A (EC 1.3.5.1)	COG1053	Energy production and conversion	19.1165	6.23152	No	Yes
PMI1497	PMI_RS07255	selD	14			selenophosphate synthase (EC 2.7.9.3)	COG0709	Amino acid transport and metabolism	11.2965	2.20666	No	Yes
PMI0831	PMI_RS04080	spr	40			spr peptidase. Cysteine peptidase. MEROPS family C40	COG0791	Cell wall/membrane/envelope biogenesis	27.6951	10.2432	No	Yes
PMI3701	PMI_RS18415	sstT				Serine/threonine transporter SstT (Na(+)/serine-threonine symporter)	COG3633	Amino acid transport and metabolism	24.2454	6.38271	No	Yes
PMI2332	PMI_RS11535	surA				periplasmic chaperone for outer membrane proteins SurA	COG0760	Posttranslational modification, protein turnover, chaperones	28.5942	11.4459	No	Yes
PMI0076	PMI_RS00365	tgt	28			tRNA-guanine transglycosylase (EC 2.4.2.29)	COG0343	Translation, ribosomal structure and biogenesis	43.0535	10.4306	No	Yes
PMI2322	PMI_RS11485	thiB/tbpA	22			thiamine ABC transporter, substrate-binding protein	COG4143	Coenzyme transport and metabolism	31.8757	7.31925	No	Yes
PMI2865	PMI_RS14160	trmH							16.4101	5.2034	No	Yes
PMI1738	PMI_RS08530	tyrP	30			tyrosine-specific transport protein	COG0814	Amino acid transport and metabolism	25.2283	5.66372	No	Yes
PMI0534	PMI_RS02640	ucaC				fimbrial usher protein	COG3188	Cell motiliy	11.716	4.28253	No	Yes
PMI3115	PMI_RS15420	umoA							50.088	11.992	No	Yes
PMI0743	PMI_RS03655	vasD				lipoprotein	COG3521	Intracellular trafficking, secretion, and vesicular transport	9.14918	4.18644	No	Yes
PMI2516	PMI_RS12440	yntA	28			nickel/di-oligopepetide ABC transporter, substrate-binding protein	COG0747	Amino acid transport and metabolism	30.604	5.99776	No	Yes
PMI1151	PMI_RS05555	znuC	43			high-affinity zinc uptake system ATP-binding protein	COG1121	Inorganic ion transport and metabolsim	18.4922	5.19361	No	Yes
PMI2937	PMI_RS14520		28			hypothetical protein	COG3181	Energy production and conversion	34.1206	10.76	No	Yes
PMI3340	PMI_RS16615	uvrD				ATP-dependent DNA helicase UvrD (EC 3.6.1.-)	COG0210	Replication, recombination and repair	10.0004	4.44627	No	Yes
PMI2573	PMI_RS12705		37						20.1525	7.77858	No	No
PMI0765	PMI_RS03760	ompF/nmpC				outer membrane porin	COG3203	Cell wall/membrane/envelope biogenesis	145.841	55.7058	No	No
PMI1891	PMI_RS09335	rseC	33			positive regulator of sigma(E), RseC/MucC	COG3086	Signal transduction mechanisms	20.7674	7.31105	No	No
PMI1590	PMI_RS07755					protease	COG0826	Posttranslational modification, protein turnover, chaperones	26.6815	9.46032	No	No
PMI0200	PMI_RS00965	dksA	18			transcriptional regulator, TraR/DksA family	COG1734	Translation, ribosomal structure and biogenesis	76.5306	28.3926	No	No
PMI0785	PMI_RS03855	ompA				outer membrane protein A	COG2885,COG3637	Cell wall/membrane/envelope biogenesis	10.1485	4.16069	No	No
PMI3671	PMI_RS18265	sspA				stringent starvation protein A	COG0625	Posttranslational modification, protein turnover, chaperones	20.394	5.16063	No	No
PMI3127	PMI_RS15480	trmE	29			tRNA modification GTPase trmE	COG0486	Translation, ribosomal structure and biogenesis	9.83096	5.01525	No	No
PMI3536	PMI_RS17575	ubiE	1			2-octaprenyl-6-methoxy-1,4-benzoquinone methylase (EC 2.1.1.-)/demethylmenaquinone methyltransferase (EC 2.1.1.163)	COG2226	Coenzyme transport and metabolism	13.2159	5.5482	No	No
PMI1802	PMI_RS08835	aroC	20			chorismate synthase (EC 4.2.3.5)	COG0082	Amino acid transport and metabolism	32.8778	13.2175	No	No
PMI0448	PMI_RS02210	ubiF	27			2-octaprenyl-3-methyl-6-methoxy-1,4-benzoquinol hydroxylase (EC 1.14.13.-)	COG0654	Coenzyme transport and metabolism	14.3405	7.80626	No	No
PMI3622	PMI_RS18020	fis	1			DNA-binding protein Fis	COG2901	Transcription	85.0744	42.5543	No	No
PMI0378	PMI_RS01835	gshA				glutamate-cysteine ligase (EC 6.3.2.2)	COG2918	Coenzyme transport and metabolism	16.5512	6.12194	No	No
PMI0029	PMI_RS00140	exbB				outer membrane transport energization protein ExbB (TC 2.C.1.1.1)	COG0811	Intracellular trafficking, secretion, and vesicular transport	21.7777	3.72098	No	No
PMI1309	PMI_RS06315	rnfE	37			electron transport complex protein	COG4660	Energy production and conversion	5.5534	2.62013	No	No
PMI3151	PMI_RS15580	rph	4			RNAse PH (EC 2.7.7.56)	COG0689	Translation, ribosomal structure and biogenesis	13.4375	4.06531	No	No
PMI1596	PMI_RS07785	pheP	39			aromatic amino acid:proton symporter, AAT family (TC 2.A.3.1.3)	COG1113	Amino acid transport and metabolism	7.18551	2.4221	No	No
PMI1027	PMI_RS04990	sitA				iron ABC transporter, periplasmic substrate-binding protein	COG0803	Inorganic ion transport and metabolsim	12.3903	4.55933	No	No
PMI0143	PMI_RS00690		16			hypothetical protein	COG2879	Function unknown	42.6506	10.2379	No	No
PMI0169	PMI_RS00820		30			anaerobic dimethyl sulfoxide reductase chain b (dmso reductase iron-sulfur subunit)	COG0437	Energy production and conversion	17.8153	5.30404	No	No
PMI0172	PMI_RS00835		39			Dyp-type peroxidase	COG2837	Inorganic ion transport and metabolsim	12.2533	4.38018	No	No
PMI0173	PMI_RS00840								5.01788	1.59177	No	No
PMI0175	PMI_RS00850								5.74167	1.69928	No	No
PMI0176	PMI_RS00855					hypothetical protein	COG3470	Cell wall/membrane/envelope biogenesis	16.5114	4.73788	No	No
PMI0181	PMI_RS00875								68.4033	19.0443	No	No
PMI0229	PMI_RS01110		6			ABC transporter, permease protein (FecCD transport family)	COG0609	Inorganic ion transport and metabolsim	11.5524	4.77794	No	No
PMI0244	PMI_RS01185		8						14.6137	4.22525	No	No
PMI0321	PMI_RS01525		32								No	No
PMI0404	PMI_RS01990					transcriptional regulator, GntR family	COG1802	Transcription	14.2125	3.30262	No	No
PMI0481	PMI_RS02390		35						5.80411	-1.24697	No	No
PMI0523	PMI_RS02590		10			phage minor tail protein	COG4718	Mobilome: prophages, transposons	41.3611	8.18938	No	No
PMI0576	PMI_RS02830					hypothetical protein	COG3790	Function unknown	6.67158	2.4975	No	No
PMI0616	PMI_RS03035		12			ABC transporter, permease protein	COG0842	Defense mechanisms	11.0379	3.29909	No	No
PMI0752	PMI_RS03700								15.5331	3.94115	No	No
PMI0810	PMI_RS03980								4.14846	1.97769	No	No
PMI0846	PMI_RS04155					transcriptional regulator, LysR family	COG0583	Transcription	47.0974	6.46003	No	No
PMI0854	PMI_RS04190								26.8243	9.11235	No	No
PMI0895	PMI_RS04400		2						6.17458	2.34206	No	No
PMI0912	PMI_RS04475								9.72854	5.24122	No	No
PMI0925	PMI_RS04535		21			phage portal protein	COG4695	Mobilome: prophages, transposons	22.6595	6.4496	No	No
PMI0930	PMI_RS04560		38						19.493	6.87555	No	No
PMI0938	PMI_RS04600								8.91216	3.34755	No	No
PMI0959	PMI_RS04685		31								No	No
PMI0971	PMI_RS04740								13.6342	4.60605	No	No
PMI0976	PMI_RS04765					NAD(P)H dehydrogenase (quinone)	COG0702	General function prediction only	18.7189	6.4154	No	No
PMI0986	PMI_RS04795		4						11.8958	4.35936	No	No
PMI0992	PMI_RS04815								-1.0511	-3.01669	No	No
PMI0996	PMI_RS04835								9.98355	2.37935	No	No
PMI1001	PMI_RS04860		3			IS element transposase	COG1943	Mobilome: prophages, transposons	9.78153	-1.21809	No	No
PMI1008	PMI_RS04895					copper resistance protein	COG2372	Inorganic ion transport and metabolsim	15.0098	4.20918	No	No
PMI1010	PMI_RS04905		19						26.3185	7.96946	No	No
PMI1022	PMI_RS04965								10.8423	1.81242	No	No
PMI1106	PMI_RS05365		34						12.3562	3.57942	No	No
PMI1132	PMI_RS05480		1						1.75549	-1.768	No	No
PMI1184	PMI_RS05715					hypothetical protein	COG3784	Function unknown	10.4829	1.37633	No	No
PMI1210	PMI_RS05840		34			transcriptional regulator, PadR family	COG1695	Transcription	4.31873	1.14537	No	No
PMI1221	PMI_RS05890					integrase/recombinase	COG4974	Replication, recombination and repair	11.2159	3.6956	No	No
PMI1222	PMI_RS05895					exported L-asparaginase	COG1446	Amino acid transport and metabolism	7.2253	3.33298	No	No
PMI1230	PMI_RS05935		42			hypothetical protein	COG3333	General function prediction only	10.1475	3.23	No	No
PMI1253	PMI_RS06050		37			transcriptional regulator, LysR family	COG0583	Transcription	23.6491	3.92189	No	No
PMI1260	PMI_RS06085		45			LysR-family transcriptional regulator	COG0583	Transcription	15.0883	6.75366	No	No
PMI1261	PMI_RS06090					MFS-family transporter	COG2814	Carbohydrate transport and metabolism	8.72854	1.72569	No	No
PMI1356	PMI_RS06545		19						7.1387	2.27753	No	No
PMI1395	PMI_RS06740		8						1.91248	1.23029	No	No
PMI1448	PMI_RS07005		1						17.4971	2.05441	No	No
PMI1454	PMI_RS07035								13.3894	6.80584	No	No
PMI1517	PMI_RS07355								18.5391	4.37065	No	No
PMI1519	PMI_RS07365					hypothetical protein	COG3683	General function prediction only	7.06094	2.87245	No	No
PMI1529	PMI_RS07440								14.3115	4.28129	No	No
PMI1539	PMI_RS07490					ABC transporter, substrate-binding protein	COG0725	Inorganic ion transport and metabolsim	9.60022	4.36182	No	No
PMI1540	PMI_RS07495					transcriptional regulator	COG2390	Transcription	2.70659	1.15187	No	No
PMI1551	PMI_RS07550					lipoprotein	COG3016	Function unknown	10.5909	2.68124	No	No
PMI1560	PMI_RS07600					hypothetical protein	COG2707	Function unknown	32.296	4.74023	No	No
PMI1561	PMI_RS07605		39			neutral zinc metallopeptidase	COG2321	General function prediction only	13.6626	4.07103	No	No
PMI1581	PMI_RS07710		16						9.78449	3.64828	No	No
PMI1627	PMI_RS07950								5.86898	2.54969	No	No
PMI1699	PMI_RS08315					branched-chain amino acid transporter	COG1296	Amino acid transport and metabolism	10.2147	2.653	No	No
PMI1714	PMI_RS08390		23						17.6502	5.42136	No	No
PMI1721	PMI_RS08425		33						19.501	6.0141	No	No
PMI1724	PMI_RS08440		20						5.73344	-1.38974	No	No
PMI1837	PMI_RS09065		32						28.0179	10.1505	No	No
PMI1917	PMI_RS09460		13						7.68669	3.41952	No	No
PMI1938	PMI_RS09550		15			L-lactate dehydrogenase complex protein LldG	COG1556	Energy production and conversion	7.80288	4.32896	No	No
PMI1982	PMI_RS09775		20						7.94219	3.57206	No	No
PMI2034	PMI_RS10030		26						23.2496	8.00949	No	No
PMI2106	PMI_RS10375		3						21.642	7.07455	No	No
PMI2119	PMI_RS10440					hypothetical protein	COG2353	General function prediction only	6.93692	2.63022	No	No
PMI2120	PMI_RS10445		24			membrane-associated cytochrome	COG3038	Energy production and conversion	9.94115	3.2729	No	No
PMI2125	PMI_RS10475								5.565	2.43867	No	No
PMI2154	PMI_RS10610								3.5714	1.48217	No	No
PMI2178	PMI_RS10735		37			transposase	COG0675	Mobilome: prophages, transposons	8.5712	6.21117	No	No
PMI2193	PMI_RS10805		44			CDP-alcohol phosphatidyltransferase	COG0558	Lipid transport and metabolism	10.2562	3.97551	No	No
PMI2203	PMI_RS10855		46			isochorismatase	COG1335	Coenzyme transport and metabolism	11.3734	4.41377	No	No
PMI2227	PMI_RS10975								13.7683	4.37052	No	No
PMI2268	PMI_RS11200		31			short chain dehydrogenase	COG1028	General function prediction only	8.03461	4.82884	No	No
PMI2313	PMI_RS11440		19						7.02847	2.77563	No	No
PMI2350	PMI_RS11625		29			lipoprotein	COG5463	Function unknown	12.3693	7.62195	No	No
PMI2394	PMI_RS11845								37.0565	8.54762	No	No
PMI2433	PMI_RS12035								15.3293	5.56527	No	No
PMI2552	PMI_RS12625								17.3878	6.00567	No	No
PMI2564	PMI_RS12670		33						10.1883	2.96479	No	No
PMI2570	PMI_RS12690								5.80228	2.24937	No	No
PMI2574	PMI_RS12710								237.132	15.4947	No	No
PMI2576	PMI_RS12720		37						13.2	4.10615	No	No
PMI2580	PMI_RS12740								17.3293	4.78982	No	No
PMI2582	PMI_RS12750		46						2.63791	9.06044	No	No
PMI2585	PMI_RS12765								8.57504	1.76317	No	No
PMI2593	PMI_RS12805								20.8691	6.13706	No	No
PMI2594	PMI_RS12810								31.4076	8.8201	No	No
PMI2632	PMI_RS12970		29						9.8033	4.4052	No	No
PMI2725	PMI_RS13430					transcriptional regulator, TetR family	COG1309	Transcription	3.73557	3.37409	No	No
PMI2837	PMI_RS14015								19.6085	4.78645	No	No
PMI2988	PMI_RS14775		17			transposase	COG0675	Mobilome: prophages, transposons			No	No
PMI2989	PMI_RS14780		3			transposase	COG1943	Mobilome: prophages, transposons			No	No
PMI2996	PMI_RS14815								16.1179	3.11031	No	No
PMI3034	PMI_RS15010		3			transposase	COG1943	Mobilome: prophages, transposons			No	No
PMI3043	PMI_RS15050		3			transposase	COG1943	Mobilome: prophages, transposons		-4.70867	No	No
PMI3085	PMI_RS15270					hypothetical protein	COG3019	Function unknown	20.5135	7.0482	No	No
PMI3180	PMI_RS15725					exported peptidase	COG4942	Cell cycle control, cell division, chromosome partitioning	6.26651	3.18141	No	No
PMI3193	PMI_RS15790		42						9.37049	3.74922	No	No
PMI3207	PMI_RS15860		20			hypothetical protein	COG3152	Function unknown	26.4027	7.42892	No	No
PMI3381	PMI_RS16830		3			transposase	COG1943	Mobilome: prophages, transposons			No	No
PMI3386	PMI_RS16855					hypothetical protein	COG3054	General function prediction only	10.0636	3.47715	No	No
PMI3446	PMI_RS17175								37.8992	4.49526	No	No
PMI3544	PMI_RS17615		3			transposase	COG1943	Mobilome: prophages, transposons	12.0704	2.24763	No	No
PMI3560	PMI_RS17710					hypothetical protein	COG0730	Function unknown	4.00665	1.03814	No	No
PMI3603	PMI_RS17930		4			putative membrane protein	COG3776	Function unknown	17.5214	5.7973	No	No
PMI3626	PMI_RS18040		8			hypothetical protein	COG3924	Function unknown	20.4533	11.7316	No	No
PMI3697	PMI_RS18395		10						9.0968	6.03673	No	No
PMIP02	PMI_RS18520		38						38.112	10.6491	No	No
PMIP38	PMI_RS18685		34						13.9486	2.19771	No	No
PMI3628	PMI_RS18050	accB				biotin carboxyl carrier protein	COG0511	Coenzyme transport and metabolism			No	No
PMI0188	PMI_RS00905	afuC	44			ferric cation import ABC transporter, ATP-binding protein	COG3842	Amino acid transport and metabolism	3.91323	2.0988	No	No
PMI0708	PMI_RS03485	ansB	47			asparaginase (EC 3.5.1.1)	COG0252	Intracellular trafficking, secretion, and vesicular transport	8.79845	3.43269	No	No
PMI0681	PMI_RS03350	artI				amino acid ABC transporter substrate-binding protein, PAAT family (TC 3.A.1.3.-)	COG0834	Amino acid transport and metabolism	14.475	5.7084	No	No
PMI2728	PMI_RS13445	atfA				major subunit of type 1 fimbria	COG3539	Cell motiliy	6.2789	2.5071	No	No
PMI0213	PMI_RS01025	btuF				periplasmic binding protein	COG0614	Inorganic ion transport and metabolsim	7.31742	3.64037	No	No
PMI2954	PMI_RS14605	chbA/celC				PTS system N,N'-diacetylchitobiose-specific IIA component, Lac family (TC 4.A.3.2.1)	COG1447	Carbohydrate transport and metabolism	7.9533	3.93741	No	No
PMI1966	PMI_RS09690	chrR				chromate reductase (NADPH-dependent FMN reductase)	COG0431	Energy production and conversion	6.77786	3.04388	No	No
PMI3165	PMI_RS15650	coaD				Phosphopantetheine adenylyltransferase (EC 2.7.7.3)	COG0669	Coenzyme transport and metabolism			No	No
PMI0444	PMI_RS02190	corC	15			magnesium and cobalt efflux protein	COG4535	Inorganic ion transport and metabolsim			No	No
PMI0688	PMI_RS03385	cspD	21			cold-shock DNA-binding protein family	COG1278	Transcription	10.793	3.11214	No	No
PMI0443	PMI_RS02185	cutE/lnt	37			Apolipoprotein N-acyltransferase	COG0815	Cell wall/membrane/envelope biogenesis			No	No
PMI0669	PMI_RS03290	dacC				penicillin-binding protein 6. Serine peptidase. MEROPS family S11	COG1686	Cell wall/membrane/envelope biogenesis	10.5826	4.62702	No	No
PMI1232	PMI_RS05945	dhaK2							7.22821	2.06098	No	No
PMI1706	PMI_RS08350	dmsB	7			anaerobic dimethyl sulfoxide reductase chain B	COG0437	Energy production and conversion	31.5447	9.4942	No	No
PMI0009	PMI_RS00045	dnaK				chaperone protein DnaK (heat shock protein 70)	COG0443	Posttranslational modification, protein turnover, chaperones	2.52908	1.27349	No	No
PMI1512	PMI_RS07330	dsbB	19			Thiol:disulfide interchange protein DsbB	COG1495	Posttranslational modification, protein turnover, chaperones	19.1312	3.09282	No	No
PMI0184	PMI_RS00890	dsdC				D-serine deaminase activator (LysR-family transcriptional regulator)	COG0583	Transcription	6.30008	2.20348	No	No
PMI0782	PMI_RS03840	fabA	30			3-hydroxydecanoyl-[acyl-carrier-protein] dehydratase (EC 4.2.1.60)	COG0764	Lipid transport and metabolism			No	No
PMI0861	PMI_RS04225	fabG	29			3-oxoacyl-[acyl-carrier-protein] reductase (EC 1.1.1.100)	COG1028	General function prediction only			No	No
PMI2214	PMI_RS10910	fim10A				fimbrial subunit	COG3539	Cell motiliy	26.1605	3.31587	No	No
PMI2208	PMI_RS10880	fim10F				fimbrial adhesin	COG3539	Cell motiliy	5.03084	1.45683	No	No
PMI2539	PMI_RS12555	fim12A				fimbrial subunit	COG3539	Cell motiliy	8.23809	2.74492	No	No
PMI2534	PMI_RS12530	fim12F				fimbrial chaperone	COG3121	Extracellular structures	3.43036	1.23669	No	No
PMI3002	PMI_RS14840	fim14A							3.21346	1.81382	No	No
PMI3089	PMI_RS15290	fim15A							10.7146	2.39919	No	No
PMI3352	PMI_RS16670	fim16A				frimbrial protein	COG3539	Cell motiliy	9.37013	4.06316	No	No
PMI3438	PMI_RS17135	fim17D				fimbrial subunit	COG3539	Cell motiliy	9.44333	2.32319	No	No
PMI3439	PMI_RS17140	fim17E				fimbrial subunit	COG3539	Cell motiliy	17.7142	5.53856	No	No
PMI0297	PMI_RS01430	fim3A				fimbrial subunit	COG3539	Cell motiliy	3.67156	4.92856	No	No
PMI0298	PMI_RS01435	fim3B				fimbrial subunit	COG3539	Cell motiliy	10.2131	3.38365	No	No
PMI0302	PMI_RS01455	fim3F				fimbrial subunit	COG3539	Cell motiliy	13.9944	3.09049	No	No
PMI1188	PMI_RS05735	fim6A							4.11522	-1.45575	No	No
PMI1190	PMI_RS05740	fim6A1							21.8167	3.65266	No	No
PMI1186	PMI_RS05725	fim6C				outer membrane fimbrial usher protein	COG3188	Cell motiliy	3.41009	-1.08287	No	No
PMI1469	PMI_RS07110	fim8A				fimbrial subunit	COG3539	Cell motiliy	10.4458	7.18332	No	No
PMI1467	PMI_RS07100	fim8C				fimbrial chaperone protein	COG3121	Extracellular structures	3.16336	1.2756	No	No
PMI1464	PMI_RS07085	fim8F				fimbrial subunit	COG3539	Cell motiliy	7.88153	2.10157	No	No
PMI1621	PMI_RS07920	flaD/fliD				flagellar hook-associated protein 2	COG1345	Cell motiliy	9.50898	3.57386	No	No
PMI1653	PMI_RS08070	flgC	28			flagellar basal-body rod protein	COG1558	Cell motiliy	16.4848	6.92765	No	No
PMI1650	PMI_RS08055	flgF	43			flagellar basal-body rod protein	COG4787	Cell motiliy	5.42977	1.90578	No	No
PMI1648	PMI_RS08045	flgH	28			flagellar L-ring protein precursor	COG2063	Cell motiliy	2.72564	1.02615	No	No
PMI1640	PMI_RS08010	fliP				flagellar biosynthetic protein	COG1338	Cell motiliy	7.87375	3.85947	No	No
PMI3585	PMI_RS17835	frdD	34			succinate dehydrogenase subunit D (EC 1.3.5.1)	COG3080	Energy production and conversion	10.3077	4.22342	No	No
PMI1490	PMI_RS07215	galU				UDP-glucose pyrophosphorylase (EC 2.7.7.9)	COG1210	Cell wall/membrane/envelope biogenesis			No	No
PMI3414	PMI_RS16995	glmM/mrsA				phosphoglucosamine mutase (EC 5.4.2.10)	COG1109	Carbohydrate transport and metabolism			No	No
PMI3594	PMI_RS17880	glpC	4			glycerol 3-phosphate dehydrogenase (quinone) subunit C (EC 1.1.5.3)	COG0247	Energy production and conversion	5.36545	2.9183	No	No
PMI2927	PMI_RS14470	glpE	12			thiosulfate sulfurtransferase (EC 2.8.1.1)	COG0607	Inorganic ion transport and metabolsim	26.8633	10.2937	No	No
PMI3590	PMI_RS17860	glpQ				glycerophosphoryl diester phosphodiesterase	COG0584	Lipid transport and metabolism	12.8858	3.96336	No	No
PMI1524	PMI_RS07415	glpX				fructose-1,6-bisphosphatase class II (D-fructose-1,6-bisphosphate 1-phosphohydrolase class II)	COG1494	Carbohydrate transport and metabolism	11.1709	3.97971	No	No
PMI0329	PMI_RS01570	glsA				L-glutaminase (EC 3.5.1.2)	COG2066	Amino acid transport and metabolism	9.54847	3.67978	No	No
PMI2544	PMI_RS12580	groS	42			10 Kda chaperonin	COG0234	Posttranslational modification, protein turnover, chaperones			No	No
PMI1839	PMI_RS09075	hemF				coproporphyrinogen oxidase (EC 1.3.3.3)	COG0408	Coenzyme transport and metabolism	26.9502	11.6155	No	No
PMI0887	PMI_RS04360	hflD	2			high frequency lysogenization protein	COG2915	Mobilome: prophages, transposons	5.61717	-1.97729	No	No
PMI1073	PMI_RS05215	hocA	7						4.14859	1.84778	No	No
PMI0246	PMI_RS01195	hpaC	28			4-hydroxyphenylacetate 3-monooxygenase, reductase component	COG1853	Energy production and conversion	18.8401	8.378	No	No
PMI1018	PMI_RS04945	htpX	58			probable protease (heat shock protein)	COG0501	Posttranslational modification, protein turnover, chaperones	20.3977	10.5493	No	No
PMI2771	PMI_RS13685	hupA				bacterial nucleoid protein HU alpha subunit	COG0776	Replication, recombination and repair	5.58975	2.01797	No	No
PMI2995	PMI_RS14810	idsF	37			hypothetical protein	COG4104	Intracellular trafficking, secretion, and vesicular transport	24.462	3.57753	No	No
PMI0742	PMI_RS03650	impJ	2			type VI secretion system protein ImpJ	COG3522	Intracellular trafficking, secretion, and vesicular transport	8.73557	3.00449	No	No
PMI0879	PMI_RS04315	lolD				lipoprotein releasing system, ATP-binding protein	COG1136	Cell wall/membrane/envelope biogenesis			No	No
PMI1409	PMI_RS06815	lpp				major outer membrane lipoprotein (murein-lipoprotein)	COG4238	Cell wall/membrane/envelope biogenesis	11.3753	3.72465	No	No
PMI2160	PMI_RS10645	lpxH				UDP-2,3-diacylglucosamine hydrolase (EC 3.6.1.54)	COG2908	Cell wall/membrane/envelope biogenesis	1.38913	-4.79792	No	No
PMI0629	PMI_RS03100	lrhA				transcriptional regulator, LysR family	COG0583	Transcription	9.20688	5.37037	No	No
PMI3528	PMI_RS17535	metR				LysR-family transcriptional regulator	COG0583	Transcription	9.70182	3.59639	No	No
PMI1506	PMI_RS07300	mipA				MltA-interacting protein precursor	COG3713	Cell wall/membrane/envelope biogenesis	11.3634	3.86617	No	No
PMI0610	PMI_RS03005	moaA	7			cyclic pyranopterin monophosphate synthase subunit MoaA (EC 4.1.99.18)	COG2896	Coenzyme transport and metabolism	10.4583	2.40619	No	No
PMI0611	PMI_RS03010	moaC				molybdenum cofactor biosynthesis protein C	COG0315	Coenzyme transport and metabolism	38.4867	4.47336	No	No
PMI2832	PMI_RS13990	mobB	15			molybdopterin-guanine dinucleotide biosynthesis protein B	COG1763	Coenzyme transport and metabolism	31.2024	7.86922	No	No
PMI0263	PMI_RS01275	mrpA				major mannose-resistant/Proteus-like fimbrial protein	COG3539	Cell motiliy	1.90203	1.05316	No	No
PMI0254	PMI_RS01230	mrpA'				fimbrial protein	COG3539	Cell motiliy	19.0631	5.33946	No	No
PMI0266	PMI_RS01290	mrpD				fimbrial chaperone protein	COG3121	Extracellular structures	6.39253	1.93162	No	No
PMI0269	PMI_RS01305	mrpG				fimbrial subunit	COG3539	Cell motiliy	6.58987	2.9793	No	No
PMI0718	PMI_RS03530	msbA	32			lipid A export ATP-binding/permease protein	COG1132	Defense mechanisms		-4.47917	No	No
PMI1154	PMI_RS05570	msbB	11			lipid A biosynthesis (KDO)2-(lauroyl)-lipid IVA acyltransferase	COG1560	Lipid transport and metabolism			No	No
PMI3661	PMI_RS18215	murA				UDP-N-acetylglucosamine 1-carboxyvinyltransferase (EC 2.5.1.7)	COG0766	Cell wall/membrane/envelope biogenesis	-2.45388		No	No
PMI2075	PMI_RS10225	murE				UDP-N-acetylmuramoylalanyl-D-glutamate--2,6-diaminopimelate ligase (EC 6.3.2.13)	COG0769	Cell wall/membrane/envelope biogenesis			No	No
PMI0873	PMI_RS04285	nagZ				beta-N-acetylhexosaminidase (EC:3.2.1.52)	COG1472	Carbohydrate transport and metabolism	32.2632	5.44216	No	No
PMI1452	PMI_RS07025	nnrD	46			hypothetical protein	COG0063	Nucleotide transport and metabolsim	19.7683	6.50266	No	No
PMI1754	PMI_RS08605	nuoJ				NADH dehydrogenase subunit J (EC 1.6.5.3)	COG0839	Energy production and conversion	20.0478	6.20921	No	No
PMI2276	PMI_RS11240	ompH				periplasmic chaperone for outer membrane proteins Skp	COG2825	Cell wall/membrane/envelope biogenesis	-2.60156		No	No
PMI1286	PMI_RS06210	osmB	58						5.86756	3.58278	No	No
PMI0585	PMI_RS02875	pal				peptidoglycan-associated lipoprotein	COG2885	Cell wall/membrane/envelope biogenesis			No	No
PMI2333	PMI_RS11540	pdxA				4-hydroxythreonine-4-phosphate dehydrogenase (EC 1.1.1.262)	COG1995	Coenzyme transport and metabolism	6.52482	2.07886	No	No
PMI0884	PMI_RS04345	phoQ	25			two-component sensor kinase	COG0642	Signal transduction mechanisms	8.80309	4.34868	No	No
PMI0805	PMI_RS03955	pliC				hypothetical protein	COG3895	Cell wall/membrane/envelope biogenesis	23.5051	5.18104	No	No
PMI1880	PMI_RS09280	pmfE							4.60542	2.61026	No	No
PMI2223	PMI_RS10955	pmpA				fimbrial subunit	COG3539	Cell motiliy	6.9794	2.62192	No	No
PMI2218	PMI_RS10930	pmpF				fimbrial subunit	COG3539	Cell motiliy	4.7766	3.99538	No	No
PMI2217	PMI_RS10925	pmpG							28.1108	6.59878	No	No
PMI3396	PMI_RS16905	ppa				inorganic pyrophosphatase	COG0221	Energy production and conversion			No	No
PMI0137	PMI_RS00660	priC				restart primosome assembly protein PriC	COG3923	Replication, recombination and repair	27.9795	7.71537	No	No
PMI1373	PMI_RS06630	pspD	37						13.3666	3.10642	No	No
PMI2161	PMI_RS10650	purE				5-(carboxyamino)imidazole ribonucleotide mutase	COG0041	Nucleotide transport and metabolsim	5.05715	2.65455	No	No
PMI0288	PMI_RS01390	rafY							5.68298	4.23746	No	No
PMI3320	PMI_RS16500	rffG	4			dTDP-glucose 4,6-dehydratase (EC 4.2.1.46)	COG1088	Cell wall/membrane/envelope biogenesis	2.73398	1.12533	No	No
PMI0384	PMI_RS01865	rimM				16S rRNA processing protein RimM	COG0806	Translation, ribosomal structure and biogenesis			No	No
PMI0781	PMI_RS03835	rmf	33			ribosome modulation factor	COG3130	Translation, ribosomal structure and biogenesis			No	No
PMI0425	PMI_RS02095	rodA	1			cell elongation-specific peptidoglycan biosynthesis regulator RodA	COG0772	Cell cycle control, cell division, chromosome partitioning	4.82659	2.41144	No	No
PMI2786	PMI_RS13760	rplL				LSU ribosomal protein L12P	COG0222	Translation, ribosomal structure and biogenesis			No	No
PMI3274	PMI_RS16245	rplO	49			LSU ribosomal protein L15P	COG0200	Translation, ribosomal structure and biogenesis	38.7097	13.5151	No	No
PMI3260	PMI_RS16175	rplV				LSU ribosomal protein L22P	COG0091	Translation, ribosomal structure and biogenesis			No	No
PMI0826	PMI_RS04055	rplY	28			LSU ribosomal protein L25P	COG1825	Translation, ribosomal structure and biogenesis	1.67051	-1.26848	No	No
PMI3406	PMI_RS16955	rpmA	47			LSU ribosomal protein L27P	COG0211	Translation, ribosomal structure and biogenesis			No	No
PMI3157	PMI_RS15610	rpmB	23			50S ribosomal protein L28	COG0227	Translation, ribosomal structure and biogenesis			No	No
PMI3273	PMI_RS16240	rpmD	24			LSU ribosomal protein L30P	COG1841	Translation, ribosomal structure and biogenesis			No	No
PMI0857	PMI_RS04205	rpmF	23			LSU ribosomal protein L32P	COG0333	Translation, ribosomal structure and biogenesis	12.816	5.20195	No	No
PMI3158	PMI_RS15615	rpmG	20			LSU ribosomal protein L33P	COG0267	Translation, ribosomal structure and biogenesis	3.35136	1.44925	No	No
PMI3131	PMI_RS15495	rpmH	40								No	No
PMI1036	PMI_RS05035	rpmI	42			LSU ribosomal protein L35P	COG0291	Translation, ribosomal structure and biogenesis	17.5107	3.04739	No	No
PMI3278	PMI_RS16260	rpsK	62			SSU ribosomal protein S11P	COG0100	Translation, ribosomal structure and biogenesis			No	No
PMI3415	PMI_RS17000	secG	51			protein translocase subunit secG	COG1314	Intracellular trafficking, secretion, and vesicular transport			No	No
PMI3275	PMI_RS16250	secY	31			protein translocase subunit secY/sec61 alpha	COG0201	Intracellular trafficking, secretion, and vesicular transport		-4.70867	No	No
PMI1262	PMI_RS06095	selU				tRNA 2-selenouridine synthase (EC 2.9.1.-)	COG2603	Translation, ribosomal structure and biogenesis	11.5482	3.53997	No	No
PMI1333	PMI_RS06430	sodC				copper-zinc superoxide dismutase	COG2032	Inorganic ion transport and metabolsim	7.04136	4.59084	No	No
PMI0571	PMI_RS02810	sucC				succinyl-CoA synthetase (ADP-forming) beta subunit (EC 6.2.1.5)	COG0045	Energy production and conversion	8.44792	2.51013	No	No
PMI0572	PMI_RS02815	sucD				succinyl-CoA synthetase (ADP-forming) alpha subunit (EC 6.2.1.5)	COG0074	Energy production and conversion	5.02814	1.56763	No	No
PMI2167	PMI_RS10680	tesA				acyl-CoA thioesterase	COG2755	Amino acid transport and metabolism	23.3794	11.6439	No	No
PMI2324	PMI_RS11495	thiQ	48			thiamine ABC transporter, ATP-binding protein	COG3840	Coenzyme transport and metabolism	7.89162	2.92425	No	No
PMI0240	PMI_RS01165	tktA	36			transketolase (EC 2.2.1.1)	COG0021	Carbohydrate transport and metabolism	-2.8399	-5.04815	No	No
PMI3313	PMI_RS16470	trxA							16.3818	6.32095	No	No
PMI2284	PMI_RS11280	tsf				translation elongation factor Ts (EF-Ts)	COG0264	Translation, ribosomal structure and biogenesis			No	No
PMI1684	PMI_RS08240	ttrS	30			two component system sensor kinase of tetrathionate reductase complex	COG3221	Inorganic ion transport and metabolsim	8.30304	2.5822	No	No
PMI1939	PMI_RS09555	umoC							35.5154	8.72937	No	No
PMI3167	PMI_RS15660	waaA				KDO transferase	COG1519	Cell wall/membrane/envelope biogenesis	-1.67028		No	No
PMI0277	PMI_RS01345	zapC	40			type I secretion protein	COG1566	Defense mechanisms	6.1703	2.9403	No	No
PMI3203	PMI_RS15840	pfkA	30			6-phosphofructokinase (EC 2.7.1.11)	COG0205	Carbohydrate transport and metabolism	4.69413	2.89916	No	No
PMI2571	PMI_RS12695								38.8714	20.4877	No	No
PMI0396	PMI_RS01950					putative lipoprotein	COG5544	Function unknown	16.0778	5.24039	No	No
